# Supplementary material for: Inferring Novel Autophagy Regulators Based on Transcription Factors and Non-Coding RNAs Coordinated Regulatory Network
Source: Cells. 2018 Nov 2;7(11):194. doi: 10.3390/cells7110194 (PMC6262548; doi:10.3390/cells7110194)
Supplement: Supplementary file 1 [file cells-07-00194-s001.zip]

Archive with 11 entries (10 files):
- Supplementary Files/
- Supplementary Files/Supplementary Table S1.xls
- Supplementary Files/Supplementary Table S2.xls
- Supplementary Files/Supplementary Table S3.xls
- Supplementary Files/Supplementary Table S4.xlsx
- Supplementary Files/Supplementary Table S5.xls
- Supplementary Files/Supplementary Table S6.xls
- Supplementary Files/Supplementary Table S7.xls
- Supplementary Files/figure_S1.pdf
- Supplementary Files/figure_S2.pdf
- Supplementary Files/figure_S3.pdf
