# Supplementary material for: Inferring Novel Autophagy Regulators Based on Transcription Factors and Non-Coding RNAs Coordinated Regulatory Network
Source: Cells. 2018 Nov 2;7(11):194. doi: 10.3390/cells7110194 (PMC6262548; doi:10.3390/cells7110194)
Supplement: Supplementary file 1 [file cells-07-00194-s001.zip › Supplementary Files/Supplementary Table S1.xls]

## Sheet: Sheet1
Supplementary Table S1: the topology file of the constructed TNCR network.
Soure gene ID	Type of interaction	Target gene ID
ENSG00000120738	TF2miRNA	MIMAT0000689
ENSG00000120738	TF2miRNA	MIMAT0000095
ENSG00000101412	TF2miRNA	MIMAT0000093
ENSG00000136997	TF2miRNA	MIMAT0000093
ENSG00000120738	TF2miRNA	MIMAT0004792
ENSG00000101412	TF2miRNA	MIMAT0004508
ENSG00000091831	TF2miRNA	MIMAT0004508
ENSG00000173757	TF2miRNA	MIMAT0004507
ENSG00000066336	TF2miRNA	MIMAT0004507
ENSG00000118260	TF2miRNA	MIMAT0000441
ENSG00000084093	TF2miRNA	MIMAT0000441
ENSG00000117595	TF2miRNA	MIMAT0000441
ENSG00000120738	TF2miRNA	MIMAT0003312
ENSG00000073282	TF2miRNA	MIMAT0003299
ENSG00000120738	TF2miRNA	MIMAT0003264
ENSG00000141510	TF2miRNA	MIMAT0026610
ENSG00000136244	TF2miRNA	MIMAT0002831
ENSG00000073282	TF2miRNA	MIMAT0005452
ENSG00000239697	TF2miRNA	MIMAT0003150
ENSG00000120738	TF2miRNA	MIMAT0003150
ENSG00000102145	TF2miRNA	MIMAT0001631
ENSG00000166949	TF2miRNA	MIMAT0001631
ENSG00000136574	TF2miRNA	MIMAT0001631
ENSG00000071564	TF2miRNA	MIMAT0001631
ENSG00000101412	TF2miRNA	MIMAT0010251
ENSG00000124762	TF2miRNA	MIMAT0003327
ENSG00000139687	TF2miRNA	MIMAT0003327
ENSG00000101412	TF2miRNA	MIMAT0003327
ENSG00000124762	TF2miRNA	MIMAT0001541
ENSG00000139687	TF2miRNA	MIMAT0001541
ENSG00000101412	TF2miRNA	MIMAT0001541
ENSG00000129654	TF2miRNA	MIMAT0001541
ENSG00000109320	TF2miRNA	MIMAT0001532
ENSG00000196482	TF2miRNA	MIMAT0026554
ENSG00000131910	TF2miRNA	MIMAT0026554
ENSG00000092208	TF2miRNA	MIMAT0001536
ENSG00000105329	TF2miRNA	MIMAT0001536
ENSG00000148516	TF2miRNA	MIMAT0001536
ENSG00000169554	TF2miRNA	MIMAT0001536
ENSG00000120738	TF2miRNA	MIMAT0003393
ENSG00000100644	TF2miRNA	MIMAT0001341
ENSG00000134323	TF2miRNA	MIMAT0003339
ENSG00000147889	TF2miRNA	MIMAT0026558
ENSG00000124813	TF2miRNA	MIMAT0019337
ENSG00000129152	TF2miRNA	MIMAT0000731
ENSG00000102974	TF2miRNA	MIMAT0037313
ENSG00000116539	TF2miRNA	MIMAT0037313
ENSG00000073282	TF2miRNA	MIMAT0000727
ENSG00000100644	TF2miRNA	MIMAT0000725
ENSG00000122691	TF2miRNA	MIMAT0000725
ENSG00000138795	TF2miRNA	MIMAT0000725
ENSG00000168036	TF2miRNA	MIMAT0000725
ENSG00000100644	TF2miRNA	MIMAT0026484
ENSG00000122691	TF2miRNA	MIMAT0026484
ENSG00000138795	TF2miRNA	MIMAT0026484
ENSG00000168036	TF2miRNA	MIMAT0026484
ENSG00000138795	TF2miRNA	MIMAT0004687
ENSG00000168036	TF2miRNA	MIMAT0004687
ENSG00000204531	TF2miRNA	MIMAT0004686
ENSG00000179059	TF2miRNA	MIMAT0004686
ENSG00000181449	TF2miRNA	MIMAT0004686
ENSG00000101412	TF2miRNA	MIMAT0003385
ENSG00000091831	TF2miRNA	MIMAT0003385
ENSG00000141510	TF2miRNA	MIMAT0000686
ENSG00000112062	TF2miRNA	MIMAT0000686
ENSG00000185591	TF2miRNA	MIMAT0000686
ENSG00000141510	TF2miRNA	MIMAT0000685
ENSG00000124216	TF2miRNA	MIMAT0000685
ENSG00000148516	TF2miRNA	MIMAT0000685
ENSG00000136997	TF2miRNA	MIMAT0000255
ENSG00000141510	TF2miRNA	MIMAT0000255
ENSG00000012504	TF2miRNA	MIMAT0000255
ENSG00000245848	TF2miRNA	MIMAT0000255
ENSG00000109320	TF2miRNA	MIMAT0000255
ENSG00000124216	TF2miRNA	MIMAT0000255
ENSG00000148516	TF2miRNA	MIMAT0000255
ENSG00000112242	TF2miRNA	MIMAT0000255
ENSG00000100219	TF2miRNA	MIMAT0000773
ENSG00000066336	TF2miRNA	MIMAT0004694
ENSG00000100146	TF2miRNA	MIMAT0004701
ENSG00000066336	TF2miRNA	MIMAT0004701
ENSG00000120738	TF2miRNA	MIMAT0000765
ENSG00000134323	TF2miRNA	MIMAT0000765
ENSG00000137309	TF2miRNA	MIMAT0004700
ENSG00000120738	TF2miRNA	MIMAT0000090
ENSG00000125845	TF2miRNA	MIMAT0000089
ENSG00000232810	TF2miRNA	MIMAT0000089
ENSG00000120738	TF2miRNA	MIMAT0000692
ENSG00000120738	TF2miRNA	MIMAT0000244
ENSG00000120738	TF2miRNA	MIMAT0000087
ENSG00000140009	TF2miRNA	MIMAT0000087
ENSG00000171862	TF2miRNA	MIMAT0005932
ENSG00000204531	TF2miRNA	MIMAT0004685
ENSG00000179059	TF2miRNA	MIMAT0004685
ENSG00000181449	TF2miRNA	MIMAT0004685
ENSG00000171862	TF2miRNA	MIMAT0004685
ENSG00000204531	TF2miRNA	MIMAT0000716
ENSG00000179059	TF2miRNA	MIMAT0000716
ENSG00000181449	TF2miRNA	MIMAT0000716
ENSG00000171862	TF2miRNA	MIMAT0000716
ENSG00000204531	TF2miRNA	MIMAT0000714
ENSG00000179059	TF2miRNA	MIMAT0000714
ENSG00000181449	TF2miRNA	MIMAT0000714
ENSG00000171862	TF2miRNA	MIMAT0000714
ENSG00000204531	TF2miRNA	MIMAT0000683
ENSG00000179059	TF2miRNA	MIMAT0000683
ENSG00000181449	TF2miRNA	MIMAT0000683
ENSG00000171862	TF2miRNA	MIMAT0000683
ENSG00000136244	TF2miRNA	MIMAT0032026
ENSG00000120738	TF2miRNA	MIMAT0032026
ENSG00000136244	TF2miRNA	MIMAT0022696
ENSG00000136997	TF2miRNA	MIMAT0004673
ENSG00000109320	TF2miRNA	MIMAT0004673
ENSG00000100811	TF2miRNA	MIMAT0004673
ENSG00000177606	TF2miRNA	MIMAT0004514
ENSG00000137309	TF2miRNA	MIMAT0004503
ENSG00000136997	TF2miRNA	MIMAT0004503
ENSG00000109320	TF2miRNA	MIMAT0004503
ENSG00000100811	TF2miRNA	MIMAT0004503
ENSG00000113520	TF2miRNA	MIMAT0004503
ENSG00000100311	TF2miRNA	MIMAT0004503
ENSG00000105329	TF2miRNA	MIMAT0004503
ENSG00000245848	TF2miRNA	MIMAT0004503
ENSG00000177606	TF2miRNA	MIMAT0004503
ENSG00000141510	TF2miRNA	MIMAT0004503
ENSG00000124813	TF2miRNA	MIMAT0013802
ENSG00000140009	TF2miRNA	MIMAT0004588
ENSG00000159216	TF2miRNA	MIMAT0004501
ENSG00000105329	TF2miRNA	MIMAT0004501
ENSG00000124813	TF2miRNA	MIMAT0004501
ENSG00000120738	TF2miRNA	MIMAT0004501
ENSG00000136997	TF2miRNA	MIMAT0000083
ENSG00000136997	TF2miRNA	MIMAT0000082
ENSG00000101412	TF2miRNA	MIMAT0004498
ENSG00000171862	TF2miRNA	MIMAT0004498
ENSG00000124813	TF2miRNA	MIMAT0004497
ENSG00000120738	TF2miRNA	MIMAT0004497
ENSG00000125845	TF2miRNA	MIMAT0000079
ENSG00000140009	TF2miRNA	MIMAT0000079
ENSG00000136997	TF2miRNA	MIMAT0004587
ENSG00000140009	TF2miRNA	MIMAT0004587
ENSG00000136997	TF2miRNA	MIMAT0004496
ENSG00000105329	TF2miRNA	MIMAT0004496
ENSG00000066336	TF2miRNA	MIMAT0004496
ENSG00000124813	TF2miRNA	MIMAT0004496
ENSG00000120738	TF2miRNA	MIMAT0004496
ENSG00000105329	TF2miRNA	MIMAT0000281
ENSG00000109320	TF2miRNA	MIMAT0000281
ENSG00000079102	TF2miRNA	MIMAT0004570
ENSG00000101412	TF2miRNA	MIMAT0004570
ENSG00000245848	TF2miRNA	MIMAT0004570
ENSG00000180210	TF2miRNA	MIMAT0004569
ENSG00000091831	TF2miRNA	MIMAT0004569
ENSG00000136450	TF2miRNA	MIMAT0004569
ENSG00000110801	TF2miRNA	MIMAT0004569
ENSG00000175592	TF2miRNA	MIMAT0004569
ENSG00000134954	TF2miRNA	MIMAT0004569
ENSG00000137309	TF2miRNA	MIMAT0004569
ENSG00000136997	TF2miRNA	MIMAT0004568
ENSG00000134323	TF2miRNA	MIMAT0004568
ENSG00000197461	TF2miRNA	MIMAT0004568
ENSG00000091831	TF2miRNA	MIMAT0004568
ENSG00000136450	TF2miRNA	MIMAT0004568
ENSG00000110801	TF2miRNA	MIMAT0004568
ENSG00000175592	TF2miRNA	MIMAT0004568
ENSG00000136997	TF2miRNA	MIMAT0004495
ENSG00000171862	TF2miRNA	MIMAT0004495
ENSG00000142208	TF2miRNA	MIMAT0004495
ENSG00000105221	TF2miRNA	MIMAT0004495
ENSG00000117020	TF2miRNA	MIMAT0004495
ENSG00000120738	TF2miRNA	MIMAT0000276
ENSG00000169083	TF2miRNA	MIMAT0000273
ENSG00000141510	TF2miRNA	MIMAT0000272
ENSG00000122691	TF2miRNA	MIMAT0004564
ENSG00000109320	TF2miRNA	MIMAT0004564
ENSG00000118260	TF2miRNA	MIMAT0022695
ENSG00000120738	TF2miRNA	MIMAT0022695
ENSG00000147437	TF2miRNA	MIMAT0022695
ENSG00000187098	TF2miRNA	MIMAT0000268
ENSG00000100644	TF2miRNA	MIMAT0026475
ENSG00000134086	TF2miRNA	MIMAT0026475
ENSG00000177606	TF2miRNA	MIMAT0000076
ENSG00000153162	TF2miRNA	MIMAT0000076
ENSG00000091831	TF2miRNA	MIMAT0000076
ENSG00000147862	TF2miRNA	MIMAT0000076
ENSG00000171862	TF2miRNA	MIMAT0000076
ENSG00000084093	TF2miRNA	MIMAT0000076
ENSG00000168610	TF2miRNA	MIMAT0000076
ENSG00000118689	TF2miRNA	MIMAT0000076
ENSG00000058335	TF2miRNA	MIMAT0000076
ENSG00000107779	TF2miRNA	MIMAT0000076
ENSG00000138696	TF2miRNA	MIMAT0000076
ENSG00000146648	TF2miRNA	MIMAT0000076
ENSG00000109320	TF2miRNA	MIMAT0000076
ENSG00000108654	TF2miRNA	MIMAT0000076
ENSG00000196628	TF2miRNA	MIMAT0000076
ENSG00000244405	TF2miRNA	MIMAT0000076
ENSG00000162924	TF2miRNA	MIMAT0000076
ENSG00000173039	TF2miRNA	MIMAT0000076
ENSG00000138378	TF2miRNA	MIMAT0000076
ENSG00000101412	TF2miRNA	MIMAT0001413
ENSG00000136997	TF2miRNA	MIMAT0001413
ENSG00000091831	TF2miRNA	MIMAT0001413
ENSG00000110092	TF2miRNA	MIMAT0000075
ENSG00000101412	TF2miRNA	MIMAT0000075
ENSG00000136997	TF2miRNA	MIMAT0000075
ENSG00000134323	TF2miRNA	MIMAT0000075
ENSG00000183072	TF2miRNA	MIMAT0000075
ENSG00000107807	TF2miRNA	MIMAT0000075
ENSG00000164438	TF2miRNA	MIMAT0000075
ENSG00000091831	TF2miRNA	MIMAT0000075
ENSG00000173757	TF2miRNA	MIMAT0000075
ENSG00000066336	TF2miRNA	MIMAT0000075
ENSG00000111046	TF2miRNA	MIMAT0000462
ENSG00000111049	TF2miRNA	MIMAT0000462
ENSG00000129152	TF2miRNA	MIMAT0000462
ENSG00000122180	TF2miRNA	MIMAT0000462
ENSG00000239697	TF2miRNA	MIMAT0000462
ENSG00000105329	TF2miRNA	MIMAT0000266
ENSG00000125378	TF2miRNA	MIMAT0000266
ENSG00000122691	TF2miRNA	MIMAT0000266
ENSG00000092208	TF2miRNA	MIMAT0004657
ENSG00000105329	TF2miRNA	MIMAT0004657
ENSG00000148516	TF2miRNA	MIMAT0004657
ENSG00000169554	TF2miRNA	MIMAT0004657
ENSG00000125378	TF2miRNA	MIMAT0004657
ENSG00000122691	TF2miRNA	MIMAT0004657
ENSG00000141510	TF2miRNA	MIMAT0004657
ENSG00000019549	TF2miRNA	MIMAT0004657
ENSG00000100393	TF2miRNA	MIMAT0004657
ENSG00000114166	TF2miRNA	MIMAT0004657
ENSG00000126778	TF2miRNA	MIMAT0004657
ENSG00000107485	TF2miRNA	MIMAT0004657
ENSG00000092208	TF2miRNA	MIMAT0004571
ENSG00000105329	TF2miRNA	MIMAT0004571
ENSG00000148516	TF2miRNA	MIMAT0004571
ENSG00000169554	TF2miRNA	MIMAT0004571
ENSG00000120738	TF2miRNA	MIMAT0004571
ENSG00000125378	TF2miRNA	MIMAT0004571
ENSG00000122691	TF2miRNA	MIMAT0004571
ENSG00000019549	TF2miRNA	MIMAT0004571
ENSG00000126778	TF2miRNA	MIMAT0004571
ENSG00000166949	TF2miRNA	MIMAT0004571
ENSG00000141510	TF2miRNA	MIMAT0004571
ENSG00000107485	TF2miRNA	MIMAT0004571
ENSG00000092208	TF2miRNA	MIMAT0001620
ENSG00000105329	TF2miRNA	MIMAT0001620
ENSG00000148516	TF2miRNA	MIMAT0001620
ENSG00000169554	TF2miRNA	MIMAT0001620
ENSG00000125378	TF2miRNA	MIMAT0001620
ENSG00000122691	TF2miRNA	MIMAT0001620
ENSG00000019549	TF2miRNA	MIMAT0001620
ENSG00000126778	TF2miRNA	MIMAT0001620
ENSG00000166949	TF2miRNA	MIMAT0001620
ENSG00000068024	TF2miRNA	MIMAT0001620
ENSG00000141510	TF2miRNA	MIMAT0001620
ENSG00000107485	TF2miRNA	MIMAT0001620
ENSG00000101412	TF2miRNA	MIMAT0004492
ENSG00000091831	TF2miRNA	MIMAT0004492
ENSG00000173757	TF2miRNA	MIMAT0004491
ENSG00000066336	TF2miRNA	MIMAT0004491
ENSG00000101412	TF2miRNA	MIMAT0004490
ENSG00000136997	TF2miRNA	MIMAT0004490
ENSG00000134323	TF2miRNA	MIMAT0004490
ENSG00000183072	TF2miRNA	MIMAT0004490
ENSG00000171862	TF2miRNA	MIMAT0004490
ENSG00000107807	TF2miRNA	MIMAT0004490
ENSG00000164438	TF2miRNA	MIMAT0004490
ENSG00000091831	TF2miRNA	MIMAT0004490
ENSG00000173757	TF2miRNA	MIMAT0004490
ENSG00000066336	TF2miRNA	MIMAT0004490
ENSG00000122691	TF2miRNA	MIMAT0000231
ENSG00000109320	TF2miRNA	MIMAT0000231
ENSG00000137309	TF2miRNA	MIMAT0000226
ENSG00000136997	TF2miRNA	MIMAT0000461
ENSG00000179388	TF2miRNA	MIMAT0000461
ENSG00000101412	TF2miRNA	MIMAT0000461
ENSG00000112242	TF2miRNA	MIMAT0000461
ENSG00000173757	TF2miRNA	MIMAT0000461
ENSG00000135100	TF2miRNA	MIMAT0000460
ENSG00000105329	TF2miRNA	MIMAT0000460
ENSG00000141510	TF2miRNA	MIMAT0000460
ENSG00000125952	TF2miRNA	MIMAT0004614
ENSG00000186350	TF2miRNA	MIMAT0004614
ENSG00000073282	TF2miRNA	MIMAT0004614
ENSG00000078900	TF2miRNA	MIMAT0004614
ENSG00000141510	TF2miRNA	MIMAT0000222
ENSG00000105329	TF2miRNA	MIMAT0000222
ENSG00000135100	TF2miRNA	MIMAT0000222
ENSG00000120738	TF2miRNA	MIMAT0000440
ENSG00000101412	TF2miRNA	MIMAT0001412
ENSG00000091831	TF2miRNA	MIMAT0001412
ENSG00000101412	TF2miRNA	MIMAT0000072
ENSG00000136997	TF2miRNA	MIMAT0000072
ENSG00000134323	TF2miRNA	MIMAT0000072
ENSG00000183072	TF2miRNA	MIMAT0000072
ENSG00000107807	TF2miRNA	MIMAT0000072
ENSG00000164438	TF2miRNA	MIMAT0000072
ENSG00000091831	TF2miRNA	MIMAT0000072
ENSG00000173757	TF2miRNA	MIMAT0000072
ENSG00000066336	TF2miRNA	MIMAT0000072
ENSG00000120738	TF2miRNA	MIMAT0000455
ENSG00000169057	TF2miRNA	MIMAT0000454
ENSG00000120738	TF2miRNA	MIMAT0000261
ENSG00000109471	TF2miRNA	MIMAT0000259
ENSG00000108654	TF2miRNA	MIMAT0000259
ENSG00000142208	TF2miRNA	MIMAT0000258
ENSG00000105329	TF2miRNA	MIMAT0000257
ENSG00000196628	TF2miRNA	MIMAT0000257
ENSG00000168610	TF2miRNA	MIMAT0000257
ENSG00000196628	TF2miRNA	MIMAT0000256
ENSG00000073282	TF2miRNA	MIMAT0000256
ENSG00000110092	TF2miRNA	MIMAT0000070
ENSG00000101412	TF2miRNA	MIMAT0000070
ENSG00000136997	TF2miRNA	MIMAT0000070
ENSG00000134323	TF2miRNA	MIMAT0000070
ENSG00000183072	TF2miRNA	MIMAT0000070
ENSG00000107807	TF2miRNA	MIMAT0000070
ENSG00000164438	TF2miRNA	MIMAT0000070
ENSG00000232810	TF2miRNA	MIMAT0000070
ENSG00000091831	TF2miRNA	MIMAT0000070
ENSG00000173757	TF2miRNA	MIMAT0000070
ENSG00000109320	TF2miRNA	MIMAT0000070
ENSG00000066336	TF2miRNA	MIMAT0000070
ENSG00000101412	TF2miRNA	MIMAT0000069
ENSG00000136997	TF2miRNA	MIMAT0000069
ENSG00000112242	TF2miRNA	MIMAT0000069
ENSG00000173757	TF2miRNA	MIMAT0000069
ENSG00000109320	TF2miRNA	MIMAT0000069
ENSG00000204256	TF2miRNA	MIMAT0000417
ENSG00000101412	TF2miRNA	MIMAT0000417
ENSG00000112242	TF2miRNA	MIMAT0000417
ENSG00000173757	TF2miRNA	MIMAT0000417
ENSG00000118513	TF2miRNA	MIMAT0000068
ENSG00000136997	TF2miRNA	MIMAT0000068
ENSG00000154229	TF2miRNA	MIMAT0000068
ENSG00000101412	TF2miRNA	MIMAT0000068
ENSG00000112242	TF2miRNA	MIMAT0000068
ENSG00000173757	TF2miRNA	MIMAT0000068
ENSG00000186716	TF2miRNA	MIMAT0000646
ENSG00000049768	TF2miRNA	MIMAT0000646
ENSG00000109320	TF2miRNA	MIMAT0000646
ENSG00000141646	TF2miRNA	MIMAT0000646
ENSG00000105329	TF2miRNA	MIMAT0000646
ENSG00000164047	TF2miRNA	MIMAT0000646
ENSG00000141510	TF2miRNA	MIMAT0000646
ENSG00000142208	TF2miRNA	MIMAT0000646
ENSG00000157106	TF2miRNA	MIMAT0000646
ENSG00000118513	TF2miRNA	MIMAT0000646
ENSG00000125347	TF2miRNA	MIMAT0000646
ENSG00000173039	TF2miRNA	MIMAT0000646
ENSG00000066336	TF2miRNA	MIMAT0000646
ENSG00000177606	TF2miRNA	MIMAT0000646
ENSG00000136244	TF2miRNA	MIMAT0026479
ENSG00000120738	TF2miRNA	MIMAT0000450
ENSG00000136244	TF2miRNA	MIMAT0004549
ENSG00000120738	TF2miRNA	MIMAT0004549
ENSG00000118513	TF2miRNA	MIMAT0004549
ENSG00000012048	TF2miRNA	MIMAT0002809
ENSG00000120738	TF2miRNA	MIMAT0002809
ENSG00000012048	TF2miRNA	MIMAT0000449
ENSG00000125538	TF2miRNA	MIMAT0000449
ENSG00000109320	TF2miRNA	MIMAT0000449
ENSG00000109906	TF2miRNA	MIMAT0000449
ENSG00000137462	TF2miRNA	MIMAT0000449
ENSG00000105329	TF2miRNA	MIMAT0000449
ENSG00000066336	TF2miRNA	MIMAT0000449
ENSG00000239697	TF2miRNA	MIMAT0000449
ENSG00000134954	TF2miRNA	MIMAT0000449
ENSG00000141510	TF2miRNA	MIMAT0000437
ENSG00000171855	TF2miRNA	MIMAT0000437
ENSG00000111537	TF2miRNA	MIMAT0000437
ENSG00000197122	TF2miRNA	MIMAT0000437
ENSG00000127528	TF2miRNA	MIMAT0000437
ENSG00000078900	TF2miRNA	MIMAT0000437
ENSG00000166949	TF2miRNA	MIMAT0000437
ENSG00000141646	TF2miRNA	MIMAT0000437
ENSG00000101384	TF2miRNA	MIMAT0000437
ENSG00000125378	TF2miRNA	MIMAT0000437
ENSG00000102145	TF2miRNA	MIMAT0004600
ENSG00000136574	TF2miRNA	MIMAT0004600
ENSG00000204256	TF2miRNA	MIMAT0004599
ENSG00000171855	TF2miRNA	MIMAT0004599
ENSG00000111537	TF2miRNA	MIMAT0004599
ENSG00000197122	TF2miRNA	MIMAT0004599
ENSG00000141510	TF2miRNA	MIMAT0004599
ENSG00000172216	TF2miRNA	MIMAT0004599
ENSG00000127528	TF2miRNA	MIMAT0004599
ENSG00000078900	TF2miRNA	MIMAT0004599
ENSG00000166949	TF2miRNA	MIMAT0004599
ENSG00000141646	TF2miRNA	MIMAT0004599
ENSG00000101384	TF2miRNA	MIMAT0004599
ENSG00000105329	TF2miRNA	MIMAT0004599
ENSG00000135363	TF2miRNA	MIMAT0000433
ENSG00000120738	TF2miRNA	MIMAT0000433
ENSG00000092208	TF2miRNA	MIMAT0004598
ENSG00000105329	TF2miRNA	MIMAT0004598
ENSG00000148516	TF2miRNA	MIMAT0004598
ENSG00000169554	TF2miRNA	MIMAT0004598
ENSG00000136997	TF2miRNA	MIMAT0004598
ENSG00000198183	TF2miRNA	MIMAT0004598
ENSG00000100393	TF2miRNA	MIMAT0004598
ENSG00000114166	TF2miRNA	MIMAT0004598
ENSG00000125398	TF2miRNA	MIMAT0000431
ENSG00000181449	TF2miRNA	MIMAT0037310
ENSG00000106462	TF2miRNA	MIMAT0037310
ENSG00000169057	TF2miRNA	MIMAT0037310
ENSG00000138378	TF2miRNA	MIMAT0000758
ENSG00000111206	TF2miRNA	MIMAT0000758
ENSG00000221823	TF2miRNA	MIMAT0000770
ENSG00000239697	TF2miRNA	MIMAT0000770
ENSG00000122180	TF2miRNA	MIMAT0000770
ENSG00000122180	TF2miRNA	MIMAT0026478
ENSG00000118260	TF2miRNA	MIMAT0004594
ENSG00000120738	TF2miRNA	MIMAT0004594
ENSG00000185591	TF2miRNA	MIMAT0004594
ENSG00000147437	TF2miRNA	MIMAT0004594
ENSG00000120738	TF2miRNA	MIMAT0004680
ENSG00000196482	TF2miRNA	MIMAT0004604
ENSG00000131910	TF2miRNA	MIMAT0004604
ENSG00000127528	TF2miRNA	MIMAT0000444
ENSG00000120738	TF2miRNA	MIMAT0000443
ENSG00000137462	TF2miRNA	MIMAT0000443
ENSG00000120738	TF2miRNA	MIMAT0004591
ENSG00000135100	TF2miRNA	MIMAT0000421
ENSG00000129514	TF2miRNA	MIMAT0000421
ENSG00000125798	TF2miRNA	MIMAT0000421
ENSG00000239697	TF2miRNA	MIMAT0000416
ENSG00000129152	TF2miRNA	MIMAT0000416
ENSG00000085276	TF2miRNA	MIMAT0000416
ENSG00000239697	TF2miRNA	MIMAT0031892
ENSG00000129152	TF2miRNA	MIMAT0031892
ENSG00000196923	TF2miRNA	MIMAT0000254
ENSG00000122691	TF2miRNA	MIMAT0000254
ENSG00000109320	TF2miRNA	MIMAT0000254
ENSG00000120738	TF2miRNA	MIMAT0000253
ENSG00000141510	TF2miRNA	MIMAT0000104
ENSG00000101412	TF2miRNA	MIMAT0000680
ENSG00000112242	TF2miRNA	MIMAT0000680
ENSG00000136997	TF2miRNA	MIMAT0000680
ENSG00000101412	TF2miRNA	MIMAT0000103
ENSG00000120738	TF2miRNA	MIMAT0000103
ENSG00000136997	TF2miRNA	MIMAT0000103
ENSG00000134323	TF2miRNA	MIMAT0000103
ENSG00000185591	TF2miRNA	MIMAT0000103
ENSG00000091831	TF2miRNA	MIMAT0000103
ENSG00000137309	TF2miRNA	MIMAT0037312
ENSG00000173120	TF2miRNA	MIMAT0004513
ENSG00000106462	TF2miRNA	MIMAT0004513
ENSG00000245848	TF2miRNA	MIMAT0031892
ENSG00000111046	TF2miRNA	MIMAT0031892
ENSG00000111049	TF2miRNA	MIMAT0031892
ENSG00000122180	TF2miRNA	MIMAT0031892
ENSG00000019549	TF2miRNA	MIMAT0031892
ENSG00000100811	TF2miRNA	MIMAT0031892
ENSG00000123908	TF2miRNA	MIMAT0000415
ENSG00000136997	TF2miRNA	MIMAT0000415
ENSG00000119401	TF2miRNA	MIMAT0000415
ENSG00000101412	TF2miRNA	MIMAT0000415
ENSG00000112242	TF2miRNA	MIMAT0000415
ENSG00000131914	TF2miRNA	MIMAT0000415
ENSG00000187772	TF2miRNA	MIMAT0000415
ENSG00000123908	TF2miRNA	MIMAT0000414
ENSG00000136997	TF2miRNA	MIMAT0000414
ENSG00000119401	TF2miRNA	MIMAT0000414
ENSG00000187772	TF2miRNA	MIMAT0000414
ENSG00000131914	TF2miRNA	MIMAT0000414
ENSG00000143190	TF2miRNA	MIMAT0000414
ENSG00000136997	TF2miRNA	MIMAT0000067
ENSG00000123908	TF2miRNA	MIMAT0000067
ENSG00000119401	TF2miRNA	MIMAT0000067
ENSG00000131914	TF2miRNA	MIMAT0000067
ENSG00000187772	TF2miRNA	MIMAT0000067
ENSG00000123908	TF2miRNA	MIMAT0000066
ENSG00000136997	TF2miRNA	MIMAT0000066
ENSG00000119401	TF2miRNA	MIMAT0000066
ENSG00000142208	TF2miRNA	MIMAT0000066
ENSG00000131914	TF2miRNA	MIMAT0000066
ENSG00000120738	TF2miRNA	MIMAT0000066
ENSG00000187772	TF2miRNA	MIMAT0000066
ENSG00000123908	TF2miRNA	MIMAT0000065
ENSG00000136997	TF2miRNA	MIMAT0000065
ENSG00000119401	TF2miRNA	MIMAT0000065
ENSG00000105329	TF2miRNA	MIMAT0000065
ENSG00000131914	TF2miRNA	MIMAT0000065
ENSG00000187772	TF2miRNA	MIMAT0000065
ENSG00000123908	TF2miRNA	MIMAT0000064
ENSG00000136997	TF2miRNA	MIMAT0000064
ENSG00000119401	TF2miRNA	MIMAT0000064
ENSG00000131914	TF2miRNA	MIMAT0000064
ENSG00000187772	TF2miRNA	MIMAT0000064
ENSG00000123908	TF2miRNA	MIMAT0000063
ENSG00000136997	TF2miRNA	MIMAT0000063
ENSG00000119401	TF2miRNA	MIMAT0000063
ENSG00000131914	TF2miRNA	MIMAT0000063
ENSG00000187772	TF2miRNA	MIMAT0000063
ENSG00000109320	TF2miRNA	MIMAT0000063
ENSG00000109320	TF2miRNA	MIMAT0000062
ENSG00000245848	TF2miRNA	MIMAT0000062
ENSG00000136997	TF2miRNA	MIMAT0000062
ENSG00000123908	TF2miRNA	MIMAT0000062
ENSG00000204256	TF2miRNA	MIMAT0000062
ENSG00000119401	TF2miRNA	MIMAT0000062
ENSG00000101412	TF2miRNA	MIMAT0000062
ENSG00000112242	TF2miRNA	MIMAT0000062
ENSG00000131914	TF2miRNA	MIMAT0000062
ENSG00000187772	TF2miRNA	MIMAT0000062
ENSG00000151702	TF2miRNA	MIMAT0000062
ENSG00000157557	TF2miRNA	MIMAT0001080
ENSG00000120738	TF2miRNA	MIMAT0004678
ENSG00000120738	TF2miRNA	MIMAT0004510
ENSG00000101412	TF2miRNA	MIMAT0004509
ENSG00000136997	TF2miRNA	MIMAT0004509
ENSG00000120738	TF2miRNA	MIMAT0003218
ENSG00000101412	TF2miRNA	MIMAT0000092
ENSG00000091831	TF2miRNA	MIMAT0000092
ENSG00000173757	TF2miRNA	MIMAT0000092
ENSG00000066336	TF2miRNA	MIMAT0000092
ENSG00000118260	TF2miRNA	MIMAT0000442
ENSG00000084093	TF2miRNA	MIMAT0000442
ENSG00000117595	TF2miRNA	MIMAT0000442
ENSG00000120738	TF2miRNA	MIMAT0020924
ENSG00000141510	TF2miRNA	MIMAT0002853
ENSG00000136244	TF2miRNA	MIMAT0002832
ENSG00000073282	TF2miRNA	MIMAT0002869
ENSG00000239697	TF2miRNA	MIMAT0004784
ENSG00000120738	TF2miRNA	MIMAT0004784
ENSG00000101412	TF2miRNA	MIMAT0013771
ENSG00000124762	TF2miRNA	MIMAT0009203
ENSG00000139687	TF2miRNA	MIMAT0009203
ENSG00000101412	TF2miRNA	MIMAT0009203
ENSG00000196482	TF2miRNA	MIMAT0001627
ENSG00000131910	TF2miRNA	MIMAT0001627
ENSG00000120738	TF2miRNA	MIMAT0001343
ENSG00000100644	TF2miRNA	MIMAT0004749
ENSG00000147889	TF2miRNA	MIMAT0002171
ENSG00000129152	TF2miRNA	MIMAT0000732
ENSG00000102974	TF2miRNA	MIMAT0000728
ENSG00000116539	TF2miRNA	MIMAT0000728
ENSG00000073282	TF2miRNA	MIMAT0004688
ENSG00000100644	TF2miRNA	MIMAT0000726
ENSG00000122691	TF2miRNA	MIMAT0000726
ENSG00000138795	TF2miRNA	MIMAT0000726
ENSG00000168036	TF2miRNA	MIMAT0000726
ENSG00000100644	TF2miRNA	MIMAT0000724
ENSG00000122691	TF2miRNA	MIMAT0000724
ENSG00000138795	TF2miRNA	MIMAT0000724
ENSG00000168036	TF2miRNA	MIMAT0000724
ENSG00000138795	TF2miRNA	MIMAT0000723
ENSG00000168036	TF2miRNA	MIMAT0000723
ENSG00000204531	TF2miRNA	MIMAT0000719
ENSG00000179059	TF2miRNA	MIMAT0000719
ENSG00000181449	TF2miRNA	MIMAT0000719
ENSG00000101412	TF2miRNA	MIMAT0000707
ENSG00000091831	TF2miRNA	MIMAT0000707
ENSG00000141510	TF2miRNA	MIMAT0004677
ENSG00000112062	TF2miRNA	MIMAT0004677
ENSG00000185591	TF2miRNA	MIMAT0004677
ENSG00000141510	TF2miRNA	MIMAT0004676
ENSG00000124216	TF2miRNA	MIMAT0004676
ENSG00000148516	TF2miRNA	MIMAT0004676
ENSG00000136997	TF2miRNA	MIMAT0004557
ENSG00000141510	TF2miRNA	MIMAT0004557
ENSG00000012504	TF2miRNA	MIMAT0004557
ENSG00000245848	TF2miRNA	MIMAT0004557
ENSG00000109320	TF2miRNA	MIMAT0004557
ENSG00000124216	TF2miRNA	MIMAT0004557
ENSG00000148516	TF2miRNA	MIMAT0004557
ENSG00000112242	TF2miRNA	MIMAT0004557
ENSG00000066336	TF2miRNA	MIMAT0000753
ENSG00000100146	TF2miRNA	MIMAT0000763
ENSG00000066336	TF2miRNA	MIMAT0000763
ENSG00000120738	TF2miRNA	MIMAT0004703
ENSG00000134323	TF2miRNA	MIMAT0004703
ENSG00000137309	TF2miRNA	MIMAT0000760
ENSG00000120738	TF2miRNA	MIMAT0004505
ENSG00000125845	TF2miRNA	MIMAT0004504
ENSG00000232810	TF2miRNA	MIMAT0004504
ENSG00000120738	TF2miRNA	MIMAT0000693
ENSG00000120738	TF2miRNA	MIMAT0004550
ENSG00000120738	TF2miRNA	MIMAT0004674
ENSG00000120738	TF2miRNA	MIMAT0000088
ENSG00000140009	TF2miRNA	MIMAT0000088
ENSG00000204531	TF2miRNA	MIMAT0000718
ENSG00000179059	TF2miRNA	MIMAT0000718
ENSG00000181449	TF2miRNA	MIMAT0000718
ENSG00000171862	TF2miRNA	MIMAT0000718
ENSG00000204531	TF2miRNA	MIMAT0000717
ENSG00000179059	TF2miRNA	MIMAT0000717
ENSG00000181449	TF2miRNA	MIMAT0000717
ENSG00000171862	TF2miRNA	MIMAT0000717
ENSG00000204531	TF2miRNA	MIMAT0000715
ENSG00000179059	TF2miRNA	MIMAT0000715
ENSG00000181449	TF2miRNA	MIMAT0000715
ENSG00000171862	TF2miRNA	MIMAT0000715
ENSG00000204531	TF2miRNA	MIMAT0000684
ENSG00000179059	TF2miRNA	MIMAT0000684
ENSG00000181449	TF2miRNA	MIMAT0000684
ENSG00000171862	TF2miRNA	MIMAT0000684
ENSG00000136244	TF2miRNA	MIMAT0004958
ENSG00000120738	TF2miRNA	MIMAT0004958
ENSG00000136244	TF2miRNA	MIMAT0000688
ENSG00000136997	TF2miRNA	MIMAT0000681
ENSG00000109320	TF2miRNA	MIMAT0000681
ENSG00000100811	TF2miRNA	MIMAT0000681
ENSG00000177606	TF2miRNA	MIMAT0000100
ENSG00000137309	TF2miRNA	MIMAT0000086
ENSG00000136997	TF2miRNA	MIMAT0000086
ENSG00000109320	TF2miRNA	MIMAT0000086
ENSG00000100811	TF2miRNA	MIMAT0000086
ENSG00000113520	TF2miRNA	MIMAT0000086
ENSG00000100311	TF2miRNA	MIMAT0000086
ENSG00000105329	TF2miRNA	MIMAT0000086
ENSG00000245848	TF2miRNA	MIMAT0000086
ENSG00000177606	TF2miRNA	MIMAT0000086
ENSG00000141510	TF2miRNA	MIMAT0000086
ENSG00000140009	TF2miRNA	MIMAT0000419
ENSG00000159216	TF2miRNA	MIMAT0000084
ENSG00000105329	TF2miRNA	MIMAT0000084
ENSG00000124813	TF2miRNA	MIMAT0000084
ENSG00000120738	TF2miRNA	MIMAT0000084
ENSG00000136997	TF2miRNA	MIMAT0004500
ENSG00000136997	TF2miRNA	MIMAT0004499
ENSG00000101412	TF2miRNA	MIMAT0000081
ENSG00000171862	TF2miRNA	MIMAT0000081
ENSG00000124813	TF2miRNA	MIMAT0000080
ENSG00000120738	TF2miRNA	MIMAT0000080
ENSG00000125845	TF2miRNA	MIMAT0000080
ENSG00000140009	TF2miRNA	MIMAT0000080
ENSG00000136997	TF2miRNA	MIMAT0000418
ENSG00000140009	TF2miRNA	MIMAT0000418
ENSG00000136997	TF2miRNA	MIMAT0000078
ENSG00000105329	TF2miRNA	MIMAT0000078
ENSG00000066336	TF2miRNA	MIMAT0000078
ENSG00000124813	TF2miRNA	MIMAT0000078
ENSG00000120738	TF2miRNA	MIMAT0000078
ENSG00000105329	TF2miRNA	MIMAT0009198
ENSG00000109320	TF2miRNA	MIMAT0009198
ENSG00000079102	TF2miRNA	MIMAT0000280
ENSG00000101412	TF2miRNA	MIMAT0000280
ENSG00000245848	TF2miRNA	MIMAT0000280
ENSG00000180210	TF2miRNA	MIMAT0000279
ENSG00000091831	TF2miRNA	MIMAT0000279
ENSG00000136450	TF2miRNA	MIMAT0000279
ENSG00000110801	TF2miRNA	MIMAT0000279
ENSG00000175592	TF2miRNA	MIMAT0000279
ENSG00000134954	TF2miRNA	MIMAT0000279
ENSG00000137309	TF2miRNA	MIMAT0000279
ENSG00000136997	TF2miRNA	MIMAT0000278
ENSG00000134323	TF2miRNA	MIMAT0000278
ENSG00000197461	TF2miRNA	MIMAT0000278
ENSG00000091831	TF2miRNA	MIMAT0000278
ENSG00000136450	TF2miRNA	MIMAT0000278
ENSG00000110801	TF2miRNA	MIMAT0000278
ENSG00000175592	TF2miRNA	MIMAT0000278
ENSG00000136997	TF2miRNA	MIMAT0000077
ENSG00000171862	TF2miRNA	MIMAT0000077
ENSG00000142208	TF2miRNA	MIMAT0000077
ENSG00000105221	TF2miRNA	MIMAT0000077
ENSG00000117020	TF2miRNA	MIMAT0000077
ENSG00000120738	TF2miRNA	MIMAT0004675
ENSG00000169083	TF2miRNA	MIMAT0022844
ENSG00000141510	TF2miRNA	MIMAT0026476
ENSG00000122691	TF2miRNA	MIMAT0000271
ENSG00000109320	TF2miRNA	MIMAT0000271
ENSG00000118260	TF2miRNA	MIMAT0000269
ENSG00000120738	TF2miRNA	MIMAT0000269
ENSG00000147437	TF2miRNA	MIMAT0000269
ENSG00000187098	TF2miRNA	MIMAT0022694
ENSG00000100644	TF2miRNA	MIMAT0000267
ENSG00000134086	TF2miRNA	MIMAT0000267
ENSG00000177606	TF2miRNA	MIMAT0004494
ENSG00000153162	TF2miRNA	MIMAT0004494
ENSG00000091831	TF2miRNA	MIMAT0004494
ENSG00000147862	TF2miRNA	MIMAT0004494
ENSG00000171862	TF2miRNA	MIMAT0004494
ENSG00000084093	TF2miRNA	MIMAT0004494
ENSG00000168610	TF2miRNA	MIMAT0004494
ENSG00000118689	TF2miRNA	MIMAT0004494
ENSG00000058335	TF2miRNA	MIMAT0004494
ENSG00000107779	TF2miRNA	MIMAT0004494
ENSG00000138696	TF2miRNA	MIMAT0004494
ENSG00000146648	TF2miRNA	MIMAT0004494
ENSG00000109320	TF2miRNA	MIMAT0004494
ENSG00000108654	TF2miRNA	MIMAT0004494
ENSG00000196628	TF2miRNA	MIMAT0004494
ENSG00000244405	TF2miRNA	MIMAT0004494
ENSG00000162924	TF2miRNA	MIMAT0004494
ENSG00000173039	TF2miRNA	MIMAT0004494
ENSG00000138378	TF2miRNA	MIMAT0004494
ENSG00000101412	TF2miRNA	MIMAT0004752
ENSG00000136997	TF2miRNA	MIMAT0004752
ENSG00000091831	TF2miRNA	MIMAT0004752
ENSG00000110092	TF2miRNA	MIMAT0004493
ENSG00000101412	TF2miRNA	MIMAT0004493
ENSG00000136997	TF2miRNA	MIMAT0004493
ENSG00000134323	TF2miRNA	MIMAT0004493
ENSG00000183072	TF2miRNA	MIMAT0004493
ENSG00000107807	TF2miRNA	MIMAT0004493
ENSG00000164438	TF2miRNA	MIMAT0004493
ENSG00000091831	TF2miRNA	MIMAT0004493
ENSG00000173757	TF2miRNA	MIMAT0004493
ENSG00000066336	TF2miRNA	MIMAT0004493
ENSG00000105329	TF2miRNA	MIMAT0009197
ENSG00000125378	TF2miRNA	MIMAT0009197
ENSG00000122691	TF2miRNA	MIMAT0009197
ENSG00000092208	TF2miRNA	MIMAT0000617
ENSG00000105329	TF2miRNA	MIMAT0000617
ENSG00000148516	TF2miRNA	MIMAT0000617
ENSG00000169554	TF2miRNA	MIMAT0000617
ENSG00000125378	TF2miRNA	MIMAT0000617
ENSG00000122691	TF2miRNA	MIMAT0000617
ENSG00000141510	TF2miRNA	MIMAT0000617
ENSG00000019549	TF2miRNA	MIMAT0000617
ENSG00000100393	TF2miRNA	MIMAT0000617
ENSG00000114166	TF2miRNA	MIMAT0000617
ENSG00000126778	TF2miRNA	MIMAT0000617
ENSG00000107485	TF2miRNA	MIMAT0000617
ENSG00000092208	TF2miRNA	MIMAT0000318
ENSG00000105329	TF2miRNA	MIMAT0000318
ENSG00000148516	TF2miRNA	MIMAT0000318
ENSG00000169554	TF2miRNA	MIMAT0000318
ENSG00000120738	TF2miRNA	MIMAT0000318
ENSG00000125378	TF2miRNA	MIMAT0000318
ENSG00000122691	TF2miRNA	MIMAT0000318
ENSG00000019549	TF2miRNA	MIMAT0000318
ENSG00000126778	TF2miRNA	MIMAT0000318
ENSG00000166949	TF2miRNA	MIMAT0000318
ENSG00000141510	TF2miRNA	MIMAT0000318
ENSG00000107485	TF2miRNA	MIMAT0000318
ENSG00000092208	TF2miRNA	MIMAT0000682
ENSG00000105329	TF2miRNA	MIMAT0000682
ENSG00000148516	TF2miRNA	MIMAT0000682
ENSG00000169554	TF2miRNA	MIMAT0000682
ENSG00000125378	TF2miRNA	MIMAT0000682
ENSG00000122691	TF2miRNA	MIMAT0000682
ENSG00000019549	TF2miRNA	MIMAT0000682
ENSG00000126778	TF2miRNA	MIMAT0000682
ENSG00000166949	TF2miRNA	MIMAT0000682
ENSG00000068024	TF2miRNA	MIMAT0000682
ENSG00000141510	TF2miRNA	MIMAT0000682
ENSG00000107485	TF2miRNA	MIMAT0000682
ENSG00000101412	TF2miRNA	MIMAT0000074
ENSG00000091831	TF2miRNA	MIMAT0000074
ENSG00000173757	TF2miRNA	MIMAT0000074
ENSG00000066336	TF2miRNA	MIMAT0000074
ENSG00000101412	TF2miRNA	MIMAT0000073
ENSG00000136997	TF2miRNA	MIMAT0000073
ENSG00000134323	TF2miRNA	MIMAT0000073
ENSG00000183072	TF2miRNA	MIMAT0000073
ENSG00000171862	TF2miRNA	MIMAT0000073
ENSG00000107807	TF2miRNA	MIMAT0000073
ENSG00000164438	TF2miRNA	MIMAT0000073
ENSG00000091831	TF2miRNA	MIMAT0000073
ENSG00000173757	TF2miRNA	MIMAT0000073
ENSG00000066336	TF2miRNA	MIMAT0000073
ENSG00000122691	TF2miRNA	MIMAT0000232
ENSG00000109320	TF2miRNA	MIMAT0000232
ENSG00000137309	TF2miRNA	MIMAT0004562
ENSG00000136997	TF2miRNA	MIMAT0004615
ENSG00000179388	TF2miRNA	MIMAT0004615
ENSG00000101412	TF2miRNA	MIMAT0004615
ENSG00000112242	TF2miRNA	MIMAT0004615
ENSG00000173757	TF2miRNA	MIMAT0004615
ENSG00000125952	TF2miRNA	MIMAT0000459
ENSG00000186350	TF2miRNA	MIMAT0000459
ENSG00000073282	TF2miRNA	MIMAT0000459
ENSG00000078900	TF2miRNA	MIMAT0000459
ENSG00000141510	TF2miRNA	MIMAT0004543
ENSG00000105329	TF2miRNA	MIMAT0004543
ENSG00000135100	TF2miRNA	MIMAT0004543
ENSG00000120738	TF2miRNA	MIMAT0001618
ENSG00000101412	TF2miRNA	MIMAT0004751
ENSG00000091831	TF2miRNA	MIMAT0004751
ENSG00000101412	TF2miRNA	MIMAT0002891
ENSG00000136997	TF2miRNA	MIMAT0002891
ENSG00000134323	TF2miRNA	MIMAT0002891
ENSG00000183072	TF2miRNA	MIMAT0002891
ENSG00000107807	TF2miRNA	MIMAT0002891
ENSG00000164438	TF2miRNA	MIMAT0002891
ENSG00000091831	TF2miRNA	MIMAT0002891
ENSG00000173757	TF2miRNA	MIMAT0002891
ENSG00000066336	TF2miRNA	MIMAT0002891
ENSG00000120738	TF2miRNA	MIMAT0004611
ENSG00000120738	TF2miRNA	MIMAT0004560
ENSG00000109471	TF2miRNA	MIMAT0000260
ENSG00000108654	TF2miRNA	MIMAT0000260
ENSG00000142208	TF2miRNA	MIMAT0004559
ENSG00000105329	TF2miRNA	MIMAT0031893
ENSG00000196628	TF2miRNA	MIMAT0031893
ENSG00000105329	TF2miRNA	MIMAT0022692
ENSG00000168610	TF2miRNA	MIMAT0022692
ENSG00000196628	TF2miRNA	MIMAT0004558
ENSG00000073282	TF2miRNA	MIMAT0004558
ENSG00000110092	TF2miRNA	MIMAT0000071
ENSG00000101412	TF2miRNA	MIMAT0000071
ENSG00000136997	TF2miRNA	MIMAT0000071
ENSG00000134323	TF2miRNA	MIMAT0000071
ENSG00000183072	TF2miRNA	MIMAT0000071
ENSG00000107807	TF2miRNA	MIMAT0000071
ENSG00000164438	TF2miRNA	MIMAT0000071
ENSG00000232810	TF2miRNA	MIMAT0000071
ENSG00000091831	TF2miRNA	MIMAT0000071
ENSG00000173757	TF2miRNA	MIMAT0000071
ENSG00000109320	TF2miRNA	MIMAT0000071
ENSG00000066336	TF2miRNA	MIMAT0000071
ENSG00000101412	TF2miRNA	MIMAT0004518
ENSG00000136997	TF2miRNA	MIMAT0004489
ENSG00000101412	TF2miRNA	MIMAT0004489
ENSG00000112242	TF2miRNA	MIMAT0004489
ENSG00000173757	TF2miRNA	MIMAT0004489
ENSG00000109320	TF2miRNA	MIMAT0004489
ENSG00000204256	TF2miRNA	MIMAT0004586
ENSG00000101412	TF2miRNA	MIMAT0004586
ENSG00000112242	TF2miRNA	MIMAT0004586
ENSG00000173757	TF2miRNA	MIMAT0004586
ENSG00000118513	TF2miRNA	MIMAT0004488
ENSG00000136997	TF2miRNA	MIMAT0004488
ENSG00000154229	TF2miRNA	MIMAT0004488
ENSG00000101412	TF2miRNA	MIMAT0004488
ENSG00000112242	TF2miRNA	MIMAT0004488
ENSG00000173757	TF2miRNA	MIMAT0004488
ENSG00000186716	TF2miRNA	MIMAT0004658
ENSG00000049768	TF2miRNA	MIMAT0004658
ENSG00000109320	TF2miRNA	MIMAT0004658
ENSG00000141646	TF2miRNA	MIMAT0004658
ENSG00000105329	TF2miRNA	MIMAT0004658
ENSG00000164047	TF2miRNA	MIMAT0004658
ENSG00000141510	TF2miRNA	MIMAT0004658
ENSG00000142208	TF2miRNA	MIMAT0004658
ENSG00000157106	TF2miRNA	MIMAT0004658
ENSG00000118513	TF2miRNA	MIMAT0004658
ENSG00000125347	TF2miRNA	MIMAT0004658
ENSG00000173039	TF2miRNA	MIMAT0004658
ENSG00000066336	TF2miRNA	MIMAT0004658
ENSG00000177606	TF2miRNA	MIMAT0004658
ENSG00000136244	TF2miRNA	MIMAT0000438
ENSG00000120738	TF2miRNA	MIMAT0004609
ENSG00000136244	TF2miRNA	MIMAT0000243
ENSG00000120738	TF2miRNA	MIMAT0000243
ENSG00000118513	TF2miRNA	MIMAT0000243
ENSG00000012048	TF2miRNA	MIMAT0004766
ENSG00000120738	TF2miRNA	MIMAT0004766
ENSG00000012048	TF2miRNA	MIMAT0004608
ENSG00000125538	TF2miRNA	MIMAT0004608
ENSG00000109320	TF2miRNA	MIMAT0004608
ENSG00000109906	TF2miRNA	MIMAT0004608
ENSG00000137462	TF2miRNA	MIMAT0004608
ENSG00000105329	TF2miRNA	MIMAT0004608
ENSG00000066336	TF2miRNA	MIMAT0004608
ENSG00000239697	TF2miRNA	MIMAT0004608
ENSG00000134954	TF2miRNA	MIMAT0004608
ENSG00000141510	TF2miRNA	MIMAT0004601
ENSG00000171855	TF2miRNA	MIMAT0004601
ENSG00000111537	TF2miRNA	MIMAT0004601
ENSG00000197122	TF2miRNA	MIMAT0004601
ENSG00000127528	TF2miRNA	MIMAT0004601
ENSG00000078900	TF2miRNA	MIMAT0004601
ENSG00000166949	TF2miRNA	MIMAT0004601
ENSG00000141646	TF2miRNA	MIMAT0004601
ENSG00000101384	TF2miRNA	MIMAT0004601
ENSG00000125378	TF2miRNA	MIMAT0004601
ENSG00000102145	TF2miRNA	MIMAT0000436
ENSG00000136574	TF2miRNA	MIMAT0000436
ENSG00000204256	TF2miRNA	MIMAT0000435
ENSG00000171855	TF2miRNA	MIMAT0000435
ENSG00000111537	TF2miRNA	MIMAT0000435
ENSG00000197122	TF2miRNA	MIMAT0000435
ENSG00000141510	TF2miRNA	MIMAT0000435
ENSG00000172216	TF2miRNA	MIMAT0000435
ENSG00000127528	TF2miRNA	MIMAT0000435
ENSG00000078900	TF2miRNA	MIMAT0000435
ENSG00000166949	TF2miRNA	MIMAT0000435
ENSG00000141646	TF2miRNA	MIMAT0000435
ENSG00000101384	TF2miRNA	MIMAT0000435
ENSG00000105329	TF2miRNA	MIMAT0000435
ENSG00000135363	TF2miRNA	MIMAT0000434
ENSG00000120738	TF2miRNA	MIMAT0000434
ENSG00000092208	TF2miRNA	MIMAT0000432
ENSG00000105329	TF2miRNA	MIMAT0000432
ENSG00000148516	TF2miRNA	MIMAT0000432
ENSG00000169554	TF2miRNA	MIMAT0000432
ENSG00000136997	TF2miRNA	MIMAT0000432
ENSG00000198183	TF2miRNA	MIMAT0000432
ENSG00000100393	TF2miRNA	MIMAT0000432
ENSG00000114166	TF2miRNA	MIMAT0000432
ENSG00000125398	TF2miRNA	MIMAT0004597
ENSG00000181449	TF2miRNA	MIMAT0000429
ENSG00000106462	TF2miRNA	MIMAT0000429
ENSG00000169057	TF2miRNA	MIMAT0000429
ENSG00000138378	TF2miRNA	MIMAT0004698
ENSG00000111206	TF2miRNA	MIMAT0004698
ENSG00000122180	TF2miRNA	MIMAT0000427
ENSG00000118260	TF2miRNA	MIMAT0000426
ENSG00000120738	TF2miRNA	MIMAT0000426
ENSG00000185591	TF2miRNA	MIMAT0000426
ENSG00000147437	TF2miRNA	MIMAT0000426
ENSG00000120738	TF2miRNA	MIMAT0000691
ENSG00000196482	TF2miRNA	MIMAT0000446
ENSG00000131910	TF2miRNA	MIMAT0000446
ENSG00000127528	TF2miRNA	MIMAT0000445
ENSG00000120738	TF2miRNA	MIMAT0004602
ENSG00000137462	TF2miRNA	MIMAT0004602
ENSG00000120738	TF2miRNA	MIMAT0000422
ENSG00000135100	TF2miRNA	MIMAT0004590
ENSG00000129514	TF2miRNA	MIMAT0004590
ENSG00000125798	TF2miRNA	MIMAT0004590
ENSG00000196923	TF2miRNA	MIMAT0004556
ENSG00000122691	TF2miRNA	MIMAT0004556
ENSG00000109320	TF2miRNA	MIMAT0004556
ENSG00000120738	TF2miRNA	MIMAT0004555
ENSG00000101412	TF2miRNA	MIMAT0004672
ENSG00000112242	TF2miRNA	MIMAT0004672
ENSG00000136997	TF2miRNA	MIMAT0004672
ENSG00000101412	TF2miRNA	MIMAT0004517
ENSG00000120738	TF2miRNA	MIMAT0004517
ENSG00000136997	TF2miRNA	MIMAT0004517
ENSG00000134323	TF2miRNA	MIMAT0004517
ENSG00000185591	TF2miRNA	MIMAT0004517
ENSG00000091831	TF2miRNA	MIMAT0004517
ENSG00000137309	TF2miRNA	MIMAT0000099
ENSG00000173120	TF2miRNA	MIMAT0000099
ENSG00000106462	TF2miRNA	MIMAT0000099
ENSG00000245848	TF2miRNA	MIMAT0000416
ENSG00000111046	TF2miRNA	MIMAT0000416
ENSG00000111049	TF2miRNA	MIMAT0000416
ENSG00000122180	TF2miRNA	MIMAT0000416
ENSG00000019549	TF2miRNA	MIMAT0000416
ENSG00000100811	TF2miRNA	MIMAT0000416
ENSG00000123908	TF2miRNA	MIMAT0004585
ENSG00000136997	TF2miRNA	MIMAT0004585
ENSG00000119401	TF2miRNA	MIMAT0004585
ENSG00000101412	TF2miRNA	MIMAT0004585
ENSG00000112242	TF2miRNA	MIMAT0004585
ENSG00000131914	TF2miRNA	MIMAT0004585
ENSG00000187772	TF2miRNA	MIMAT0004585
ENSG00000123908	TF2miRNA	MIMAT0004584
ENSG00000136997	TF2miRNA	MIMAT0004584
ENSG00000119401	TF2miRNA	MIMAT0004584
ENSG00000187772	TF2miRNA	MIMAT0004584
ENSG00000131914	TF2miRNA	MIMAT0004584
ENSG00000143190	TF2miRNA	MIMAT0004584
ENSG00000136997	TF2miRNA	MIMAT0004486
ENSG00000123908	TF2miRNA	MIMAT0004485
ENSG00000136997	TF2miRNA	MIMAT0004485
ENSG00000119401	TF2miRNA	MIMAT0004485
ENSG00000142208	TF2miRNA	MIMAT0004485
ENSG00000131914	TF2miRNA	MIMAT0004485
ENSG00000120738	TF2miRNA	MIMAT0004485
ENSG00000187772	TF2miRNA	MIMAT0004485
ENSG00000123908	TF2miRNA	MIMAT0004484
ENSG00000136997	TF2miRNA	MIMAT0004484
ENSG00000119401	TF2miRNA	MIMAT0004484
ENSG00000105329	TF2miRNA	MIMAT0004484
ENSG00000131914	TF2miRNA	MIMAT0004484
ENSG00000187772	TF2miRNA	MIMAT0004484
ENSG00000123908	TF2miRNA	MIMAT0026472
ENSG00000136997	TF2miRNA	MIMAT0026472
ENSG00000119401	TF2miRNA	MIMAT0026472
ENSG00000131914	TF2miRNA	MIMAT0026472
ENSG00000187772	TF2miRNA	MIMAT0026472
ENSG00000123908	TF2miRNA	MIMAT0004482
ENSG00000136997	TF2miRNA	MIMAT0004482
ENSG00000119401	TF2miRNA	MIMAT0004482
ENSG00000131914	TF2miRNA	MIMAT0004482
ENSG00000187772	TF2miRNA	MIMAT0004482
ENSG00000109320	TF2miRNA	MIMAT0004482
ENSG00000109320	TF2miRNA	MIMAT0004481
ENSG00000245848	TF2miRNA	MIMAT0010195
ENSG00000136997	TF2miRNA	MIMAT0004481
ENSG00000157557	TF2miRNA	MIMAT0009201
ENSG00000136997	TF2miRNA	MIMAT0000074
ENSG00000134323	TF2miRNA	MIMAT0000074
ENSG00000183072	TF2miRNA	MIMAT0000074
ENSG00000107807	TF2miRNA	MIMAT0000074
ENSG00000164438	TF2miRNA	MIMAT0000074
ENSG00000136997	TF2miRNA	MIMAT0000092
ENSG00000134323	TF2miRNA	MIMAT0000092
ENSG00000183072	TF2miRNA	MIMAT0000092
ENSG00000107807	TF2miRNA	MIMAT0000092
ENSG00000164438	TF2miRNA	MIMAT0000092
ENSG00000128710	TF2miRNA	MIMAT0000252
ENSG00000136450	TF2miRNA	MIMAT0000252
ENSG00000049768	TF2miRNA	MIMAT0000252
ENSG00000125538	TF2miRNA	MIMAT0000441
ENSG00000109320	TF2miRNA	MIMAT0000441
ENSG00000137462	TF2miRNA	MIMAT0000441
ENSG00000136869	TF2miRNA	MIMAT0000441
ENSG00000196664	TF2miRNA	MIMAT0000441
ENSG00000101916	TF2miRNA	MIMAT0000441
ENSG00000112333	TF2miRNA	MIMAT0000441
ENSG00000232810	TF2miRNA	MIMAT0000441
ENSG00000136997	TF2miRNA	MIMAT0000441
ENSG00000111046	TF2miRNA	MIMAT0026478
ENSG00000111049	TF2miRNA	MIMAT0026478
ENSG00000129152	TF2miRNA	MIMAT0026478
ENSG00000221823	TF2miRNA	MIMAT0026478
ENSG00000239697	TF2miRNA	MIMAT0026478
ENSG00000109320	TF2miRNA	MIMAT0000423
ENSG00000141510	TF2miRNA	MIMAT0000423
ENSG00000142208	TF2miRNA	MIMAT0000423
ENSG00000138378	TF2miRNA	MIMAT0000423
ENSG00000165556	TF2miRNA	MIMAT0000423
ENSG00000109320	TF2miRNA	MIMAT0000100
ENSG00000100811	TF2miRNA	MIMAT0000100
ENSG00000245848	TF2miRNA	MIMAT0000100
ENSG00000136997	TF2miRNA	MIMAT0000100
ENSG00000105329	TF2miRNA	MIMAT0000080
ENSG00000170962	TF2miRNA	MIMAT0000080
ENSG00000185591	TF2miRNA	MIMAT0000710
ENSG00000109320	TF2miRNA	MIMAT0000710
ENSG00000111046	TF2miRNA	MIMAT0000427
ENSG00000111049	TF2miRNA	MIMAT0000427
ENSG00000129152	TF2miRNA	MIMAT0000427
ENSG00000221823	TF2miRNA	MIMAT0000427
ENSG00000239697	TF2miRNA	MIMAT0000427
ENSG00000148516	TF2miRNA	MIMAT0000062
ENSG00000148516	TF2miRNA	MIMAT0000063
ENSG00000148516	TF2miRNA	MIMAT0000065
ENSG00000148516	TF2miRNA	MIMAT0000066
ENSG00000148516	TF2miRNA	MIMAT0000067
ENSG00000148516	TF2miRNA	MIMAT0000414
ENSG00000148516	TF2miRNA	MIMAT0000415
ENSG00000148516	TF2miRNA	MIMAT0004481
ENSG00000148516	TF2miRNA	MIMAT0004482
ENSG00000148516	TF2miRNA	MIMAT0004484
ENSG00000148516	TF2miRNA	MIMAT0004485
ENSG00000148516	TF2miRNA	MIMAT0004486
ENSG00000136997	TF2miRNA	MIMAT0004487
ENSG00000148516	TF2miRNA	MIMAT0004487
ENSG00000148516	TF2miRNA	MIMAT0004584
ENSG00000148516	TF2miRNA	MIMAT0004585
ENSG00000136997	TF2miRNA	MIMAT0010195
ENSG00000148516	TF2miRNA	MIMAT0010195
ENSG00000148516	TF2miRNA	MIMAT0000064
ENSG00000148516	TF2miRNA	MIMAT0026472
ENSG00000102974	TF2lncRNA	ENSG00000099869
ENSG00000102974	TF2lncRNA	ENSG00000145063
ENSG00000102974	TF2lncRNA	ENSG00000163009
ENSG00000102974	TF2lncRNA	ENSG00000164385
ENSG00000169083	TF2lncRNA	ENSG00000165511
ENSG00000172216	TF2lncRNA	ENSG00000170919
ENSG00000102974	TF2lncRNA	ENSG00000170919
ENSG00000120690	TF2lncRNA	ENSG00000175611
ENSG00000154727	TF2lncRNA	ENSG00000175611
ENSG00000172216	TF2lncRNA	ENSG00000175773
ENSG00000102974	TF2lncRNA	ENSG00000176320
ENSG00000154727	TF2lncRNA	ENSG00000176593
ENSG00000084093	TF2lncRNA	ENSG00000176840
ENSG00000102974	TF2lncRNA	ENSG00000177993
ENSG00000102974	TF2lncRNA	ENSG00000179818
ENSG00000154727	TF2lncRNA	ENSG00000179935
ENSG00000102974	TF2lncRNA	ENSG00000181908
ENSG00000102974	TF2lncRNA	ENSG00000183674
ENSG00000102974	TF2lncRNA	ENSG00000184224
ENSG00000102974	TF2lncRNA	ENSG00000185168
ENSG00000102974	TF2lncRNA	ENSG00000186825
ENSG00000102974	TF2lncRNA	ENSG00000187013
ENSG00000120738	TF2lncRNA	ENSG00000188185
ENSG00000102974	TF2lncRNA	ENSG00000188660
ENSG00000102974	TF2lncRNA	ENSG00000188825
ENSG00000102974	TF2lncRNA	ENSG00000189149
ENSG00000102974	TF2lncRNA	ENSG00000189419
ENSG00000169083	TF2lncRNA	ENSG00000196167
ENSG00000172216	TF2lncRNA	ENSG00000196951
ENSG00000102974	TF2lncRNA	ENSG00000198547
ENSG00000102974	TF2lncRNA	ENSG00000203650
ENSG00000102974	TF2lncRNA	ENSG00000203684
ENSG00000100811	TF2lncRNA	ENSG00000203684
ENSG00000102974	TF2lncRNA	ENSG00000204044
ENSG00000102974	TF2lncRNA	ENSG00000204282
ENSG00000102974	TF2lncRNA	ENSG00000204588
ENSG00000102974	TF2lncRNA	ENSG00000204620
ENSG00000154727	TF2lncRNA	ENSG00000204758
ENSG00000102974	TF2lncRNA	ENSG00000204860
ENSG00000172216	TF2lncRNA	ENSG00000204929
ENSG00000154727	TF2lncRNA	ENSG00000205740
ENSG00000102974	TF2lncRNA	ENSG00000205890
ENSG00000154727	TF2lncRNA	ENSG00000206028
ENSG00000102974	TF2lncRNA	ENSG00000213888
ENSG00000102974	TF2lncRNA	ENSG00000213994
ENSG00000102974	TF2lncRNA	ENSG00000214106
ENSG00000172216	TF2lncRNA	ENSG00000214146
ENSG00000091831	TF2lncRNA	ENSG00000214248
ENSG00000102974	TF2lncRNA	ENSG00000214401
ENSG00000100811	TF2lncRNA	ENSG00000214401
ENSG00000102974	TF2lncRNA	ENSG00000214772
ENSG00000102974	TF2lncRNA	ENSG00000214797
ENSG00000172216	TF2lncRNA	ENSG00000214803
ENSG00000102974	TF2lncRNA	ENSG00000214870
ENSG00000172216	TF2lncRNA	ENSG00000215068
ENSG00000102974	TF2lncRNA	ENSG00000215374
ENSG00000102974	TF2lncRNA	ENSG00000215403
ENSG00000102974	TF2lncRNA	ENSG00000215424
ENSG00000154727	TF2lncRNA	ENSG00000215447
ENSG00000100811	TF2lncRNA	ENSG00000216895
ENSG00000120690	TF2lncRNA	ENSG00000219410
ENSG00000154727	TF2lncRNA	ENSG00000219410
ENSG00000100811	TF2lncRNA	ENSG00000219410
ENSG00000169083	TF2lncRNA	ENSG00000281296
ENSG00000102974	TF2lncRNA	ENSG00000281296
ENSG00000154727	TF2lncRNA	ENSG00000221990
ENSG00000141448	TF2lncRNA	ENSG00000222033
ENSG00000172216	TF2lncRNA	ENSG00000222043
ENSG00000102974	TF2lncRNA	ENSG00000222043
ENSG00000102974	TF2lncRNA	ENSG00000223400
ENSG00000102974	TF2lncRNA	ENSG00000223458
ENSG00000102974	TF2lncRNA	ENSG00000223482
ENSG00000102974	TF2lncRNA	ENSG00000223634
ENSG00000102974	TF2lncRNA	ENSG00000223727
ENSG00000102974	TF2lncRNA	ENSG00000223764
ENSG00000102974	TF2lncRNA	ENSG00000223768
ENSG00000102974	TF2lncRNA	ENSG00000223814
ENSG00000154727	TF2lncRNA	ENSG00000224046
ENSG00000102974	TF2lncRNA	ENSG00000224086
ENSG00000169083	TF2lncRNA	ENSG00000224087
ENSG00000169083	TF2lncRNA	ENSG00000224173
ENSG00000102974	TF2lncRNA	ENSG00000224267
ENSG00000154727	TF2lncRNA	ENSG00000224358
ENSG00000102974	TF2lncRNA	ENSG00000224429
ENSG00000172216	TF2lncRNA	ENSG00000224467
ENSG00000102974	TF2lncRNA	ENSG00000224516
ENSG00000102974	TF2lncRNA	ENSG00000224559
ENSG00000102974	TF2lncRNA	ENSG00000224592
ENSG00000102974	TF2lncRNA	ENSG00000224666
ENSG00000102974	TF2lncRNA	ENSG00000224729
ENSG00000091831	TF2lncRNA	ENSG00000224794
ENSG00000102974	TF2lncRNA	ENSG00000224914
ENSG00000102974	TF2lncRNA	ENSG00000224934
ENSG00000102974	TF2lncRNA	ENSG00000224957
ENSG00000102974	TF2lncRNA	ENSG00000225177
ENSG00000154727	TF2lncRNA	ENSG00000225265
ENSG00000102974	TF2lncRNA	ENSG00000281077
ENSG00000172216	TF2lncRNA	ENSG00000225431
ENSG00000102974	TF2lncRNA	ENSG00000225446
ENSG00000084093	TF2lncRNA	ENSG00000225465
ENSG00000102974	TF2lncRNA	ENSG00000225484
ENSG00000102974	TF2lncRNA	ENSG00000225506
ENSG00000102974	TF2lncRNA	ENSG00000225511
ENSG00000102974	TF2lncRNA	ENSG00000225521
ENSG00000084093	TF2lncRNA	ENSG00000225640
ENSG00000102974	TF2lncRNA	ENSG00000225649
ENSG00000102974	TF2lncRNA	ENSG00000225684
ENSG00000102974	TF2lncRNA	ENSG00000225725
ENSG00000091831	TF2lncRNA	ENSG00000225768
ENSG00000102974	TF2lncRNA	ENSG00000225783
ENSG00000102974	TF2lncRNA	ENSG00000225792
ENSG00000102974	TF2lncRNA	ENSG00000225867
ENSG00000102974	TF2lncRNA	ENSG00000225969
ENSG00000102974	TF2lncRNA	ENSG00000226026
ENSG00000102974	TF2lncRNA	ENSG00000226091
ENSG00000102974	TF2lncRNA	ENSG00000226304
ENSG00000102974	TF2lncRNA	ENSG00000226312
ENSG00000102974	TF2lncRNA	ENSG00000226332
ENSG00000169083	TF2lncRNA	ENSG00000226349
ENSG00000102974	TF2lncRNA	ENSG00000226377
ENSG00000102974	TF2lncRNA	ENSG00000226403
ENSG00000102974	TF2lncRNA	ENSG00000226419
ENSG00000169083	TF2lncRNA	ENSG00000226431
ENSG00000102974	TF2lncRNA	ENSG00000226445
ENSG00000102974	TF2lncRNA	ENSG00000226447
ENSG00000102974	TF2lncRNA	ENSG00000226576
ENSG00000102974	TF2lncRNA	ENSG00000226643
ENSG00000102974	TF2lncRNA	ENSG00000226659
ENSG00000120690	TF2lncRNA	ENSG00000275470
ENSG00000102974	TF2lncRNA	ENSG00000226711
ENSG00000154727	TF2lncRNA	ENSG00000226754
ENSG00000102974	TF2lncRNA	ENSG00000226806
ENSG00000154727	TF2lncRNA	ENSG00000226824
ENSG00000154727	TF2lncRNA	ENSG00000226853
ENSG00000102974	TF2lncRNA	ENSG00000226856
ENSG00000102974	TF2lncRNA	ENSG00000226963
ENSG00000102974	TF2lncRNA	ENSG00000226983
ENSG00000154727	TF2lncRNA	ENSG00000227172
ENSG00000154727	TF2lncRNA	ENSG00000227210
ENSG00000102974	TF2lncRNA	ENSG00000227217
ENSG00000102974	TF2lncRNA	ENSG00000227218
ENSG00000102974	TF2lncRNA	ENSG00000227220
ENSG00000084093	TF2lncRNA	ENSG00000227356
ENSG00000102974	TF2lncRNA	ENSG00000227374
ENSG00000102974	TF2lncRNA	ENSG00000227386
ENSG00000169083	TF2lncRNA	ENSG00000227388
ENSG00000172216	TF2lncRNA	ENSG00000227388
ENSG00000091831	TF2lncRNA	ENSG00000227398
ENSG00000154727	TF2lncRNA	ENSG00000227477
ENSG00000154727	TF2lncRNA	ENSG00000227492
ENSG00000172216	TF2lncRNA	ENSG00000227589
ENSG00000100811	TF2lncRNA	ENSG00000227598
ENSG00000102974	TF2lncRNA	ENSG00000227733
ENSG00000091831	TF2lncRNA	ENSG00000227733
ENSG00000102974	TF2lncRNA	ENSG00000227751
ENSG00000102974	TF2lncRNA	ENSG00000227888
ENSG00000102974	TF2lncRNA	ENSG00000227908
ENSG00000102974	TF2lncRNA	ENSG00000227959
ENSG00000169083	TF2lncRNA	ENSG00000228021
ENSG00000102974	TF2lncRNA	ENSG00000228073
ENSG00000091831	TF2lncRNA	ENSG00000228265
ENSG00000102974	TF2lncRNA	ENSG00000228272
ENSG00000154727	TF2lncRNA	ENSG00000228274
ENSG00000154727	TF2lncRNA	ENSG00000228293
ENSG00000169083	TF2lncRNA	ENSG00000228302
ENSG00000102974	TF2lncRNA	ENSG00000228329
ENSG00000154727	TF2lncRNA	ENSG00000228397
ENSG00000091831	TF2lncRNA	ENSG00000228420
ENSG00000102974	TF2lncRNA	ENSG00000228421
ENSG00000102974	TF2lncRNA	ENSG00000228616
ENSG00000102974	TF2lncRNA	ENSG00000228649
ENSG00000102974	TF2lncRNA	ENSG00000228703
ENSG00000102974	TF2lncRNA	ENSG00000228775
ENSG00000154727	TF2lncRNA	ENSG00000228775
ENSG00000102974	TF2lncRNA	ENSG00000228791
ENSG00000102974	TF2lncRNA	ENSG00000228812
ENSG00000102974	TF2lncRNA	ENSG00000228933
ENSG00000102974	TF2lncRNA	ENSG00000228956
ENSG00000102974	TF2lncRNA	ENSG00000228980
ENSG00000102974	TF2lncRNA	ENSG00000229017
ENSG00000141448	TF2lncRNA	ENSG00000229056
ENSG00000154727	TF2lncRNA	ENSG00000229102
ENSG00000102974	TF2lncRNA	ENSG00000229124
ENSG00000169083	TF2lncRNA	ENSG00000229160
ENSG00000169083	TF2lncRNA	ENSG00000229188
ENSG00000102974	TF2lncRNA	ENSG00000229188
ENSG00000102974	TF2lncRNA	ENSG00000229214
ENSG00000102974	TF2lncRNA	ENSG00000229249
ENSG00000102974	TF2lncRNA	ENSG00000229294
ENSG00000169083	TF2lncRNA	ENSG00000229330
ENSG00000102974	TF2lncRNA	ENSG00000229498
ENSG00000102974	TF2lncRNA	ENSG00000229539
ENSG00000169083	TF2lncRNA	ENSG00000229619
ENSG00000084093	TF2lncRNA	ENSG00000229797
ENSG00000102974	TF2lncRNA	ENSG00000229922
ENSG00000102974	TF2lncRNA	ENSG00000229931
ENSG00000102974	TF2lncRNA	ENSG00000229953
ENSG00000102974	TF2lncRNA	ENSG00000229956
ENSG00000102974	TF2lncRNA	ENSG00000230023
ENSG00000102974	TF2lncRNA	ENSG00000230082
ENSG00000102974	TF2lncRNA	ENSG00000230084
ENSG00000102974	TF2lncRNA	ENSG00000230107
ENSG00000102974	TF2lncRNA	ENSG00000230126
ENSG00000084093	TF2lncRNA	ENSG00000230126
ENSG00000102974	TF2lncRNA	ENSG00000230142
ENSG00000169083	TF2lncRNA	ENSG00000230212
ENSG00000102974	TF2lncRNA	ENSG00000230134
ENSG00000154727	TF2lncRNA	ENSG00000230408
ENSG00000102974	TF2lncRNA	ENSG00000230424
ENSG00000100811	TF2lncRNA	ENSG00000230424
ENSG00000102974	TF2lncRNA	ENSG00000230432
ENSG00000102974	TF2lncRNA	ENSG00000230454
ENSG00000102974	TF2lncRNA	ENSG00000230483
ENSG00000102974	TF2lncRNA	ENSG00000230534
ENSG00000091831	TF2lncRNA	ENSG00000230550
ENSG00000102974	TF2lncRNA	ENSG00000230615
ENSG00000102974	TF2lncRNA	ENSG00000230627
ENSG00000102974	TF2lncRNA	ENSG00000230641
ENSG00000102974	TF2lncRNA	ENSG00000230698
ENSG00000091831	TF2lncRNA	ENSG00000230710
ENSG00000102974	TF2lncRNA	ENSG00000230866
ENSG00000102974	TF2lncRNA	ENSG00000230899
ENSG00000102974	TF2lncRNA	ENSG00000230955
ENSG00000084093	TF2lncRNA	ENSG00000230970
ENSG00000154727	TF2lncRNA	ENSG00000231046
ENSG00000102974	TF2lncRNA	ENSG00000231079
ENSG00000102974	TF2lncRNA	ENSG00000231134
ENSG00000102974	TF2lncRNA	ENSG00000231187
ENSG00000102974	TF2lncRNA	ENSG00000231204
ENSG00000102974	TF2lncRNA	ENSG00000231373
ENSG00000102974	TF2lncRNA	ENSG00000231383
ENSG00000102974	TF2lncRNA	ENSG00000231424
ENSG00000102974	TF2lncRNA	ENSG00000231437
ENSG00000102974	TF2lncRNA	ENSG00000231439
ENSG00000102974	TF2lncRNA	ENSG00000231528
ENSG00000091831	TF2lncRNA	ENSG00000231597
ENSG00000102974	TF2lncRNA	ENSG00000231636
ENSG00000102974	TF2lncRNA	ENSG00000231806
ENSG00000102974	TF2lncRNA	ENSG00000231863
ENSG00000102974	TF2lncRNA	ENSG00000231868
ENSG00000102974	TF2lncRNA	ENSG00000231898
ENSG00000102974	TF2lncRNA	ENSG00000231908
ENSG00000084093	TF2lncRNA	ENSG00000231918
ENSG00000102974	TF2lncRNA	ENSG00000231933
ENSG00000102974	TF2lncRNA	ENSG00000231993
ENSG00000102974	TF2lncRNA	ENSG00000232065
ENSG00000120690	TF2lncRNA	ENSG00000232104
ENSG00000154727	TF2lncRNA	ENSG00000232104
ENSG00000102974	TF2lncRNA	ENSG00000232118
ENSG00000102974	TF2lncRNA	ENSG00000232190
ENSG00000169083	TF2lncRNA	ENSG00000232290
ENSG00000102974	TF2lncRNA	ENSG00000232298
ENSG00000091831	TF2lncRNA	ENSG00000232309
ENSG00000102974	TF2lncRNA	ENSG00000232386
ENSG00000102974	TF2lncRNA	ENSG00000232412
ENSG00000102974	TF2lncRNA	ENSG00000232451
ENSG00000102974	TF2lncRNA	ENSG00000232504
ENSG00000102974	TF2lncRNA	ENSG00000232533
ENSG00000102974	TF2lncRNA	ENSG00000232581
ENSG00000102974	TF2lncRNA	ENSG00000232667
ENSG00000102974	TF2lncRNA	ENSG00000232671
ENSG00000102974	TF2lncRNA	ENSG00000232756
ENSG00000091831	TF2lncRNA	ENSG00000232860
ENSG00000154727	TF2lncRNA	ENSG00000232860
ENSG00000141448	TF2lncRNA	ENSG00000232860
ENSG00000102974	TF2lncRNA	ENSG00000232909
ENSG00000169083	TF2lncRNA	ENSG00000232912
ENSG00000102974	TF2lncRNA	ENSG00000232969
ENSG00000102974	TF2lncRNA	ENSG00000143248
ENSG00000102974	TF2lncRNA	ENSG00000233008
ENSG00000102974	TF2lncRNA	ENSG00000233030
ENSG00000102974	TF2lncRNA	ENSG00000233080
ENSG00000100811	TF2lncRNA	ENSG00000233223
ENSG00000102974	TF2lncRNA	ENSG00000233237
ENSG00000102974	TF2lncRNA	ENSG00000233256
ENSG00000102974	TF2lncRNA	ENSG00000233393
ENSG00000102974	TF2lncRNA	ENSG00000233421
ENSG00000102974	TF2lncRNA	ENSG00000233427
ENSG00000125952	TF2lncRNA	ENSG00000233431
ENSG00000154727	TF2lncRNA	ENSG00000233461
ENSG00000102974	TF2lncRNA	ENSG00000233492
ENSG00000154727	TF2lncRNA	ENSG00000233509
ENSG00000102974	TF2lncRNA	ENSG00000233515
ENSG00000102974	TF2lncRNA	ENSG00000233538
ENSG00000100811	TF2lncRNA	ENSG00000233538
ENSG00000102974	TF2lncRNA	ENSG00000233570
ENSG00000102974	TF2lncRNA	ENSG00000233656
ENSG00000102974	TF2lncRNA	ENSG00000233665
ENSG00000102974	TF2lncRNA	ENSG00000233725
ENSG00000102974	TF2lncRNA	ENSG00000233739
ENSG00000102974	TF2lncRNA	ENSG00000233834
ENSG00000102974	TF2lncRNA	ENSG00000233849
ENSG00000102974	TF2lncRNA	ENSG00000233852
ENSG00000102974	TF2lncRNA	ENSG00000233860
ENSG00000102974	TF2lncRNA	ENSG00000233901
ENSG00000102974	TF2lncRNA	ENSG00000233920
ENSG00000102974	TF2lncRNA	ENSG00000233975
ENSG00000154727	TF2lncRNA	ENSG00000234006
ENSG00000102974	TF2lncRNA	ENSG00000234055
ENSG00000169083	TF2lncRNA	ENSG00000234076
ENSG00000154727	TF2lncRNA	ENSG00000234129
ENSG00000102974	TF2lncRNA	ENSG00000234160
ENSG00000102974	TF2lncRNA	ENSG00000234181
ENSG00000102974	TF2lncRNA	ENSG00000234222
ENSG00000102974	TF2lncRNA	ENSG00000234230
ENSG00000102974	TF2lncRNA	ENSG00000234233
ENSG00000102974	TF2lncRNA	ENSG00000234378
ENSG00000102974	TF2lncRNA	ENSG00000234390
ENSG00000102974	TF2lncRNA	ENSG00000234396
ENSG00000102974	TF2lncRNA	ENSG00000234452
ENSG00000102974	TF2lncRNA	ENSG00000234535
ENSG00000102974	TF2lncRNA	ENSG00000234542
ENSG00000102974	TF2lncRNA	ENSG00000234546
ENSG00000102974	TF2lncRNA	ENSG00000234571
ENSG00000102974	TF2lncRNA	ENSG00000234694
ENSG00000102974	TF2lncRNA	ENSG00000234718
ENSG00000154727	TF2lncRNA	ENSG00000234741
ENSG00000102974	TF2lncRNA	ENSG00000234775
ENSG00000102974	TF2lncRNA	ENSG00000234892
ENSG00000102974	TF2lncRNA	ENSG00000234912
ENSG00000102974	TF2lncRNA	ENSG00000234944
ENSG00000091831	TF2lncRNA	ENSG00000234973
ENSG00000102974	TF2lncRNA	ENSG00000235021
ENSG00000084093	TF2lncRNA	ENSG00000235024
ENSG00000102974	TF2lncRNA	ENSG00000235035
ENSG00000102974	TF2lncRNA	ENSG00000235119
ENSG00000091831	TF2lncRNA	ENSG00000235185
ENSG00000102974	TF2lncRNA	ENSG00000235237
ENSG00000102974	TF2lncRNA	ENSG00000235296
ENSG00000102974	TF2lncRNA	ENSG00000235313
ENSG00000102974	TF2lncRNA	ENSG00000235499
ENSG00000102974	TF2lncRNA	ENSG00000235531
ENSG00000102974	TF2lncRNA	ENSG00000235590
ENSG00000084093	TF2lncRNA	ENSG00000235628
ENSG00000154727	TF2lncRNA	ENSG00000235724
ENSG00000102974	TF2lncRNA	ENSG00000235725
ENSG00000172216	TF2lncRNA	ENSG00000234057
ENSG00000102974	TF2lncRNA	ENSG00000235819
ENSG00000154727	TF2lncRNA	ENSG00000235903
ENSG00000154727	TF2lncRNA	ENSG00000236088
ENSG00000100811	TF2lncRNA	ENSG00000236088
ENSG00000091831	TF2lncRNA	ENSG00000236117
ENSG00000102974	TF2lncRNA	ENSG00000236144
ENSG00000084093	TF2lncRNA	ENSG00000236255
ENSG00000102974	TF2lncRNA	ENSG00000236301
ENSG00000169083	TF2lncRNA	ENSG00000236345
ENSG00000169083	TF2lncRNA	ENSG00000236445
ENSG00000102974	TF2lncRNA	ENSG00000236449
ENSG00000102974	TF2lncRNA	ENSG00000236501
ENSG00000102974	TF2lncRNA	ENSG00000236526
ENSG00000102974	TF2lncRNA	ENSG00000236611
ENSG00000102974	TF2lncRNA	ENSG00000236653
ENSG00000102974	TF2lncRNA	ENSG00000236671
ENSG00000102974	TF2lncRNA	ENSG00000236760
ENSG00000102974	TF2lncRNA	ENSG00000236780
ENSG00000172216	TF2lncRNA	ENSG00000236842
ENSG00000102974	TF2lncRNA	ENSG00000236914
ENSG00000102974	TF2lncRNA	ENSG00000237037
ENSG00000102974	TF2lncRNA	ENSG00000237092
ENSG00000102974	TF2lncRNA	ENSG00000237126
ENSG00000102974	TF2lncRNA	ENSG00000237166
ENSG00000102974	TF2lncRNA	ENSG00000237188
ENSG00000102974	TF2lncRNA	ENSG00000237453
ENSG00000091831	TF2lncRNA	ENSG00000237461
ENSG00000102974	TF2lncRNA	ENSG00000237464
ENSG00000102974	TF2lncRNA	ENSG00000237491
ENSG00000102974	TF2lncRNA	ENSG00000237574
ENSG00000102974	TF2lncRNA	ENSG00000237596
ENSG00000102974	TF2lncRNA	ENSG00000237640
ENSG00000102974	TF2lncRNA	ENSG00000237686
ENSG00000102974	TF2lncRNA	ENSG00000237863
ENSG00000102974	TF2lncRNA	ENSG00000237879
ENSG00000102974	TF2lncRNA	ENSG00000237943
ENSG00000169083	TF2lncRNA	ENSG00000237949
ENSG00000102974	TF2lncRNA	ENSG00000238020
ENSG00000102974	TF2lncRNA	ENSG00000238164
ENSG00000154727	TF2lncRNA	ENSG00000238260
ENSG00000102974	TF2lncRNA	ENSG00000238276
ENSG00000102974	TF2lncRNA	ENSG00000239322
ENSG00000120690	TF2lncRNA	ENSG00000239335
ENSG00000100811	TF2lncRNA	ENSG00000239523
ENSG00000102974	TF2lncRNA	ENSG00000239674
ENSG00000172216	TF2lncRNA	ENSG00000239774
ENSG00000154727	TF2lncRNA	ENSG00000239774
ENSG00000102974	TF2lncRNA	ENSG00000239828
ENSG00000102974	TF2lncRNA	ENSG00000239945
ENSG00000102974	TF2lncRNA	ENSG00000240980
ENSG00000102974	TF2lncRNA	ENSG00000241155
ENSG00000102974	TF2lncRNA	ENSG00000241269
ENSG00000084093	TF2lncRNA	ENSG00000241388
ENSG00000102974	TF2lncRNA	ENSG00000241490
ENSG00000102974	TF2lncRNA	ENSG00000241770
ENSG00000102974	TF2lncRNA	ENSG00000242590
ENSG00000102974	TF2lncRNA	ENSG00000242791
ENSG00000102974	TF2lncRNA	ENSG00000243179
ENSG00000102974	TF2lncRNA	ENSG00000243295
ENSG00000102974	TF2lncRNA	ENSG00000243296
ENSG00000102974	TF2lncRNA	ENSG00000243491
ENSG00000169083	TF2lncRNA	ENSG00000243613
ENSG00000154727	TF2lncRNA	ENSG00000243819
ENSG00000169083	TF2lncRNA	ENSG00000243926
ENSG00000102974	TF2lncRNA	ENSG00000243960
ENSG00000102974	TF2lncRNA	ENSG00000244128
ENSG00000102974	TF2lncRNA	ENSG00000244151
ENSG00000100811	TF2lncRNA	ENSG00000244184
ENSG00000102974	TF2lncRNA	ENSG00000244502
ENSG00000169083	TF2lncRNA	ENSG00000244619
ENSG00000091831	TF2lncRNA	ENSG00000244620
ENSG00000154727	TF2lncRNA	ENSG00000244625
ENSG00000169083	TF2lncRNA	ENSG00000245025
ENSG00000102974	TF2lncRNA	ENSG00000245025
ENSG00000100811	TF2lncRNA	ENSG00000245025
ENSG00000154727	TF2lncRNA	ENSG00000245498
ENSG00000102974	TF2lncRNA	ENSG00000245532
ENSG00000102974	TF2lncRNA	ENSG00000245552
ENSG00000102974	TF2lncRNA	ENSG00000245598
ENSG00000102974	TF2lncRNA	ENSG00000245694
ENSG00000102974	TF2lncRNA	ENSG00000245832
ENSG00000102974	TF2lncRNA	ENSG00000245870
ENSG00000154727	TF2lncRNA	ENSG00000245888
ENSG00000154727	TF2lncRNA	ENSG00000245910
ENSG00000102974	TF2lncRNA	ENSG00000246223
ENSG00000154727	TF2lncRNA	ENSG00000246250
ENSG00000102974	TF2lncRNA	ENSG00000246273
ENSG00000102974	TF2lncRNA	ENSG00000246339
ENSG00000102974	TF2lncRNA	ENSG00000246363
ENSG00000102974	TF2lncRNA	ENSG00000246366
ENSG00000102974	TF2lncRNA	ENSG00000246422
ENSG00000100811	TF2lncRNA	ENSG00000246422
ENSG00000154727	TF2lncRNA	ENSG00000246541
ENSG00000102974	TF2lncRNA	ENSG00000246863
ENSG00000102974	TF2lncRNA	ENSG00000246985
ENSG00000102974	TF2lncRNA	ENSG00000247092
ENSG00000102974	TF2lncRNA	ENSG00000247134
ENSG00000172216	TF2lncRNA	ENSG00000247137
ENSG00000154727	TF2lncRNA	ENSG00000247137
ENSG00000154727	TF2lncRNA	ENSG00000247199
ENSG00000154727	TF2lncRNA	ENSG00000247324
ENSG00000102974	TF2lncRNA	ENSG00000247372
ENSG00000154727	TF2lncRNA	ENSG00000247572
ENSG00000102974	TF2lncRNA	ENSG00000247809
ENSG00000120690	TF2lncRNA	ENSG00000247828
ENSG00000154727	TF2lncRNA	ENSG00000247828
ENSG00000102974	TF2lncRNA	ENSG00000247925
ENSG00000102974	TF2lncRNA	ENSG00000248049
ENSG00000102974	TF2lncRNA	ENSG00000248161
ENSG00000102974	TF2lncRNA	ENSG00000248172
ENSG00000154727	TF2lncRNA	ENSG00000248240
ENSG00000102974	TF2lncRNA	ENSG00000248362
ENSG00000102974	TF2lncRNA	ENSG00000248399
ENSG00000102974	TF2lncRNA	ENSG00000248429
ENSG00000102974	TF2lncRNA	ENSG00000248508
ENSG00000154727	TF2lncRNA	ENSG00000248508
ENSG00000102974	TF2lncRNA	ENSG00000248789
ENSG00000102974	TF2lncRNA	ENSG00000248896
ENSG00000154727	TF2lncRNA	ENSG00000248925
ENSG00000102974	TF2lncRNA	ENSG00000249087
ENSG00000169083	TF2lncRNA	ENSG00000249236
ENSG00000102974	TF2lncRNA	ENSG00000249335
ENSG00000091831	TF2lncRNA	ENSG00000249346
ENSG00000169083	TF2lncRNA	ENSG00000249352
ENSG00000102974	TF2lncRNA	ENSG00000249375
ENSG00000102974	TF2lncRNA	ENSG00000249502
ENSG00000100811	TF2lncRNA	ENSG00000249502
ENSG00000102974	TF2lncRNA	ENSG00000249645
ENSG00000154727	TF2lncRNA	ENSG00000249673
ENSG00000102974	TF2lncRNA	ENSG00000249825
ENSG00000100811	TF2lncRNA	ENSG00000249825
ENSG00000084093	TF2lncRNA	ENSG00000249898
ENSG00000091831	TF2lncRNA	ENSG00000249955
ENSG00000102974	TF2lncRNA	ENSG00000250066
ENSG00000169083	TF2lncRNA	ENSG00000250186
ENSG00000172216	TF2lncRNA	ENSG00000250218
ENSG00000154727	TF2lncRNA	ENSG00000250326
ENSG00000172216	TF2lncRNA	ENSG00000250338
ENSG00000169083	TF2lncRNA	ENSG00000250357
ENSG00000102974	TF2lncRNA	ENSG00000250538
ENSG00000102974	TF2lncRNA	ENSG00000281736
ENSG00000102974	TF2lncRNA	ENSG00000250634
ENSG00000102974	TF2lncRNA	ENSG00000250751
ENSG00000102974	TF2lncRNA	ENSG00000250846
ENSG00000169083	TF2lncRNA	ENSG00000250934
ENSG00000102974	TF2lncRNA	ENSG00000250999
ENSG00000102974	TF2lncRNA	ENSG00000251010
ENSG00000102974	TF2lncRNA	ENSG00000251075
ENSG00000102974	TF2lncRNA	ENSG00000251161
ENSG00000084093	TF2lncRNA	ENSG00000251239
ENSG00000102974	TF2lncRNA	ENSG00000251298
ENSG00000102974	TF2lncRNA	ENSG00000251364
ENSG00000102974	TF2lncRNA	ENSG00000251367
ENSG00000102974	TF2lncRNA	ENSG00000251417
ENSG00000169083	TF2lncRNA	ENSG00000251442
ENSG00000102974	TF2lncRNA	ENSG00000251461
ENSG00000102974	TF2lncRNA	ENSG00000251533
ENSG00000102974	TF2lncRNA	ENSG00000251604
ENSG00000102974	TF2lncRNA	ENSG00000253103
ENSG00000172216	TF2lncRNA	ENSG00000253258
ENSG00000102145	TF2lncRNA	ENSG00000253258
ENSG00000107485	TF2lncRNA	ENSG00000253258
ENSG00000102974	TF2lncRNA	ENSG00000253352
ENSG00000102974	TF2lncRNA	ENSG00000253356
ENSG00000102974	TF2lncRNA	ENSG00000253390
ENSG00000102974	TF2lncRNA	ENSG00000253408
ENSG00000084093	TF2lncRNA	ENSG00000253535
ENSG00000102974	TF2lncRNA	ENSG00000253593
ENSG00000154727	TF2lncRNA	ENSG00000253613
ENSG00000102974	TF2lncRNA	ENSG00000253641
ENSG00000102974	TF2lncRNA	ENSG00000253675
ENSG00000102974	TF2lncRNA	ENSG00000253688
ENSG00000091831	TF2lncRNA	ENSG00000253702
ENSG00000154727	TF2lncRNA	ENSG00000253704
ENSG00000102974	TF2lncRNA	ENSG00000253730
ENSG00000102974	TF2lncRNA	ENSG00000253837
ENSG00000102974	TF2lncRNA	ENSG00000253865
ENSG00000102974	TF2lncRNA	ENSG00000253871
ENSG00000102974	TF2lncRNA	ENSG00000253903
ENSG00000102974	TF2lncRNA	ENSG00000253939
ENSG00000102974	TF2lncRNA	ENSG00000253944
ENSG00000154727	TF2lncRNA	ENSG00000253948
ENSG00000102974	TF2lncRNA	ENSG00000253983
ENSG00000102974	TF2lncRNA	ENSG00000254042
ENSG00000102974	TF2lncRNA	ENSG00000254094
ENSG00000102974	TF2lncRNA	ENSG00000254136
ENSG00000102974	TF2lncRNA	ENSG00000254224
ENSG00000084093	TF2lncRNA	ENSG00000254254
ENSG00000102974	TF2lncRNA	ENSG00000254363
ENSG00000102974	TF2lncRNA	ENSG00000254366
ENSG00000154727	TF2lncRNA	ENSG00000254485
ENSG00000102974	TF2lncRNA	ENSG00000254501
ENSG00000102974	TF2lncRNA	ENSG00000254539
ENSG00000102974	TF2lncRNA	ENSG00000254545
ENSG00000102974	TF2lncRNA	ENSG00000254610
ENSG00000102974	TF2lncRNA	ENSG00000254614
ENSG00000102974	TF2lncRNA	ENSG00000254639
ENSG00000169083	TF2lncRNA	ENSG00000254662
ENSG00000102974	TF2lncRNA	ENSG00000254699
ENSG00000100811	TF2lncRNA	ENSG00000254762
ENSG00000169083	TF2lncRNA	ENSG00000254823
ENSG00000102974	TF2lncRNA	ENSG00000254836
ENSG00000102974	TF2lncRNA	ENSG00000254844
ENSG00000185122	TF2lncRNA	ENSG00000254844
ENSG00000102974	TF2lncRNA	ENSG00000254864
ENSG00000102974	TF2lncRNA	ENSG00000254872
ENSG00000102974	TF2lncRNA	ENSG00000254873
ENSG00000102974	TF2lncRNA	ENSG00000254951
ENSG00000102974	TF2lncRNA	ENSG00000254973
ENSG00000172216	TF2lncRNA	ENSG00000254991
ENSG00000102974	TF2lncRNA	ENSG00000255002
ENSG00000102974	TF2lncRNA	ENSG00000255029
ENSG00000102974	TF2lncRNA	ENSG00000255039
ENSG00000102974	TF2lncRNA	ENSG00000255052
ENSG00000102974	TF2lncRNA	ENSG00000255126
ENSG00000100811	TF2lncRNA	ENSG00000255135
ENSG00000102974	TF2lncRNA	ENSG00000255136
ENSG00000102974	TF2lncRNA	ENSG00000255159
ENSG00000102974	TF2lncRNA	ENSG00000255165
ENSG00000154727	TF2lncRNA	ENSG00000255224
ENSG00000102974	TF2lncRNA	ENSG00000255090
ENSG00000102974	TF2lncRNA	ENSG00000255267
ENSG00000102974	TF2lncRNA	ENSG00000255284
ENSG00000102974	TF2lncRNA	ENSG00000255337
ENSG00000102974	TF2lncRNA	ENSG00000255363
ENSG00000102145	TF2lncRNA	ENSG00000255382
ENSG00000102974	TF2lncRNA	ENSG00000255395
ENSG00000102974	TF2lncRNA	ENSG00000255507
ENSG00000102974	TF2lncRNA	ENSG00000255512
ENSG00000102974	TF2lncRNA	ENSG00000255518
ENSG00000102974	TF2lncRNA	ENSG00000255572
ENSG00000102974	TF2lncRNA	ENSG00000255660
ENSG00000102974	TF2lncRNA	ENSG00000255737
ENSG00000091831	TF2lncRNA	ENSG00000255774
ENSG00000102974	TF2lncRNA	ENSG00000255790
ENSG00000102974	TF2lncRNA	ENSG00000255811
ENSG00000102974	TF2lncRNA	ENSG00000255857
ENSG00000102974	TF2lncRNA	ENSG00000255921
ENSG00000091831	TF2lncRNA	ENSG00000255966
ENSG00000102974	TF2lncRNA	ENSG00000256007
ENSG00000154727	TF2lncRNA	ENSG00000256028
ENSG00000091831	TF2lncRNA	ENSG00000256152
ENSG00000102974	TF2lncRNA	ENSG00000256164
ENSG00000169083	TF2lncRNA	ENSG00000256237
ENSG00000102974	TF2lncRNA	ENSG00000256248
ENSG00000102974	TF2lncRNA	ENSG00000256286
ENSG00000102974	TF2lncRNA	ENSG00000256576
ENSG00000102974	TF2lncRNA	ENSG00000256628
ENSG00000084093	TF2lncRNA	ENSG00000256746
ENSG00000102974	TF2lncRNA	ENSG00000256982
ENSG00000102974	TF2lncRNA	ENSG00000257002
ENSG00000102974	TF2lncRNA	ENSG00000257058
ENSG00000102974	TF2lncRNA	ENSG00000257270
ENSG00000102974	TF2lncRNA	ENSG00000257337
ENSG00000102974	TF2lncRNA	ENSG00000257433
ENSG00000102974	TF2lncRNA	ENSG00000257585
ENSG00000091831	TF2lncRNA	ENSG00000257634
ENSG00000102974	TF2lncRNA	ENSG00000257681
ENSG00000102974	TF2lncRNA	ENSG00000257682
ENSG00000154727	TF2lncRNA	ENSG00000262349
ENSG00000102145	TF2lncRNA	ENSG00000262349
ENSG00000102974	TF2lncRNA	ENSG00000257700
ENSG00000102974	TF2lncRNA	ENSG00000257718
ENSG00000102974	TF2lncRNA	ENSG00000257808
ENSG00000102974	TF2lncRNA	ENSG00000257815
ENSG00000102974	TF2lncRNA	ENSG00000258048
ENSG00000102974	TF2lncRNA	ENSG00000258077
ENSG00000084093	TF2lncRNA	ENSG00000258169
ENSG00000102974	TF2lncRNA	ENSG00000258253
ENSG00000102974	TF2lncRNA	ENSG00000258325
ENSG00000102974	TF2lncRNA	ENSG00000258430
ENSG00000100811	TF2lncRNA	ENSG00000258458
ENSG00000102974	TF2lncRNA	ENSG00000258520
ENSG00000102974	TF2lncRNA	ENSG00000258616
ENSG00000102974	TF2lncRNA	ENSG00000258658
ENSG00000102974	TF2lncRNA	ENSG00000258700
ENSG00000102974	TF2lncRNA	ENSG00000258748
ENSG00000102974	TF2lncRNA	ENSG00000258798
ENSG00000169083	TF2lncRNA	ENSG00000258819
ENSG00000091831	TF2lncRNA	ENSG00000258820
ENSG00000102974	TF2lncRNA	ENSG00000258885
ENSG00000102974	TF2lncRNA	ENSG00000258922
ENSG00000100811	TF2lncRNA	ENSG00000258922
ENSG00000169083	TF2lncRNA	ENSG00000258926
ENSG00000102974	TF2lncRNA	ENSG00000258999
ENSG00000102974	TF2lncRNA	ENSG00000259054
ENSG00000091831	TF2lncRNA	ENSG00000259182
ENSG00000102974	TF2lncRNA	ENSG00000259200
ENSG00000084093	TF2lncRNA	ENSG00000259235
ENSG00000102974	TF2lncRNA	ENSG00000259248
ENSG00000102974	TF2lncRNA	ENSG00000259281
ENSG00000091831	TF2lncRNA	ENSG00000259354
ENSG00000102974	TF2lncRNA	ENSG00000259410
ENSG00000102974	TF2lncRNA	ENSG00000259424
ENSG00000154727	TF2lncRNA	ENSG00000259426
ENSG00000102974	TF2lncRNA	ENSG00000259448
ENSG00000102974	TF2lncRNA	ENSG00000259462
ENSG00000102974	TF2lncRNA	ENSG00000259508
ENSG00000102974	TF2lncRNA	ENSG00000259605
ENSG00000102974	TF2lncRNA	ENSG00000259717
ENSG00000154727	TF2lncRNA	ENSG00000259768
ENSG00000102974	TF2lncRNA	ENSG00000259793
ENSG00000141448	TF2lncRNA	ENSG00000259793
ENSG00000154727	TF2lncRNA	ENSG00000259802
ENSG00000102974	TF2lncRNA	ENSG00000259840
ENSG00000102974	TF2lncRNA	ENSG00000259870
ENSG00000154727	TF2lncRNA	ENSG00000259877
ENSG00000154727	TF2lncRNA	ENSG00000259943
ENSG00000102974	TF2lncRNA	ENSG00000259977
ENSG00000172216	TF2lncRNA	ENSG00000260000
ENSG00000091831	TF2lncRNA	ENSG00000260009
ENSG00000102974	TF2lncRNA	ENSG00000260015
ENSG00000102974	TF2lncRNA	ENSG00000260057
ENSG00000102974	TF2lncRNA	ENSG00000260070
ENSG00000102974	TF2lncRNA	ENSG00000260086
ENSG00000154727	TF2lncRNA	ENSG00000260101
ENSG00000102974	TF2lncRNA	ENSG00000260173
ENSG00000102974	TF2lncRNA	ENSG00000260177
ENSG00000102974	TF2lncRNA	ENSG00000260179
ENSG00000102974	TF2lncRNA	ENSG00000260209
ENSG00000102974	TF2lncRNA	ENSG00000260213
ENSG00000102974	TF2lncRNA	ENSG00000260217
ENSG00000154727	TF2lncRNA	ENSG00000260219
ENSG00000102974	TF2lncRNA	ENSG00000260249
ENSG00000102974	TF2lncRNA	ENSG00000260274
ENSG00000102974	TF2lncRNA	ENSG00000260278
ENSG00000102974	TF2lncRNA	ENSG00000260279
ENSG00000102974	TF2lncRNA	ENSG00000260281
ENSG00000102974	TF2lncRNA	ENSG00000260293
ENSG00000102974	TF2lncRNA	ENSG00000260338
ENSG00000102974	TF2lncRNA	ENSG00000260369
ENSG00000102974	TF2lncRNA	ENSG00000260420
ENSG00000102974	TF2lncRNA	ENSG00000260426
ENSG00000102974	TF2lncRNA	ENSG00000260430
ENSG00000120690	TF2lncRNA	ENSG00000260448
ENSG00000102974	TF2lncRNA	ENSG00000260507
ENSG00000084093	TF2lncRNA	ENSG00000260565
ENSG00000102974	TF2lncRNA	ENSG00000260581
ENSG00000102974	TF2lncRNA	ENSG00000260624
ENSG00000154727	TF2lncRNA	ENSG00000260625
ENSG00000102974	TF2lncRNA	ENSG00000260669
ENSG00000154727	TF2lncRNA	ENSG00000260708
ENSG00000102974	TF2lncRNA	ENSG00000260739
ENSG00000102974	TF2lncRNA	ENSG00000260793
ENSG00000102974	TF2lncRNA	ENSG00000260814
ENSG00000154727	TF2lncRNA	ENSG00000260830
ENSG00000172216	TF2lncRNA	ENSG00000260868
ENSG00000084093	TF2lncRNA	ENSG00000260874
ENSG00000091831	TF2lncRNA	ENSG00000260910
ENSG00000154727	TF2lncRNA	ENSG00000260942
ENSG00000154727	TF2lncRNA	ENSG00000261008
ENSG00000102974	TF2lncRNA	ENSG00000261033
ENSG00000091831	TF2lncRNA	ENSG00000261065
ENSG00000102974	TF2lncRNA	ENSG00000261071
ENSG00000091831	TF2lncRNA	ENSG00000261078
ENSG00000102974	TF2lncRNA	ENSG00000261172
ENSG00000154727	TF2lncRNA	ENSG00000261188
ENSG00000102974	TF2lncRNA	ENSG00000261218
ENSG00000154727	TF2lncRNA	ENSG00000261251
ENSG00000169083	TF2lncRNA	ENSG00000261265
ENSG00000102974	TF2lncRNA	ENSG00000261293
ENSG00000102974	TF2lncRNA	ENSG00000261335
ENSG00000102974	TF2lncRNA	ENSG00000261398
ENSG00000091831	TF2lncRNA	ENSG00000261420
ENSG00000102974	TF2lncRNA	ENSG00000261449
ENSG00000102974	TF2lncRNA	ENSG00000261526
ENSG00000102974	TF2lncRNA	ENSG00000261578
ENSG00000102974	TF2lncRNA	ENSG00000261602
ENSG00000091831	TF2lncRNA	ENSG00000261664
ENSG00000102974	TF2lncRNA	ENSG00000261668
ENSG00000102974	TF2lncRNA	ENSG00000261675
ENSG00000102974	TF2lncRNA	ENSG00000261703
ENSG00000102974	TF2lncRNA	ENSG00000261758
ENSG00000100811	TF2lncRNA	ENSG00000261758
ENSG00000154727	TF2lncRNA	ENSG00000261777
ENSG00000102974	TF2lncRNA	ENSG00000261816
ENSG00000084093	TF2lncRNA	ENSG00000261824
ENSG00000154727	TF2lncRNA	ENSG00000261839
ENSG00000102974	TF2lncRNA	ENSG00000261842
ENSG00000154727	TF2lncRNA	ENSG00000261886
ENSG00000102974	TF2lncRNA	ENSG00000261916
ENSG00000102974	TF2lncRNA	ENSG00000261924
ENSG00000102974	TF2lncRNA	ENSG00000261971
ENSG00000102974	TF2lncRNA	ENSG00000261976
ENSG00000141448	TF2lncRNA	ENSG00000262001
ENSG00000091831	TF2lncRNA	ENSG00000262050
ENSG00000154727	TF2lncRNA	ENSG00000262251
ENSG00000102974	TF2lncRNA	ENSG00000262298
ENSG00000102974	TF2lncRNA	ENSG00000262370
ENSG00000102974	TF2lncRNA	ENSG00000262691
ENSG00000169083	TF2lncRNA	ENSG00000262766
ENSG00000102974	TF2lncRNA	ENSG00000262879
ENSG00000154727	TF2lncRNA	ENSG00000263011
ENSG00000154727	TF2lncRNA	ENSG00000263072
ENSG00000091831	TF2lncRNA	ENSG00000263089
ENSG00000100811	TF2lncRNA	ENSG00000263212
ENSG00000102974	TF2lncRNA	ENSG00000263237
ENSG00000102974	TF2lncRNA	ENSG00000263272
ENSG00000154727	TF2lncRNA	ENSG00000263280
ENSG00000154727	TF2lncRNA	ENSG00000263307
ENSG00000102974	TF2lncRNA	ENSG00000263438
ENSG00000091831	TF2lncRNA	ENSG00000263443
ENSG00000102974	TF2lncRNA	ENSG00000263553
ENSG00000102974	TF2lncRNA	ENSG00000263843
ENSG00000091831	TF2lncRNA	ENSG00000263860
ENSG00000102974	TF2lncRNA	ENSG00000263895
ENSG00000102974	TF2lncRNA	ENSG00000264019
ENSG00000102974	TF2lncRNA	ENSG00000264023
ENSG00000154727	TF2lncRNA	ENSG00000264247
ENSG00000169083	TF2lncRNA	ENSG00000264458
ENSG00000102974	TF2lncRNA	ENSG00000264488
ENSG00000102974	TF2lncRNA	ENSG00000264569
ENSG00000102974	TF2lncRNA	ENSG00000264695
ENSG00000172216	TF2lncRNA	ENSG00000264745
ENSG00000102974	TF2lncRNA	ENSG00000264964
ENSG00000102974	TF2lncRNA	ENSG00000265533
ENSG00000169083	TF2lncRNA	ENSG00000265678
ENSG00000102974	TF2lncRNA	ENSG00000265840
ENSG00000102974	TF2lncRNA	ENSG00000265907
ENSG00000102974	TF2lncRNA	ENSG00000265980
ENSG00000102974	TF2lncRNA	ENSG00000266036
ENSG00000141448	TF2lncRNA	ENSG00000266088
ENSG00000102974	TF2lncRNA	ENSG00000266313
ENSG00000102974	TF2lncRNA	ENSG00000266389
ENSG00000102974	TF2lncRNA	ENSG00000266411
ENSG00000102974	TF2lncRNA	ENSG00000266513
ENSG00000154727	TF2lncRNA	ENSG00000266921
ENSG00000102974	TF2lncRNA	ENSG00000266975
ENSG00000154727	TF2lncRNA	ENSG00000267024
ENSG00000102974	TF2lncRNA	ENSG00000267042
ENSG00000102974	TF2lncRNA	ENSG00000267090
ENSG00000102974	TF2lncRNA	ENSG00000267095
ENSG00000102974	TF2lncRNA	ENSG00000267128
ENSG00000102974	TF2lncRNA	ENSG00000267137
ENSG00000154727	TF2lncRNA	ENSG00000267144
ENSG00000102974	TF2lncRNA	ENSG00000267169
ENSG00000154727	TF2lncRNA	ENSG00000267213
ENSG00000102974	TF2lncRNA	ENSG00000267214
ENSG00000154727	TF2lncRNA	ENSG00000267260
ENSG00000102974	TF2lncRNA	ENSG00000267280
ENSG00000102974	TF2lncRNA	ENSG00000267304
ENSG00000102974	TF2lncRNA	ENSG00000267342
ENSG00000102974	TF2lncRNA	ENSG00000267364
ENSG00000102974	TF2lncRNA	ENSG00000267394
ENSG00000102974	TF2lncRNA	ENSG00000267395
ENSG00000102974	TF2lncRNA	ENSG00000267396
ENSG00000102974	TF2lncRNA	ENSG00000267412
ENSG00000102974	TF2lncRNA	ENSG00000267429
ENSG00000102974	TF2lncRNA	ENSG00000267454
ENSG00000102974	TF2lncRNA	ENSG00000267493
ENSG00000102974	TF2lncRNA	ENSG00000267496
ENSG00000154727	TF2lncRNA	ENSG00000267523
ENSG00000154727	TF2lncRNA	ENSG00000267549
ENSG00000102974	TF2lncRNA	ENSG00000267638
ENSG00000102974	TF2lncRNA	ENSG00000267646
ENSG00000091831	TF2lncRNA	ENSG00000267723
ENSG00000102974	TF2lncRNA	ENSG00000267755
ENSG00000102974	TF2lncRNA	ENSG00000267760
ENSG00000102974	TF2lncRNA	ENSG00000275797
ENSG00000102974	TF2lncRNA	ENSG00000267905
ENSG00000102974	TF2lncRNA	ENSG00000267986
ENSG00000154727	TF2lncRNA	ENSG00000268001
ENSG00000102974	TF2lncRNA	ENSG00000268078
ENSG00000100811	TF2lncRNA	ENSG00000268093
ENSG00000154727	TF2lncRNA	ENSG00000268129
ENSG00000100811	TF2lncRNA	ENSG00000268362
ENSG00000102974	TF2lncRNA	ENSG00000268375
ENSG00000154727	TF2lncRNA	ENSG00000268403
ENSG00000102974	TF2lncRNA	ENSG00000268536
ENSG00000102974	TF2lncRNA	ENSG00000268658
ENSG00000102974	TF2lncRNA	ENSG00000268673
ENSG00000100811	TF2lncRNA	ENSG00000269038
ENSG00000102974	TF2lncRNA	ENSG00000269050
ENSG00000154727	TF2lncRNA	ENSG00000269053
ENSG00000154727	TF2lncRNA	ENSG00000269054
ENSG00000102974	TF2lncRNA	ENSG00000269086
ENSG00000102974	TF2lncRNA	ENSG00000269139
ENSG00000154727	TF2lncRNA	ENSG00000269176
ENSG00000102974	TF2lncRNA	ENSG00000269191
ENSG00000102974	TF2lncRNA	ENSG00000269246
ENSG00000102974	TF2lncRNA	ENSG00000269289
ENSG00000154727	TF2lncRNA	ENSG00000269293
ENSG00000102974	TF2lncRNA	ENSG00000269736
ENSG00000084093	TF2lncRNA	ENSG00000269900
ENSG00000102974	TF2lncRNA	ENSG00000269915
ENSG00000102974	TF2lncRNA	ENSG00000276027
ENSG00000154727	TF2lncRNA	ENSG00000276027
ENSG00000102974	TF2lncRNA	ENSG00000270049
ENSG00000102974	TF2lncRNA	ENSG00000270094
ENSG00000102974	TF2lncRNA	ENSG00000270116
ENSG00000154727	TF2lncRNA	ENSG00000270133
ENSG00000102974	TF2lncRNA	ENSG00000270457
ENSG00000102974	TF2lncRNA	ENSG00000270522
ENSG00000172216	TF2lncRNA	ENSG00000270640
ENSG00000102974	TF2lncRNA	ENSG00000270792
ENSG00000102974	TF2lncRNA	ENSG00000282384
ENSG00000091831	TF2lncRNA	ENSG00000271020
ENSG00000102974	TF2lncRNA	ENSG00000271065
ENSG00000172216	TF2lncRNA	ENSG00000271398
ENSG00000102974	TF2lncRNA	ENSG00000271553
ENSG00000172216	TF2lncRNA	ENSG00000271646
ENSG00000154727	TF2lncRNA	ENSG00000271797
ENSG00000102974	TF2lncRNA	ENSG00000271849
ENSG00000102974	TF2lncRNA	ENSG00000271855
ENSG00000102974	TF2lncRNA	ENSG00000271931
ENSG00000102974	TF2lncRNA	ENSG00000271936
ENSG00000084093	TF2lncRNA	ENSG00000271978
ENSG00000102974	TF2lncRNA	ENSG00000271989
ENSG00000154727	TF2lncRNA	ENSG00000272004
ENSG00000154727	TF2lncRNA	ENSG00000272009
ENSG00000102974	TF2lncRNA	ENSG00000272053
ENSG00000102974	TF2lncRNA	ENSG00000272072
ENSG00000102974	TF2lncRNA	ENSG00000272081
ENSG00000102974	TF2lncRNA	ENSG00000272161
ENSG00000154727	TF2lncRNA	ENSG00000272172
ENSG00000102974	TF2lncRNA	ENSG00000272189
ENSG00000102974	TF2lncRNA	ENSG00000272259
ENSG00000102974	TF2lncRNA	ENSG00000272282
ENSG00000102974	TF2lncRNA	ENSG00000272360
ENSG00000154727	TF2lncRNA	ENSG00000272368
ENSG00000102974	TF2lncRNA	ENSG00000272425
ENSG00000102974	TF2lncRNA	ENSG00000272438
ENSG00000102974	TF2lncRNA	ENSG00000272447
ENSG00000102974	TF2lncRNA	ENSG00000272482
ENSG00000102974	TF2lncRNA	ENSG00000272540
ENSG00000120690	TF2lncRNA	ENSG00000272662
ENSG00000154727	TF2lncRNA	ENSG00000272662
ENSG00000120690	TF2lncRNA	ENSG00000272663
ENSG00000154727	TF2lncRNA	ENSG00000272688
ENSG00000102974	TF2lncRNA	ENSG00000272695
ENSG00000102974	TF2lncRNA	ENSG00000272710
ENSG00000154727	TF2lncRNA	ENSG00000272716
ENSG00000154727	TF2lncRNA	ENSG00000272758
ENSG00000102974	TF2lncRNA	ENSG00000272762
ENSG00000154727	TF2lncRNA	ENSG00000272768
ENSG00000154727	TF2lncRNA	ENSG00000272795
ENSG00000102974	TF2lncRNA	ENSG00000272808
ENSG00000154727	TF2lncRNA	ENSG00000272831
ENSG00000102974	TF2lncRNA	ENSG00000272836
ENSG00000102974	TF2lncRNA	ENSG00000272849
ENSG00000169083	TF2lncRNA	ENSG00000272861
ENSG00000102974	TF2lncRNA	ENSG00000272874
ENSG00000102974	TF2lncRNA	ENSG00000272902
ENSG00000102974	TF2lncRNA	ENSG00000272904
ENSG00000102974	TF2lncRNA	ENSG00000272906
ENSG00000102974	TF2lncRNA	ENSG00000272922
ENSG00000102974	TF2lncRNA	ENSG00000272933
ENSG00000102974	TF2lncRNA	ENSG00000272953
ENSG00000102974	TF2lncRNA	ENSG00000272969
ENSG00000102974	TF2lncRNA	ENSG00000272986
ENSG00000154727	TF2lncRNA	ENSG00000273061
ENSG00000102974	TF2lncRNA	ENSG00000273069
ENSG00000102974	TF2lncRNA	ENSG00000273071
ENSG00000102974	TF2lncRNA	ENSG00000273084
ENSG00000102974	TF2lncRNA	ENSG00000273107
ENSG00000102974	TF2lncRNA	ENSG00000273125
ENSG00000102974	TF2lncRNA	ENSG00000273137
ENSG00000091831	TF2lncRNA	ENSG00000273137
ENSG00000102974	TF2lncRNA	ENSG00000273179
ENSG00000102974	TF2lncRNA	ENSG00000273189
ENSG00000102974	TF2lncRNA	ENSG00000273219
ENSG00000091831	TF2lncRNA	ENSG00000273245
ENSG00000102974	TF2lncRNA	ENSG00000273247
ENSG00000154727	TF2lncRNA	ENSG00000273253
ENSG00000102974	TF2lncRNA	ENSG00000273267
ENSG00000102974	TF2lncRNA	ENSG00000273297
ENSG00000102974	TF2lncRNA	ENSG00000273342
ENSG00000102974	TF2lncRNA	ENSG00000273391
ENSG00000102974	TF2lncRNA	ENSG00000273443
ENSG00000102974	TF2lncRNA	ENSG00000273523
ENSG00000125952	TF2lncRNA	ENSG00000273565
ENSG00000154727	TF2lncRNA	ENSG00000273619
ENSG00000102974	TF2lncRNA	ENSG00000273669
ENSG00000120738	TF2lncRNA	ENSG00000273702
ENSG00000102974	TF2lncRNA	ENSG00000273796
ENSG00000154727	TF2lncRNA	ENSG00000273828
ENSG00000102974	TF2lncRNA	ENSG00000273888
ENSG00000102974	TF2lncRNA	ENSG00000273901
ENSG00000102974	TF2lncRNA	ENSG00000274139
ENSG00000102974	TF2lncRNA	ENSG00000274177
ENSG00000102974	TF2lncRNA	ENSG00000274269
ENSG00000102974	TF2lncRNA	ENSG00000274281
ENSG00000102974	TF2lncRNA	ENSG00000274400
ENSG00000172216	TF2lncRNA	ENSG00000274560
ENSG00000102974	TF2lncRNA	ENSG00000274659
ENSG00000102974	TF2lncRNA	ENSG00000274712
ENSG00000102974	TF2lncRNA	ENSG00000274758
ENSG00000102974	TF2lncRNA	ENSG00000274798
ENSG00000102974	TF2lncRNA	ENSG00000274863
ENSG00000102974	TF2lncRNA	ENSG00000274937
ENSG00000084093	TF2lncRNA	ENSG00000275248
ENSG00000100811	TF2lncRNA	ENSG00000275294
ENSG00000102974	TF2lncRNA	ENSG00000275383
ENSG00000102974	TF2lncRNA	ENSG00000275484
ENSG00000102974	TF2lncRNA	ENSG00000275765
ENSG00000102974	TF2lncRNA	ENSG00000275852
ENSG00000102974	TF2lncRNA	ENSG00000276007
ENSG00000154727	TF2lncRNA	ENSG00000276026
ENSG00000102974	TF2lncRNA	ENSG00000276174
ENSG00000102974	TF2lncRNA	ENSG00000276210
ENSG00000172216	TF2lncRNA	ENSG00000276407
ENSG00000172216	TF2lncRNA	ENSG00000276744
ENSG00000102974	TF2lncRNA	ENSG00000276744
ENSG00000102974	TF2lncRNA	ENSG00000276772
ENSG00000102974	TF2lncRNA	ENSG00000282775
ENSG00000102974	TF2lncRNA	ENSG00000277369
ENSG00000102974	TF2lncRNA	ENSG00000277449
ENSG00000102974	TF2lncRNA	ENSG00000277453
ENSG00000172216	TF2lncRNA	ENSG00000277463
ENSG00000102974	TF2lncRNA	ENSG00000277491
ENSG00000102974	TF2lncRNA	ENSG00000282397
ENSG00000154727	TF2lncRNA	ENSG00000277602
ENSG00000154727	TF2lncRNA	ENSG00000277688
ENSG00000102145	TF2lncRNA	ENSG00000277688
ENSG00000125952	TF2lncRNA	ENSG00000277688
ENSG00000102974	TF2lncRNA	ENSG00000277767
ENSG00000102974	TF2lncRNA	ENSG00000278002
ENSG00000102974	TF2lncRNA	ENSG00000278013
ENSG00000102974	TF2lncRNA	ENSG00000278022
ENSG00000102974	TF2lncRNA	ENSG00000278060
ENSG00000102974	TF2lncRNA	ENSG00000278095
ENSG00000107485	TF2lncRNA	ENSG00000278095
ENSG00000102974	TF2lncRNA	ENSG00000278107
ENSG00000102974	TF2lncRNA	ENSG00000278239
ENSG00000102974	TF2lncRNA	ENSG00000278291
[truncated: 2,531 more rows]
