# Supplementary material for: Inferring Novel Autophagy Regulators Based on Transcription Factors and Non-Coding RNAs Coordinated Regulatory Network
Source: Cells. 2018 Nov 2;7(11):194. doi: 10.3390/cells7110194 (PMC6262548; doi:10.3390/cells7110194)
Supplement: Supplementary file 1 [file cells-07-00194-s001.zip › Supplementary Files/Supplementary Table S2.xls]

## Sheet: Sheet1
Supplementary Table S2: the list of 1,222 autophagy regulators.
ID	Name	Type
ENSG00000278910	BANCR	lncRNA
ENSG00000281453	FLJ11812	lncRNA
ENSG00000251164	HULC	lncRNA
ENSG00000214548	MEG3	lncRNA
MIMAT0000062	hsa-let-7a-5p	miRNA
MIMAT0000063	hsa-let-7b-5p	miRNA
MIMAT0000065	hsa-let-7d-5p	miRNA
MIMAT0000066	hsa-let-7e-5p	miRNA
MIMAT0000067	hsa-let-7f-5p	miRNA
MIMAT0000068	hsa-miR-15a-5p	miRNA
MIMAT0000069	hsa-miR-16-5p	miRNA
MIMAT0000070	hsa-miR-17-5p	miRNA
MIMAT0000072	hsa-miR-18a-5p	miRNA
MIMAT0000073	hsa-miR-19a-3p	miRNA
MIMAT0000074	hsa-miR-19b-3p	miRNA
MIMAT0000075	hsa-miR-20a-5p	miRNA
MIMAT0000076	hsa-miR-21-5p	miRNA
MIMAT0000077	hsa-miR-22-3p	miRNA
MIMAT0000078	hsa-miR-23a-3p	miRNA
MIMAT0000080	hsa-miR-24-3p	miRNA
MIMAT0000081	hsa-miR-25-3p	miRNA
MIMAT0000083	hsa-miR-26b-5p	miRNA
MIMAT0000086	hsa-miR-29a-3p	miRNA
MIMAT0000087	hsa-miR-30a-5p	miRNA
MIMAT0000089	hsa-miR-31-5p	miRNA
MIMAT0000090	hsa-miR-32-5p	miRNA
MIMAT0000092	hsa-miR-92a-3p	miRNA
MIMAT0000093	hsa-miR-93-5p	miRNA
MIMAT0000095	hsa-miR-96-5p	miRNA
MIMAT0000096	hsa-miR-98-5p	miRNA
MIMAT0000097	hsa-miR-99a-5p	miRNA
MIMAT0000098	hsa-miR-100-5p	miRNA
MIMAT0000099	hsa-miR-101-3p	miRNA
MIMAT0000100	hsa-miR-29b-3p	miRNA
MIMAT0000103	hsa-miR-106a-5p	miRNA
MIMAT0000222	hsa-miR-192-5p	miRNA
MIMAT0000231	hsa-miR-199a-5p	miRNA
MIMAT0000243	hsa-miR-148a-3p	miRNA
MIMAT0000244	hsa-miR-30c-5p	miRNA
MIMAT0000245	hsa-miR-30d-5p	miRNA
MIMAT0000252	hsa-miR-7-5p	miRNA
MIMAT0000253	hsa-miR-10a-5p	miRNA
MIMAT0000255	hsa-miR-34a-5p	miRNA
MIMAT0000256	hsa-miR-181a-5p	miRNA
MIMAT0000257	hsa-miR-181b-5p	miRNA
MIMAT0000258	hsa-miR-181c-5p	miRNA
MIMAT0000259	hsa-miR-182-5p	miRNA
MIMAT0000261	hsa-miR-183-5p	miRNA
MIMAT0000263	hsa-miR-199b-5p	miRNA
MIMAT0000265	hsa-miR-204-5p	miRNA
MIMAT0000266	hsa-miR-205-5p	miRNA
MIMAT0000268	hsa-miR-211-5p	miRNA
MIMAT0000269	hsa-miR-212-3p	miRNA
MIMAT0000271	hsa-miR-214-3p	miRNA
MIMAT0000273	hsa-miR-216a-5p	miRNA
MIMAT0000278	hsa-miR-221-3p	miRNA
MIMAT0000279	hsa-miR-222-3p	miRNA
MIMAT0000281	hsa-miR-224-5p	miRNA
MIMAT0000318	hsa-miR-200b-3p	miRNA
MIMAT0000414	hsa-let-7g-5p	miRNA
MIMAT0000415	hsa-let-7i-5p	miRNA
MIMAT0000417	hsa-miR-15b-5p	miRNA
MIMAT0000418	hsa-miR-23b-3p	miRNA
MIMAT0000420	hsa-miR-30b-5p	miRNA
MIMAT0000422	hsa-miR-124-3p	miRNA
MIMAT0000425	hsa-miR-130a-3p	miRNA
MIMAT0000426	hsa-miR-132-3p	miRNA
MIMAT0000434	hsa-miR-142-3p	miRNA
MIMAT0000435	hsa-miR-143-3p	miRNA
MIMAT0000436	hsa-miR-144-3p	miRNA
MIMAT0000440	hsa-miR-191-5p	miRNA
MIMAT0000441	hsa-miR-9-5p	miRNA
MIMAT0000442	hsa-miR-9-3p	miRNA
MIMAT0000450	hsa-miR-149-5p	miRNA
MIMAT0000456	hsa-miR-186-5p	miRNA
MIMAT0000457	hsa-miR-188-5p	miRNA
MIMAT0000461	hsa-miR-195-5p	miRNA
MIMAT0000617	hsa-miR-200c-3p	miRNA
MIMAT0000646	hsa-miR-155-5p	miRNA
MIMAT0000680	hsa-miR-106b-5p	miRNA
MIMAT0000681	hsa-miR-29c-3p	miRNA
MIMAT0000684	hsa-miR-302a-3p	miRNA
MIMAT0000686	hsa-miR-34c-5p	miRNA
MIMAT0000688	hsa-miR-301a-3p	miRNA
MIMAT0000689	hsa-miR-99b-5p	miRNA
MIMAT0000691	hsa-miR-130b-3p	miRNA
MIMAT0000692	hsa-miR-30e-5p	miRNA
MIMAT0000707	hsa-miR-363-3p	miRNA
MIMAT0000715	hsa-miR-302b-3p	miRNA
MIMAT0000717	hsa-miR-302c-3p	miRNA
MIMAT0000718	hsa-miR-302d-3p	miRNA
MIMAT0000719	hsa-miR-367-3p	miRNA
MIMAT0000726	hsa-miR-373-3p	miRNA
MIMAT0000727	hsa-miR-374a-5p	miRNA
MIMAT0000729	hsa-miR-376a-3p	miRNA
MIMAT0000751	hsa-miR-330-3p	miRNA
MIMAT0000759	hsa-miR-148b-3p	miRNA
MIMAT0000765	hsa-miR-335-5p	miRNA
MIMAT0000770	hsa-miR-133b	miRNA
MIMAT0001340	hsa-miR-423-3p	miRNA
MIMAT0001341	hsa-miR-424-5p	miRNA
MIMAT0001412	hsa-miR-18b-5p	miRNA
MIMAT0001413	hsa-miR-20b-5p	miRNA
MIMAT0001536	hsa-miR-429	miRNA
MIMAT0001541	hsa-miR-449a	miRNA
MIMAT0001631	hsa-miR-451a	miRNA
MIMAT0002172	hsa-miR-376b-3p	miRNA
MIMAT0002174	hsa-miR-484	miRNA
MIMAT0002819	hsa-miR-193b-3p	miRNA
MIMAT0002820	hsa-miR-497-5p	miRNA
MIMAT0002834	hsa-miR-520a-3p	miRNA
MIMAT0002846	hsa-miR-520c-3p	miRNA
MIMAT0002856	hsa-miR-520d-3p	miRNA
MIMAT0002869	hsa-miR-519a-3p	miRNA
MIMAT0002873	hsa-miR-502-5p	miRNA
MIMAT0002874	hsa-miR-503-5p	miRNA
MIMAT0002878	hsa-miR-506-3p	miRNA
MIMAT0003218	hsa-miR-92b-3p	miRNA
MIMAT0003258	hsa-miR-590-5p	miRNA
MIMAT0003283	hsa-miR-615-3p	miRNA
MIMAT0003299	hsa-miR-630	miRNA
MIMAT0003327	hsa-miR-449b-5p	miRNA
MIMAT0003339	hsa-miR-421	miRNA
MIMAT0003885	hsa-miR-454-3p	miRNA
MIMAT0004486	hsa-let-7f-1-3p	miRNA
MIMAT0004501	hsa-miR-27a-5p	miRNA
MIMAT0004748	hsa-miR-423-5p	miRNA
MIMAT0004948	hsa-miR-885-3p	miRNA
MIMAT0004949	hsa-miR-877-5p	miRNA
MIMAT0004955	hsa-miR-374b-5p	miRNA
MIMAT0004958	hsa-miR-301b-3p	miRNA
MIMAT0005577	hsa-miR-1226-3p	miRNA
MIMAT0005792	hsa-miR-320b	miRNA
MIMAT0005793	hsa-miR-320c	miRNA
MIMAT0005796	hsa-miR-1271-5p	miRNA
MIMAT0005931	hsa-miR-302e	miRNA
MIMAT0006764	hsa-miR-320d	miRNA
MIMAT0016844	hsa-miR-4295	miRNA
MIMAT0016894	hsa-miR-4262	miRNA
MIMAT0018000	hsa-miR-23c	miRNA
MIMAT0018088	hsa-miR-3666	miRNA
MIMAT0018944	hsa-miR-4429	miRNA
MIMAT0018980	hsa-miR-4458	miRNA
MIMAT0018981	hsa-miR-4459	miRNA
MIMAT0019036	hsa-miR-4500	miRNA
MIMAT0019861	hsa-miR-4735-3p	miRNA
MIMAT0019924	hsa-miR-4770	miRNA
MIMAT0004481	hsa-let-7a-3p	miRNA
MIMAT0010195	hsa-let-7a-2-3p	miRNA
MIMAT0004485	hsa-let-7e-3p	miRNA
MIMAT0000064	hsa-let-7c-5p	miRNA
MIMAT0026472	hsa-let-7c-3p	miRNA
MIMAT0037310	hsa-miR-137	miRNA
MIMAT0000433	hsa-miR-142-5p	miRNA
MIMAT0026479	hsa-miR-152-5p	miRNA
MIMAT0026475	hsa-miR-210-5p	miRNA
MIMAT0004959	hsa-miR-216b-5p	miRNA
MIMAT0037311	hsa-miR-320a	miRNA
MIMAT0026484	hsa-miR-372-5p	miRNA
MIMAT0000272	hsa-miR-215-5p	miRNA
MIMAT0037313	hsa-miR-375	miRNA
MIMAT0000731	hsa-miR-378a-5p	miRNA
MIMAT0026473	hsa-miR-95-5p	miRNA
MIMAT0037324	hsa-miR-520e	miRNA
MIMAT0037325	hsa-miR-520b	miRNA
MIMAT0002821	hsa-miR-181d-5p	miRNA
MIMAT0002853	hsa-miR-519d-3p	miRNA
MIMAT0000429	hsa-miR-137	miRNA
MIMAT0000438	hsa-miR-152-3p	miRNA
MIMAT0000267	hsa-miR-210-3p	miRNA
MIMAT0026721	hsa-miR-216b-3p	miRNA
MIMAT0000510	hsa-miR-320a	miRNA
MIMAT0000724	hsa-miR-372-3p	miRNA
MIMAT0026476	hsa-miR-215-3p	miRNA
MIMAT0000728	hsa-miR-375	miRNA
MIMAT0000732	hsa-miR-378a-3p	miRNA
MIMAT0000094	hsa-miR-95-3p	miRNA
MIMAT0002825	hsa-miR-520e	miRNA
MIMAT0002843	hsa-miR-520b	miRNA
MIMAT0026608	hsa-miR-181d-3p	miRNA
MIMAT0026610	hsa-miR-519d-5p	miRNA
ENSG00000000938	FGR	protein coding
ENSG00000002330	BAD	protein coding
ENSG00000003096	KLHL13	protein coding
ENSG00000003987	MTMR7	protein coding
ENSG00000004142	POLDIP2	protein coding
ENSG00000004660	CAMKK1	protein coding
ENSG00000005893	LAMP2	protein coding
ENSG00000006025	OSBPL7	protein coding
ENSG00000006062	MAP3K14	protein coding
ENSG00000006125	AP2B1	protein coding
ENSG00000006451	RALA	protein coding
ENSG00000006715	VPS41	protein coding
ENSG00000007047	MARK4	protein coding
ENSG00000007255	TRAPPC6A	protein coding
ENSG00000007968	E2F2	protein coding
ENSG00000008086	CDKL5	protein coding
ENSG00000008118	CAMK1G	protein coding
ENSG00000008128	CDK11A	protein coding
ENSG00000009844	VTA1	protein coding
ENSG00000011405	PIK3C2A	protein coding
ENSG00000011465	DCN	protein coding
ENSG00000011566	MAP4K3	protein coding
ENSG00000012983	MAP4K5	protein coding
ENSG00000014216	CAPN1	protein coding
ENSG00000019991	HGF	protein coding
ENSG00000020633	RUNX3	protein coding
ENSG00000021488	SLC7A9	protein coding
ENSG00000023171	GRAMD1B	protein coding
ENSG00000023287	RB1CC1	protein coding
ENSG00000025039	RRAGD	protein coding
ENSG00000025800	KPNA6	protein coding
ENSG00000026025	VIM	protein coding
ENSG00000027075	PRKCH	protein coding
ENSG00000027644	INSRR	protein coding
ENSG00000028528	SNX1	protein coding
ENSG00000029153	ARNTL2	protein coding
ENSG00000029534	ANK1	protein coding
ENSG00000032742	IFT88	protein coding
ENSG00000033627	ATP6V0A1	protein coding
ENSG00000034152	MAP2K3	protein coding
ENSG00000034713	GABARAPL2	protein coding
ENSG00000035664	DAPK2	protein coding
ENSG00000038532	CLEC16A	protein coding
ENSG00000040633	PHF23	protein coding
ENSG00000042753	AP2S1	protein coding
ENSG00000044524	EPHA3	protein coding
ENSG00000044574	HSPA5	protein coding
ENSG00000046889	PREX2	protein coding
ENSG00000047249	ATP6V1H	protein coding
ENSG00000047410	TPR	protein coding
ENSG00000047932	GOPC	protein coding
ENSG00000049245	VAMP3	protein coding
ENSG00000049283	EPN3	protein coding
ENSG00000050344	NFE2L3	protein coding
ENSG00000051382	PIK3CB	protein coding
ENSG00000054116	TRAPPC3	protein coding
ENSG00000055208	TAB2	protein coding
ENSG00000055332	EIF2AK2	protein coding
ENSG00000055483	USP36	protein coding
ENSG00000056558	TRAF1	protein coding
ENSG00000057663	ATG5	protein coding
ENSG00000058056	USP13	protein coding
ENSG00000058404	CAMK2B	protein coding
ENSG00000059758	CDK17	protein coding
ENSG00000060688	SNRNP40	protein coding
ENSG00000061273	HDAC7	protein coding
ENSG00000061337	LZTS1	protein coding
ENSG00000062716	VMP1	protein coding
ENSG00000063244	U2AF2	protein coding
ENSG00000063245	EPN1	protein coding
ENSG00000063601	MTMR1	protein coding
ENSG00000064601	CTSA	protein coding
ENSG00000065000	AP3D1	protein coding
ENSG00000065135	GNAI3	protein coding
ENSG00000065183	WDR3	protein coding
ENSG00000065243	PKN2	protein coding
ENSG00000065361	ERBB3	protein coding
ENSG00000065413	ANKRD44	protein coding
ENSG00000065534	MYLK	protein coding
ENSG00000065559	MAP2K4	protein coding
ENSG00000065675	PRKCQ	protein coding
ENSG00000065883	CDK13	protein coding
ENSG00000066027	PPP2R5A	protein coding
ENSG00000066135	KDM4A	protein coding
ENSG00000066468	FGFR2	protein coding
ENSG00000066739	ATG2B	protein coding
ENSG00000066777	ARFGEF1	protein coding
ENSG00000067606	PRKCZ	protein coding
ENSG00000068024	HDAC4	protein coding
ENSG00000068078	FGFR3	protein coding
ENSG00000068323	TFE3	protein coding
ENSG00000068354	TBC1D25	protein coding
ENSG00000068903	SIRT2	protein coding
ENSG00000068971	PPP2R5B	protein coding
ENSG00000069329	VPS35	protein coding
ENSG00000069509	FUNDC1	protein coding
ENSG00000069869	NEDD4	protein coding
ENSG00000070367	EXOC5	protein coding
ENSG00000070540	WIPI1	protein coding
ENSG00000070718	AP3M2	protein coding
ENSG00000070770	CSNK2A2	protein coding
ENSG00000071205	ARHGAP10	protein coding
ENSG00000072062	PRKACA	protein coding
ENSG00000072133	RPS6KA6	protein coding
ENSG00000072134	EPN2	protein coding
ENSG00000072310	SREBF1	protein coding
ENSG00000072518	MARK2	protein coding
ENSG00000072858	SIDT1	protein coding
ENSG00000072958	AP1M1	protein coding
ENSG00000073711	PPP2R3A	protein coding
ENSG00000074211	PPP2R2C	protein coding
ENSG00000074319	TSG101	protein coding
ENSG00000074590	NUAK1	protein coding
ENSG00000075413	MARK3	protein coding
ENSG00000075624	ACTB	protein coding
ENSG00000075651	PLD1	protein coding
ENSG00000075785	RAB7A	protein coding
ENSG00000076321	KLHL20	protein coding
ENSG00000076604	TRAF4	protein coding
ENSG00000076944	STXBP2	protein coding
ENSG00000076984	MAP2K7	protein coding
ENSG00000077147	TM9SF3	protein coding
ENSG00000077150	NFKB2	protein coding
ENSG00000077254	USP33	protein coding
ENSG00000077264	PAK3	protein coding
ENSG00000077274	CAPN6	protein coding
ENSG00000077721	UBE2A	protein coding
ENSG00000077782	FGFR1	protein coding
ENSG00000078061	ARAF	protein coding
ENSG00000078081	LAMP3	protein coding
ENSG00000078142	PIK3C3	protein coding
ENSG00000078237	TIGAR	protein coding
ENSG00000078304	PPP2R5C	protein coding
ENSG00000078668	VDAC3	protein coding
ENSG00000078804	TP53INP2	protein coding
ENSG00000078902	TOLLIP	protein coding
ENSG00000079308	TNS1	protein coding
ENSG00000079332	SAR1A	protein coding
ENSG00000079482	OPHN1	protein coding
ENSG00000079805	DNM2	protein coding
ENSG00000079950	STX7	protein coding
ENSG00000079999	KEAP1	protein coding
ENSG00000080546	SESN1	protein coding
ENSG00000080561	MID2	protein coding
ENSG00000080815	PSEN1	protein coding
ENSG00000080824	HSP90AA1	protein coding
ENSG00000081014	AP4E1	protein coding
ENSG00000082512	TRAF5	protein coding
ENSG00000082641	NFE2L1	protein coding
ENSG00000083168	KAT6A	protein coding
ENSG00000083290	ULK2	protein coding
ENSG00000083750	RRAGB	protein coding
ENSG00000083937	CHMP2B	protein coding
ENSG00000084463	WBP11	protein coding
ENSG00000084733	RAB10	protein coding
ENSG00000085733	CTTN	protein coding
ENSG00000085978	ATG16L1	protein coding
ENSG00000086232	EIF2AK1	protein coding
ENSG00000087053	MTMR2	protein coding
ENSG00000087250	MT3	protein coding
ENSG00000087470	DNM1L	protein coding
ENSG00000087586	AURKA	protein coding
ENSG00000088832	FKBP1A	protein coding
ENSG00000088833	NSFL1C	protein coding
ENSG00000088986	DYNLL1	protein coding
ENSG00000089006	SNX5	protein coding
ENSG00000090054	SPTLC1	protein coding
ENSG00000090432	MUL1	protein coding
ENSG00000090674	MCOLN1	protein coding
ENSG00000090989	EXOC1	protein coding
ENSG00000091592	NLRP1	protein coding
ENSG00000092020	PPP2R3C	protein coding
ENSG00000092068	SLC7A8	protein coding
ENSG00000092108	SCFD1	protein coding
ENSG00000092529	CAPN3	protein coding
ENSG00000094631	HDAC6	protein coding
ENSG00000095777	MYO3A	protein coding
ENSG00000095787	WAC	protein coding
ENSG00000096088	PGC	protein coding
ENSG00000096433	ITPR3	protein coding
ENSG00000096717	SIRT1	protein coding
ENSG00000097007	ABL1	protein coding
ENSG00000097033	SH3GLB1	protein coding
ENSG00000099904	ZDHHC8	protein coding
ENSG00000099940	SNAP29	protein coding
ENSG00000100030	MAPK1	protein coding
ENSG00000100150	DEPDC5	protein coding
ENSG00000100216	TOMM22	protein coding
ENSG00000100219	XBP1	protein coding
ENSG00000100225	FBXO7	protein coding
ENSG00000100280	AP1B1	protein coding
ENSG00000100292	HMOX1	protein coding
ENSG00000100300	TSPO	protein coding
ENSG00000100330	MTMR3	protein coding
ENSG00000100393	EP300	protein coding
ENSG00000100485	SOS2	protein coding
ENSG00000100490	CDKL1	protein coding
ENSG00000100554	ATP6V1D	protein coding
ENSG00000100568	VTI1B	protein coding
ENSG00000100596	SPTLC2	protein coding
ENSG00000100644	HIF1A	protein coding
ENSG00000100726	TELO2	protein coding
ENSG00000100906	NFKBIA	protein coding
ENSG00000100926	TM9SF1	protein coding
ENSG00000100934	SEC23A	protein coding
ENSG00000101049	SGK2	protein coding
ENSG00000101109	STK4	protein coding
ENSG00000101194	SLC17A9	protein coding
ENSG00000101210	EEF1A2	protein coding
ENSG00000101266	CSNK2A1	protein coding
ENSG00000101310	SEC23B	protein coding
ENSG00000101333	PLCB4	protein coding
ENSG00000101336	HCK	protein coding
ENSG00000101337	TM9SF4	protein coding
ENSG00000101349	PAK7	protein coding
ENSG00000101412	E2F1	protein coding
ENSG00000101421	CHMP4B	protein coding
ENSG00000101460	MAP1LC3A	protein coding
ENSG00000101577	LPIN2	protein coding
ENSG00000101844	ATG4A	protein coding
ENSG00000101955	SRPX	protein coding
ENSG00000102043	MTMR8	protein coding
ENSG00000102096	PIM2	protein coding
ENSG00000102225	CDK16	protein coding
ENSG00000102271	KLHL4	protein coding
ENSG00000102445	KIAA0226L	protein coding
ENSG00000102572	STK24	protein coding
ENSG00000102710	SUPT20H	protein coding
ENSG00000102871	TRADD	protein coding
ENSG00000102882	MAPK3	protein coding
ENSG00000103064	SLC7A6	protein coding
ENSG00000103148	NPRL3	protein coding
ENSG00000103194	USP10	protein coding
ENSG00000103197	TSC2	protein coding
ENSG00000103257	SLC7A5	protein coding
ENSG00000103313	MEFV	protein coding
ENSG00000103490	PYCARD	protein coding
ENSG00000103510	KAT8	protein coding
ENSG00000103657	HERC1	protein coding
ENSG00000104081	BMF	protein coding
ENSG00000104142	VPS18	protein coding
ENSG00000104312	RIPK2	protein coding
ENSG00000104643	MTMR9	protein coding
ENSG00000104695	PPP2CB	protein coding
ENSG00000104765	BNIP3L	protein coding
ENSG00000104774	MAN2B1	protein coding
ENSG00000104814	MAP4K1	protein coding
ENSG00000104825	NFKBIB	protein coding
ENSG00000104852	SNRNP70	protein coding
ENSG00000104856	RELB	protein coding
ENSG00000104946	TBC1D17	protein coding
ENSG00000104964	AES	protein coding
ENSG00000105143	SLC1A6	protein coding
ENSG00000105221	AKT2	protein coding
ENSG00000105281	SLC1A5	protein coding
ENSG00000105401	CDC37	protein coding
ENSG00000105538	RASIP1	protein coding
ENSG00000105568	PPP2R1A	protein coding
ENSG00000105647	PIK3R2	protein coding
ENSG00000105679	GAPDHS	protein coding
ENSG00000105701	FKBP8	protein coding
ENSG00000105723	GSK3A	protein coding
ENSG00000105738	SIPA1L3	protein coding
ENSG00000105851	PIK3CG	protein coding
ENSG00000105976	MET	protein coding
ENSG00000106100	NOD1	protein coding
ENSG00000106211	HSPB1	protein coding
ENSG00000106367	AP1S1	protein coding
ENSG00000106615	RHEB	protein coding
ENSG00000106617	PRKAG2	protein coding
ENSG00000106688	SLC1A1	protein coding
ENSG00000106976	DNM1	protein coding
ENSG00000107242	PIP5K1B	protein coding
ENSG00000107295	SH3GL2	protein coding
ENSG00000107643	MAPK8	protein coding
ENSG00000107796	ACTA2	protein coding
ENSG00000107862	GBF1	protein coding
ENSG00000107897	ACBD5	protein coding
ENSG00000108107	RPL28	protein coding
ENSG00000108239	TBC1D12	protein coding
ENSG00000108389	MTMR4	protein coding
ENSG00000108443	RPS6KB1	protein coding
ENSG00000108773	KAT2A	protein coding
ENSG00000108774	RAB5C	protein coding
ENSG00000108840	HDAC5	protein coding
ENSG00000109083	IFT20	protein coding
ENSG00000109181	UGT2B10	protein coding
ENSG00000109270	LAMTOR3	protein coding
ENSG00000109320	NFKB1	protein coding
ENSG00000109332	UBE2D3	protein coding
ENSG00000109339	MAPK10	protein coding
ENSG00000109466	KLHL2	protein coding
ENSG00000109670	FBXW7	protein coding
ENSG00000109790	KLHL5	protein coding
ENSG00000109819	PPARGC1A	protein coding
ENSG00000109971	HSPA8	protein coding
ENSG00000110046	ATG2A	protein coding
ENSG00000110237	ARHGEF17	protein coding
ENSG00000110321	EIF4G2	protein coding
ENSG00000110436	SLC1A2	protein coding
ENSG00000110497	AMBRA1	protein coding
ENSG00000110719	TCIRG1	protein coding
ENSG00000110931	CAMKK2	protein coding
ENSG00000111077	TNS2	protein coding
ENSG00000111218	PRMT8	protein coding
ENSG00000111276	CDKN1B	protein coding
ENSG00000111537	IFNG	protein coding
ENSG00000111540	RAB5B	protein coding
ENSG00000111640	GAPDH	protein coding
ENSG00000111725	PRKAB1	protein coding
ENSG00000112031	MTRF1L	protein coding
ENSG00000112062	MAPK14	protein coding
ENSG00000112096	SOD2	protein coding
ENSG00000112210	RAB23	protein coding
ENSG00000112425	EPM2A	protein coding
ENSG00000112561	TFEB	protein coding
ENSG00000112640	PPP2R5D	protein coding
ENSG00000112685	EXOC2	protein coding
ENSG00000112977	DAP	protein coding
ENSG00000113273	ARSB	protein coding
ENSG00000113575	PPP2CA	protein coding
ENSG00000113732	ATP6V0E1	protein coding
ENSG00000113734	BNIP1	protein coding
ENSG00000114331	ACAP2	protein coding
ENSG00000114388	NPRL2	protein coding
ENSG00000114520	SNX4	protein coding
ENSG00000114573	ATP6V1A	protein coding
ENSG00000114648	KLHL18	protein coding
ENSG00000114757	PEX5L	protein coding
ENSG00000114796	KLHL24	protein coding
ENSG00000114805	PLCH1	protein coding
ENSG00000114867	EIF4G1	protein coding
ENSG00000115020	PIKFYVE	protein coding
ENSG00000115091	ACTR3	protein coding
ENSG00000115145	STAM2	protein coding
ENSG00000115317	HTRA2	protein coding
ENSG00000115363	EVA1A	protein coding
ENSG00000115368	WDR75	protein coding
ENSG00000115561	CHMP3	protein coding
ENSG00000115592	PRKAG3	protein coding
ENSG00000115657	ABCB6	protein coding
ENSG00000115694	STK25	protein coding
ENSG00000115839	RAB3GAP1	protein coding
ENSG00000115902	SLC1A4	protein coding
ENSG00000115904	SOS1	protein coding
ENSG00000116016	EPAS1	protein coding
ENSG00000116039	ATP6V1B1	protein coding
ENSG00000116044	NFE2L2	protein coding
ENSG00000116106	EPHA4	protein coding
ENSG00000116141	MARK1	protein coding
ENSG00000116209	TMEM59	protein coding
ENSG00000116260	QSOX1	protein coding
ENSG00000116266	STXBP3	protein coding
ENSG00000116288	PARK7	protein coding
ENSG00000116299	KIAA1324	protein coding
ENSG00000116478	HDAC1	protein coding
ENSG00000116586	LAMTOR2	protein coding
ENSG00000116678	LEPR	protein coding
ENSG00000116688	MFN2	protein coding
ENSG00000116809	ZBTB17	protein coding
ENSG00000116903	EXOC8	protein coding
ENSG00000116954	RRAGC	protein coding
ENSG00000116977	LGALS8	protein coding
ENSG00000117020	AKT3	protein coding
ENSG00000117153	KLHL12	protein coding
ENSG00000117266	CDK18	protein coding
ENSG00000117410	ATP6V0B	protein coding
ENSG00000117676	RPS6KA1	protein coding
ENSG00000117758	STX12	protein coding
ENSG00000117984	CTSD	protein coding
ENSG00000118046	STK11	protein coding
ENSG00000118640	VAMP8	protein coding
ENSG00000118689	FOXO3	protein coding
ENSG00000118804	STBD1	protein coding
ENSG00000118873	RAB3GAP2	protein coding
ENSG00000119383	PPP2R4	protein coding
ENSG00000119414	PPP6C	protein coding
ENSG00000119487	MAPKAP1	protein coding
ENSG00000119541	VPS4B	protein coding
ENSG00000120341	SEC16B	protein coding
ENSG00000120868	APAF1	protein coding
ENSG00000120885	CLU	protein coding
ENSG00000121653	MAPK8IP1	protein coding
ENSG00000121879	PIK3CA	protein coding
ENSG00000122694	GLIPR2	protein coding
ENSG00000122705	CLTA	protein coding
ENSG00000122958	VPS26A	protein coding
ENSG00000123104	ITPR2	protein coding
ENSG00000123143	PKN1	protein coding
ENSG00000123240	OPTN	protein coding
ENSG00000123374	CDK2	protein coding
ENSG00000123395	ATG101	protein coding
ENSG00000123595	RAB9A	protein coding
ENSG00000123643	SLC36A1	protein coding
ENSG00000123977	DAW1	protein coding
ENSG00000123992	DNPEP	protein coding
ENSG00000124126	PREX1	protein coding
ENSG00000124181	PLCG1	protein coding
ENSG00000124198	ARFGEF2	protein coding
ENSG00000124333	VAMP7	protein coding
ENSG00000124440	HIF3A	protein coding
ENSG00000125304	TM9SF2	protein coding
ENSG00000125337	KIF25	protein coding
ENSG00000125703	ATG4C	protein coding
ENSG00000126247	CAPNS1	protein coding
ENSG00000126457	PRMT1	protein coding
ENSG00000126581	BECN1	protein coding
ENSG00000126583	PRKCG	protein coding
ENSG00000126775	ATG14	protein coding
ENSG00000126803	HSPA2	protein coding
ENSG00000126934	MAP2K2	protein coding
ENSG00000127191	TRAF2	protein coding
ENSG00000127511	SIN3B	protein coding
ENSG00000127580	WDR24	protein coding
ENSG00000127666	TICAM1	protein coding
ENSG00000127774	EMC6	protein coding
ENSG00000127980	PEX1	protein coding
ENSG00000128052	KDR	protein coding
ENSG00000128272	ATF4	protein coding
ENSG00000128815	WDFY4	protein coding
ENSG00000128829	EIF2AK4	protein coding
ENSG00000129003	VPS13C	protein coding
ENSG00000129219	PLD2	protein coding
ENSG00000129354	AP1M2	protein coding
ENSG00000129515	SNX6	protein coding
ENSG00000129566	TEP1	protein coding
ENSG00000129946	SHC2	protein coding
ENSG00000130147	SH3BP4	protein coding
ENSG00000130204	TOMM40	protein coding
ENSG00000130479	MAP1S	protein coding
ENSG00000130669	PAK4	protein coding
ENSG00000130724	CHMP2A	protein coding
ENSG00000130734	ATG4D	protein coding
ENSG00000130766	SESN2	protein coding
ENSG00000130768	SMPDL3B	protein coding
ENSG00000130770	ATPIF1	protein coding
ENSG00000130822	PNCK	protein coding
ENSG00000130876	SLC7A10	protein coding
ENSG00000131089	ARHGEF9	protein coding
ENSG00000131095	GFAP	protein coding
ENSG00000131100	ATP6V1E1	protein coding
ENSG00000131323	TRAF3	protein coding
ENSG00000131374	TBC1D5	protein coding
ENSG00000131375	CAPN7	protein coding
ENSG00000131400	NAPSA	protein coding
ENSG00000131475	VPS25	protein coding
ENSG00000131508	UBE2D2	protein coding
ENSG00000131558	EXOC4	protein coding
ENSG00000131584	ACAP3	protein coding
ENSG00000131791	PRKAB2	protein coding
ENSG00000131943	C19orf12	protein coding
ENSG00000132109	TRIM21	protein coding
ENSG00000132155	RAF1	protein coding
ENSG00000132256	TRIM5	protein coding
ENSG00000132274	TRIM22	protein coding
ENSG00000132356	PRKAA1	protein coding
ENSG00000132405	TBC1D14	protein coding
ENSG00000132470	ITGB4	protein coding
ENSG00000132612	VPS4A	protein coding
ENSG00000132958	TPTE2	protein coding
ENSG00000133056	PIK3C2B	protein coding
ENSG00000133124	IRS4	protein coding
ENSG00000133216	EPHB2	protein coding
ENSG00000133275	CSNK1G2	protein coding
ENSG00000133627	ACTR3B	protein coding
ENSG00000133703	KRAS	protein coding
ENSG00000133706	LARS	protein coding
ENSG00000133794	ARNTL	protein coding
ENSG00000133812	SBF2	protein coding
ENSG00000134001	EIF2S1	protein coding
ENSG00000134072	CAMK1	protein coding
ENSG00000134242	PTPN22	protein coding
ENSG00000134248	LAMTOR5	protein coding
ENSG00000134262	AP4B1	protein coding
ENSG00000134324	LPIN1	protein coding
ENSG00000134398	ERN2	protein coding
ENSG00000134594	RAB33A	protein coding
ENSG00000134602	STK26	protein coding
ENSG00000134852	CLOCK	protein coding
ENSG00000135018	UBQLN1	protein coding
ENSG00000135047	CTSL	protein coding
ENSG00000135093	USP30	protein coding
ENSG00000135220	UGT2A3	protein coding
ENSG00000135226	UGT2B28	protein coding
ENSG00000135317	SNX14	protein coding
ENSG00000135341	MAP3K7	protein coding
ENSG00000135362	PRR5L	protein coding
ENSG00000135413	LACRT	protein coding
ENSG00000135443	KRT85	protein coding
ENSG00000135773	CAPN9	protein coding
ENSG00000135914	HTR2B	protein coding
ENSG00000135966	TGFBRAP1	protein coding
ENSG00000136002	ARHGEF4	protein coding
ENSG00000136048	DRAM1	protein coding
ENSG00000136100	VPS36	protein coding
ENSG00000136111	TBC1D4	protein coding
ENSG00000136205	TNS3	protein coding
ENSG00000136436	CALCOCO2	protein coding
ENSG00000136504	KAT7	protein coding
ENSG00000136518	ACTL6A	protein coding
ENSG00000136573	BLK	protein coding
ENSG00000136574	GATA4	protein coding
ENSG00000136631	VPS45	protein coding
ENSG00000136738	STAM	protein coding
ENSG00000136758	YME1L1	protein coding
ENSG00000136816	TOR1B	protein coding
ENSG00000136854	STXBP1	protein coding
ENSG00000136874	STX17	protein coding
ENSG00000136888	ATP6V1G1	protein coding
ENSG00000136943	CTSV	protein coding
ENSG00000137055	PLAA	protein coding
ENSG00000137225	CAPN11	protein coding
ENSG00000137275	RIPK1	protein coding
ENSG00000137713	PPP2R1B	protein coding
ENSG00000137752	CASP1	protein coding
ENSG00000137764	MAP2K5	protein coding
ENSG00000137843	PAK6	protein coding
ENSG00000137942	FNBP1L	protein coding
ENSG00000138069	RAB1A	protein coding
ENSG00000138071	ACTR2	protein coding
ENSG00000138079	SLC3A1	protein coding
ENSG00000138190	EXOC6	protein coding
ENSG00000138279	ANXA7	protein coding
ENSG00000138660	AP1AR	protein coding
ENSG00000138802	SEC24B	protein coding
ENSG00000138942	RNF185	protein coding
ENSG00000139112	GABARAPL1	protein coding
ENSG00000139197	PEX5	protein coding
ENSG00000139323	POC1B	protein coding
ENSG00000139505	MTMR6	protein coding
ENSG00000139644	TMBIM6	protein coding
ENSG00000139648	KRT71	protein coding
ENSG00000139719	VPS33A	protein coding
ENSG00000139722	VPS37B	protein coding
ENSG00000140400	MAN2C1	protein coding
ENSG00000140443	IGF1R	protein coding
ENSG00000140474	ULK3	protein coding
ENSG00000140600	SH3GL3	protein coding
ENSG00000140795	MYLK3	protein coding
ENSG00000140853	NLRC5	protein coding
ENSG00000140941	MAP1LC3B	protein coding
ENSG00000140992	PDPK1	protein coding
ENSG00000141068	KSR1	protein coding
ENSG00000141367	CLTC	protein coding
ENSG00000141385	AFG3L2	protein coding
ENSG00000141452	C18orf8	protein coding
ENSG00000141458	NPC1	protein coding
ENSG00000141503	MINK1	protein coding
ENSG00000141510	TP53	protein coding
ENSG00000141551	CSNK1D	protein coding
ENSG00000141564	RPTOR	protein coding
ENSG00000141569	TRIM65	protein coding
ENSG00000141580	WDR45B	protein coding
ENSG00000141736	ERBB2	protein coding
ENSG00000141971	MVB12A	protein coding
ENSG00000141985	SH3GL1	protein coding
ENSG00000142149	HUNK	protein coding
ENSG00000142168	SOD1	protein coding
ENSG00000142178	SIK1	protein coding
ENSG00000142208	AKT1	protein coding
ENSG00000142330	CAPN10	protein coding
ENSG00000142405	NLRP12	protein coding
ENSG00000142627	EPHA2	protein coding
ENSG00000142733	MAP3K6	protein coding
ENSG00000142875	PRKACB	protein coding
ENSG00000143322	ABL2	protein coding
ENSG00000143344	RGL1	protein coding
ENSG00000143384	MCL1	protein coding
ENSG00000143387	CTSK	protein coding
ENSG00000143393	PI4KB	protein coding
ENSG00000143398	PIP5K1A	protein coding
ENSG00000143437	ARNT	protein coding
ENSG00000143546	S100A8	protein coding
ENSG00000143553	SNAPIN	protein coding
ENSG00000143575	HAX1	protein coding
ENSG00000143632	ACTA1	protein coding
ENSG00000143669	LYST	protein coding
ENSG00000143748	NVL	protein coding
ENSG00000143882	ATP6V1C2	protein coding
ENSG00000143947	RPS27A	protein coding
ENSG00000144036	EXOC6B	protein coding
ENSG00000144118	RALB	protein coding
ENSG00000144566	RAB5A	protein coding
ENSG00000144802	NFKBIZ	protein coding
ENSG00000144848	ATG3	protein coding
ENSG00000145016	RUBCN	protein coding
ENSG00000145242	EPHA5	protein coding
ENSG00000145332	KLHL8	protein coding
ENSG00000145335	SNCA	protein coding
ENSG00000145349	CAMK2D	protein coding
ENSG00000145354	CISD2	protein coding
ENSG00000145362	ANK2	protein coding
ENSG00000145375	SPATA5	protein coding
ENSG00000145632	PLK2	protein coding
ENSG00000145721	LIX1	protein coding
ENSG00000145782	ATG12	protein coding
ENSG00000145819	ARHGAP26	protein coding
ENSG00000145979	TBC1D7	protein coding
ENSG00000146232	NFKBIE	protein coding
ENSG00000146648	EGFR	protein coding
ENSG00000146872	TLK2	protein coding
ENSG00000147416	ATP6V1B2	protein coding
ENSG00000147614	ATP6V0D2	protein coding
ENSG00000147649	MTDH	protein coding
ENSG00000147889	CDKN2A	protein coding
ENSG00000147894	C9orf72	protein coding
ENSG00000148053	NTRK2	protein coding
ENSG00000148082	SHC3	protein coding
ENSG00000148158	SNX30	protein coding
ENSG00000148341	SH3GLB2	protein coding
ENSG00000148356	LRSAM1	protein coding
ENSG00000148396	SEC16A	protein coding
ENSG00000148572	NRBF2	protein coding
ENSG00000148606	POLR3A	protein coding
ENSG00000148660	CAMK2G	protein coding
ENSG00000148730	EIF4EBP2	protein coding
ENSG00000149187	CELF1	protein coding
ENSG00000149212	SESN3	protein coding
ENSG00000149260	CAPN5	protein coding
ENSG00000149269	PAK1	protein coding
ENSG00000149311	ATM	protein coding
ENSG00000149357	LAMTOR1	protein coding
ENSG00000149527	PLCH2	protein coding
ENSG00000149547	EI24	protein coding
ENSG00000149557	FEZ1	protein coding
ENSG00000149577	SIDT2	protein coding
ENSG00000149639	SOGA1	protein coding
ENSG00000149823	VPS51	protein coding
ENSG00000149923	PPP4C	protein coding
ENSG00000150361	KLHL1	protein coding
ENSG00000150457	LATS2	protein coding
ENSG00000150867	PIP4K2A	protein coding
ENSG00000150907	FOXO1	protein coding
ENSG00000150961	SEC24D	protein coding
ENSG00000150991	UBC	protein coding
ENSG00000150995	ITPR1	protein coding
ENSG00000151012	SLC7A11	protein coding
ENSG00000151150	ANK3	protein coding
ENSG00000151247	EIF4E	protein coding
ENSG00000151322	NPAS3	protein coding
ENSG00000151502	VPS26B	protein coding
ENSG00000151532	VTI1A	protein coding
ENSG00000151929	BAG3	protein coding
ENSG00000152056	AP1S3	protein coding
ENSG00000152223	EPG5	protein coding
ENSG00000152256	PDK1	protein coding
ENSG00000152348	ATG10	protein coding
ENSG00000152700	SAR1B	protein coding
ENSG00000153130	SCOC	protein coding
ENSG00000153208	MERTK	protein coding
ENSG00000153339	TRAPPC8	protein coding
ENSG00000153558	FBXL2	protein coding
ENSG00000154001	PPP2R5E	protein coding
ENSG00000154153	RETREG1	protein coding
ENSG00000154174	TOMM70	protein coding
ENSG00000154229	PRKCA	protein coding
ENSG00000154277	UCHL1	protein coding
ENSG00000154310	TNIK	protein coding
ENSG00000154710	RABGEF1	protein coding
ENSG00000154803	FLCN	protein coding
ENSG00000154928	EPHB1	protein coding
ENSG00000155097	ATP6V1C1	protein coding
ENSG00000155465	SLC7A7	protein coding
ENSG00000155506	LARP1	protein coding
ENSG00000155792	DEPTOR	protein coding
ENSG00000155876	RRAGA	protein coding
ENSG00000155961	RAB39B	protein coding
ENSG00000155975	VPS37A	protein coding
ENSG00000156096	UGT2B4	protein coding
ENSG00000156171	DRAM2	protein coding
ENSG00000156469	MTERF3	protein coding
ENSG00000156475	PPP2R2B	protein coding
ENSG00000156508	EEF1A1	protein coding
ENSG00000156650	KAT6B	protein coding
ENSG00000157601	MX1	protein coding
ENSG00000157625	TAB3	protein coding
ENSG00000157764	BRAF	protein coding
ENSG00000157954	WIPI2	protein coding
ENSG00000158077	NLRP14	protein coding
ENSG00000158828	PINK1	protein coding
ENSG00000159200	RCAN1	protein coding
ENSG00000159210	SNF8	protein coding
ENSG00000159216	RUNX1	protein coding
ENSG00000159251	ACTC1	protein coding
ENSG00000159263	SIM2	protein coding
ENSG00000159363	ATP13A2	protein coding
ENSG00000159399	HK2	protein coding
ENSG00000159409	CELF3	protein coding
ENSG00000159720	ATP6V0D1	protein coding
ENSG00000159842	ABR	protein coding
ENSG00000160087	UBE2J2	protein coding
ENSG00000160201	U2AF1	protein coding
ENSG00000160218	TRAPPC10	protein coding
ENSG00000160360	GPSM1	protein coding
ENSG00000160447	PKN3	protein coding
ENSG00000160469	BRSK1	protein coding
ENSG00000160505	NLRP4	protein coding
ENSG00000160584	SIK3	protein coding
ENSG00000160691	SHC1	protein coding
ENSG00000160695	VPS11	protein coding
ENSG00000160803	UBQLN4	protein coding
ENSG00000160948	VPS28	protein coding
ENSG00000161011	SQSTM1	protein coding
ENSG00000161082	CELF5	protein coding
ENSG00000161203	AP2M1	protein coding
ENSG00000161849	KRT84	protein coding
ENSG00000161850	KRT82	protein coding
ENSG00000162302	RPS6KA4	protein coding
ENSG00000162341	TPCN2	protein coding
ENSG00000162383	SLC1A7	protein coding
ENSG00000162409	PRKAA2	protein coding
ENSG00000162551	ALPL	protein coding
ENSG00000162595	DIRAS3	protein coding
ENSG00000162711	NLRP3	protein coding
ENSG00000162909	CAPN2	protein coding
ENSG00000162924	REL	protein coding
ENSG00000162931	TRIM17	protein coding
ENSG00000162949	CAPN13	protein coding
ENSG00000163017	ACTG2	protein coding
ENSG00000163071	SPATA18	protein coding
ENSG00000163220	S100A9	protein coding
ENSG00000163251	FZD5	protein coding
ENSG00000163283	ALPP	protein coding
ENSG00000163286	ALPPL2	protein coding
ENSG00000163295	ALPI	protein coding
ENSG00000163331	DAPL1	protein coding
ENSG00000163482	STK36	protein coding
ENSG00000163545	NUAK2	protein coding
ENSG00000163558	PRKCI	protein coding
ENSG00000163565	IFI16	protein coding
ENSG00000163625	WDFY3	protein coding
ENSG00000163719	MTMR14	protein coding
ENSG00000163788	SNRK	protein coding
ENSG00000163820	FYCO1	protein coding
ENSG00000163874	ZC3H12A	protein coding
ENSG00000163932	PRKCD	protein coding
ENSG00000164087	POC1A	protein coding
ENSG00000164253	WDR41	protein coding
ENSG00000164305	CASP3	protein coding
ENSG00000164327	RICTOR	protein coding
ENSG00000164695	CHMP4C	protein coding
ENSG00000164733	CTSB	protein coding
ENSG00000164841	TMEM74	protein coding
ENSG00000164885	CDK5	protein coding
ENSG00000164938	TP53INP1	protein coding
ENSG00000165280	VCP	protein coding
ENSG00000165304	MELK	protein coding
ENSG00000165507	DEPP	protein coding
ENSG00000165527	ARF6	protein coding
ENSG00000165637	VDAC2	protein coding
ENSG00000165699	TSC1	protein coding
ENSG00000165731	RET	protein coding
ENSG00000165775	FUNDC2	protein coding
ENSG00000165861	ZFYVE1	protein coding
ENSG00000165895	ARHGAP42	protein coding
ENSG00000166289	PLEKHF1	protein coding
ENSG00000166311	SMPD1	protein coding
ENSG00000166484	MAPK7	protein coding
ENSG00000166501	PRKCB	protein coding
ENSG00000166747	AP1G1	protein coding
ENSG00000166887	VPS39	protein coding
ENSG00000166908	PIP4K2C	protein coding
ENSG00000167110	GOLGA2	protein coding
ENSG00000167165	UGT1A6	protein coding
ENSG00000167207	NOD2	protein coding
ENSG00000167393	PPP2R3B	protein coding
ENSG00000167461	RAB8A	protein coding
ENSG00000167601	AXL	protein coding
ENSG00000167604	NFKBID	protein coding
ENSG00000167632	TRAPPC9	protein coding
ENSG00000167634	NLRP7	protein coding
ENSG00000167657	DAPK3	protein coding
ENSG00000167671	UBXN6	protein coding
ENSG00000167716	WDR81	protein coding
ENSG00000167965	MLST8	protein coding
ENSG00000167984	NLRC3	protein coding
ENSG00000167987	VPS37C	protein coding
ENSG00000168003	SLC3A2	protein coding
ENSG00000168010	ATG16L2	protein coding
ENSG00000168067	MAP4K2	protein coding
ENSG00000168092	PAFAH1B2	protein coding
ENSG00000168209	DDIT4	protein coding
ENSG00000168397	ATG4B	protein coding
ENSG00000168502	MTCL1	protein coding
ENSG00000168701	TMEM208	protein coding
ENSG00000169032	MAP2K1	protein coding
ENSG00000169047	IRS1	protein coding
ENSG00000169084	DHRSX	protein coding
ENSG00000169228	RAB24	protein coding
ENSG00000169252	ADRB2	protein coding
ENSG00000169375	SIN3A	protein coding
ENSG00000170043	TRAPPC1	protein coding
ENSG00000170145	SIK2	protein coding
ENSG00000170209	ANKK1	protein coding
ENSG00000170296	GABARAP	protein coding
ENSG00000170310	STX8	protein coding
ENSG00000170312	CDK1	protein coding
ENSG00000170315	UBB	protein coding
ENSG00000170345	FOS	protein coding
ENSG00000170421	KRT8	protein coding
ENSG00000170454	KRT75	protein coding
ENSG00000170465	KRT6C	protein coding
ENSG00000170484	KRT74	protein coding
ENSG00000170485	NPAS2	protein coding
ENSG00000170486	KRT72	protein coding
ENSG00000170515	PA2G4	protein coding
ENSG00000170523	KRT83	protein coding
ENSG00000171055	FEZ2	protein coding
ENSG00000171094	ALK	protein coding
ENSG00000171100	MTM1	protein coding
ENSG00000171105	INSR	protein coding
ENSG00000171109	MFN1	protein coding
ENSG00000171130	ATP6V0E2	protein coding
ENSG00000171132	PRKCE	protein coding
ENSG00000171206	TRIM8	protein coding
ENSG00000171234	UGT2B7	protein coding
ENSG00000171487	NLRP5	protein coding
ENSG00000171552	BCL2L1	protein coding
ENSG00000171608	PIK3CD	protein coding
ENSG00000171700	RGS19	protein coding
ENSG00000171763	SPATA5L1	protein coding
ENSG00000171791	BCL2	protein coding
ENSG00000171862	PTEN	protein coding
ENSG00000172007	RAB33B	protein coding
ENSG00000172071	EIF2AK3	protein coding
ENSG00000172379	ARNT2	protein coding
ENSG00000172403	SYNPO2	protein coding
ENSG00000172531	PPP1CA	protein coding
ENSG00000172803	SNX32	protein coding
ENSG00000172915	NBEA	protein coding
ENSG00000172936	MYD88	protein coding
ENSG00000172977	KAT5	protein coding
ENSG00000173039	RELA	protein coding
ENSG00000173110	HSPA6	protein coding
ENSG00000173572	NLRP13	protein coding
ENSG00000173610	UGT2A1	protein coding
ENSG00000173726	TOMM20	protein coding
ENSG00000173744	AGFG1	protein coding
ENSG00000173805	HAP1	protein coding
ENSG00000173846	PLK3	protein coding
ENSG00000173960	UBXN2A	protein coding
ENSG00000174373	RALGAPA1	protein coding
ENSG00000174672	BRSK2	protein coding
ENSG00000174697	LEP	protein coding
ENSG00000174775	HRAS	protein coding
ENSG00000174885	NLRP6	protein coding
ENSG00000174903	RAB1B	protein coding
ENSG00000175054	ATR	protein coding
ENSG00000175084	DES	protein coding
ENSG00000175104	TRAF6	protein coding
ENSG00000175224	ATG13	protein coding
ENSG00000175416	CLTB	protein coding
ENSG00000175470	PPP2R2D	protein coding
ENSG00000175634	RPS6KB2	protein coding
ENSG00000175766	EIF4E1B	protein coding
ENSG00000175768	TOMM5	protein coding
ENSG00000175792	RUVBL1	protein coding
ENSG00000176105	YES1	protein coding
ENSG00000176108	CHMP6	protein coding
ENSG00000176171	BNIP3	protein coding
ENSG00000176428	VPS37D	protein coding
ENSG00000176641	RNF152	protein coding
ENSG00000176697	BDNF	protein coding
ENSG00000176720	BOK	protein coding
ENSG00000176749	CDK5R1	protein coding
ENSG00000176986	SEC24C	protein coding
ENSG00000176994	SMCR8	protein coding
ENSG00000177058	SLC38A9	protein coding
ENSG00000177169	ULK1	protein coding
ENSG00000177189	RPS6KA3	protein coding
ENSG00000177606	JUN	protein coding
ENSG00000177628	GBA	protein coding
ENSG00000177885	GRB2	protein coding
ENSG00000177889	UBE2N	protein coding
ENSG00000178252	WDR6	protein coding
ENSG00000178568	ERBB4	protein coding
ENSG00000178607	ERN1	protein coding
ENSG00000179044	EXOC3L1	protein coding
ENSG00000179331	RAB39A	protein coding
ENSG00000179364	PACS2	protein coding
ENSG00000179454	KLHL28	protein coding
ENSG00000179709	NLRP8	protein coding
ENSG00000180061	TMEM150B	protein coding
ENSG00000180104	EXOC3	protein coding
ENSG00000180138	CSNK1A1L	protein coding
ENSG00000180370	PAK2	protein coding
ENSG00000180423	HARBI1	protein coding
ENSG00000180667	YOD1	protein coding
ENSG00000180773	SLC36A4	protein coding
ENSG00000181029	TRAPPC5	protein coding
ENSG00000181085	MAPK15	protein coding
ENSG00000181404	WASHC1	protein coding
ENSG00000181652	ATG9B	protein coding
ENSG00000181852	RNF41	protein coding
ENSG00000181929	PRKAG1	protein coding
ENSG00000182287	AP1S2	protein coding
ENSG00000182400	TRAPPC6B	protein coding
ENSG00000182472	CAPN12	protein coding
ENSG00000182473	EXOC7	protein coding
ENSG00000182580	EPHB3	protein coding
ENSG00000182866	LCK	protein coding
ENSG00000182957	SPATA13	protein coding
ENSG00000183020	AP2A2	protein coding
ENSG00000183049	CAMK1D	protein coding
ENSG00000183421	RIPK4	protein coding
ENSG00000183486	MX2	protein coding
ENSG00000183735	TBK1	protein coding
ENSG00000184009	ACTG1	protein coding
ENSG00000184056	VPS33B	protein coding
ENSG00000184304	PRKD1	protein coding
ENSG00000184584	TMEM173	protein coding
ENSG00000185009	AP3M1	protein coding
ENSG00000185069	KRT76	protein coding
ENSG00000185189	NRBP2	protein coding
ENSG00000185215	TNFAIP2	protein coding
ENSG00000185238	PRMT3	protein coding
ENSG00000185344	ATP6V0A2	protein coding
ENSG00000185345	PARK2	protein coding
ENSG00000185345	PARK2	protein coding
ENSG00000185359	HGS	protein coding
ENSG00000185479	KRT6B	protein coding
ENSG00000185634	SHC4	protein coding
ENSG00000185640	KRT79	protein coding
ENSG00000185651	UBE2L3	protein coding
ENSG00000185792	NLRP9	protein coding
ENSG00000185883	ATP6V0C	protein coding
ENSG00000185896	LAMP1	protein coding
ENSG00000185950	IRS2	protein coding
ENSG00000186049	KRT73	protein coding
ENSG00000186081	KRT5	protein coding
ENSG00000186111	PIP5K1C	protein coding
ENSG00000186298	PPP1CC	protein coding
ENSG00000186591	UBE2H	protein coding
ENSG00000186654	PRR5	protein coding
ENSG00000186716	BCR	protein coding
ENSG00000186815	TPCN1	protein coding
ENSG00000186868	MAPT	protein coding
ENSG00000187091	PLCD1	protein coding
ENSG00000187098	MITF	protein coding
ENSG00000187566	NHLRC1	protein coding
ENSG00000187840	EIF4EBP1	protein coding
ENSG00000187961	KLHL17	protein coding
ENSG00000188021	UBQLN2	protein coding
ENSG00000188186	LAMTOR4	protein coding
ENSG00000188554	NBR1	protein coding
ENSG00000188559	RALGAPA2	protein coding
ENSG00000188603	CLN3	protein coding
ENSG00000188906	LRRK2	protein coding
ENSG00000189298	ZKSCAN3	protein coding
ENSG00000189403	HMGB1	protein coding
ENSG00000196188	CTSE	protein coding
ENSG00000196218	RYR1	protein coding
ENSG00000196235	SUPT5H	protein coding
ENSG00000196289	BECN2	protein coding
ENSG00000196305	IARS	protein coding
ENSG00000196363	WDR5	protein coding
ENSG00000196367	TRRAP	protein coding
ENSG00000196455	PIK3R4	protein coding
ENSG00000196459	TRAPPC2	protein coding
ENSG00000196547	MAN2A2	protein coding
ENSG00000196620	UGT2B15	protein coding
ENSG00000196655	TRAPPC4	protein coding
ENSG00000196663	TECPR2	protein coding
ENSG00000196683	TOMM7	protein coding
ENSG00000196730	DAPK1	protein coding
ENSG00000196821	C6orf106	protein coding
ENSG00000196961	AP2A1	protein coding
ENSG00000196981	WDR5B	protein coding
ENSG00000196998	WDR45	protein coding
ENSG00000197122	SRC	protein coding
ENSG00000197386	HTT	protein coding
ENSG00000197548	ATG7	protein coding
ENSG00000197746	PSAP	protein coding
ENSG00000197769	MAP1LC3C	protein coding
ENSG00000197888	UGT2B17	protein coding
ENSG00000197912	SPG7	protein coding
ENSG00000197959	DNM3	protein coding
ENSG00000197969	VPS13A	protein coding
ENSG00000198168	SVIP	protein coding
ENSG00000198382	UVRAG	protein coding
ENSG00000198589	LRBA	protein coding
ENSG00000198626	RYR2	protein coding
ENSG00000198742	SMURF1	protein coding
ENSG00000198793	MTOR	protein coding
ENSG00000198836	OPA1	protein coding
ENSG00000198911	SREBF2	protein coding
ENSG00000198925	ATG9A	protein coding
ENSG00000203697	CAPN8	protein coding
ENSG00000204308	RNF5	protein coding
ENSG00000204388	HSPA1B	protein coding
ENSG00000204389	HSPA1A	protein coding
ENSG00000204390	HSPA1L	protein coding
ENSG00000204435	CSNK2B	protein coding
ENSG00000204673	AKT1S1	protein coding
ENSG00000204977	TRIM13	protein coding
ENSG00000205111	CDKL4	protein coding
ENSG00000205356	TECPR1	protein coding
ENSG00000205420	KRT6A	protein coding
ENSG00000205426	KRT81	protein coding
ENSG00000205436	EXOC3L4	protein coding
ENSG00000206418	RAB12	protein coding
ENSG00000206560	ANKRD28	protein coding
ENSG00000211455	STK38L	protein coding
ENSG00000213281	NRAS	protein coding
ENSG00000213341	CHUK	protein coding
ENSG00000213465	ARL2	protein coding
ENSG00000213585	VDAC1	protein coding
ENSG00000213760	ATP6V1G2	protein coding
ENSG00000213983	AP1G2	protein coding
ENSG00000214253	FIS1	protein coding
ENSG00000214711	CAPN14	protein coding
ENSG00000214736	TOMM6	protein coding
ENSG00000215114	UBXN2B	protein coding
ENSG00000215305	VPS16	protein coding
ENSG00000221838	AP4M1	protein coding
ENSG00000221914	PPP2R2A	protein coding
ENSG00000221983	UBA52	protein coding
ENSG00000225190	PLEKHM1	protein coding
ENSG00000229183	PGA4	protein coding
ENSG00000229859	PGA3	protein coding
ENSG00000237693	IRGM	protein coding
ENSG00000241119	UGT1A9	protein coding
ENSG00000241635	UGT1A1	protein coding
ENSG00000242515	UGT1A10	protein coding
ENSG00000243056	EIF4EBP3	protein coding
ENSG00000247077	PGAM5	protein coding
ENSG00000250565	ATP6V1E2	protein coding
ENSG00000253729	PRKDC	protein coding
ENSG00000254505	CHMP4A	protein coding
ENSG00000254647	INS	protein coding
ENSG00000255330	SOGA3	protein coding
ENSG00000256713	PGA5	protein coding
ENSG00000256812	CAPNS2	protein coding
ENSG00000258102	MAP1LC3B2	protein coding
ENSG00000264364	DYNLL2	protein coding
ENSG00000265808	SEC22B	protein coding
ENSG00000266412	NCOA4	protein coding
ENSG00000269335	IKBKG	protein coding
ENSG00000271601	LIX1L	protein coding
ENSG00000276293	PIP4K2B	protein coding
ENSG00000279980	GABARAPL3	protein coding
