# Supplementary material for: Inferring Novel Autophagy Regulators Based on Transcription Factors and Non-Coding RNAs Coordinated Regulatory Network
Source: Cells. 2018 Nov 2;7(11):194. doi: 10.3390/cells7110194 (PMC6262548; doi:10.3390/cells7110194)
Supplement: Supplementary file 1 [file cells-07-00194-s001.zip › Supplementary Files/Supplementary Table S3.xls]

## Sheet: Sheet1
Supplementary Table S3: the list of 178 seed autophagy regulators.
ID	Name	Type
ENSG00000214548	MEG3	lncRNA
MIMAT0000062	hsa-let-7a-5p	miRNA
MIMAT0000063	hsa-let-7b-5p	miRNA
MIMAT0000065	hsa-let-7d-5p	miRNA
MIMAT0000066	hsa-let-7e-5p	miRNA
MIMAT0000067	hsa-let-7f-5p	miRNA
MIMAT0000068	hsa-miR-15a-5p	miRNA
MIMAT0000069	hsa-miR-16-5p	miRNA
MIMAT0000070	hsa-miR-17-5p	miRNA
MIMAT0000072	hsa-miR-18a-5p	miRNA
MIMAT0000073	hsa-miR-19a-3p	miRNA
MIMAT0000074	hsa-miR-19b-3p	miRNA
MIMAT0000075	hsa-miR-20a-5p	miRNA
MIMAT0000076	hsa-miR-21-5p	miRNA
MIMAT0000077	hsa-miR-22-3p	miRNA
MIMAT0000078	hsa-miR-23a-3p	miRNA
MIMAT0000080	hsa-miR-24-3p	miRNA
MIMAT0000081	hsa-miR-25-3p	miRNA
MIMAT0000083	hsa-miR-26b-5p	miRNA
MIMAT0000086	hsa-miR-29a-3p	miRNA
MIMAT0000087	hsa-miR-30a-5p	miRNA
MIMAT0000089	hsa-miR-31-5p	miRNA
MIMAT0000090	hsa-miR-32-5p	miRNA
MIMAT0000092	hsa-miR-92a-3p	miRNA
MIMAT0000093	hsa-miR-93-5p	miRNA
MIMAT0000095	hsa-miR-96-5p	miRNA
MIMAT0000096	hsa-miR-98-5p	miRNA
MIMAT0000097	hsa-miR-99a-5p	miRNA
MIMAT0000098	hsa-miR-100-5p	miRNA
MIMAT0000099	hsa-miR-101-3p	miRNA
MIMAT0000100	hsa-miR-29b-3p	miRNA
MIMAT0000103	hsa-miR-106a-5p	miRNA
MIMAT0000222	hsa-miR-192-5p	miRNA
MIMAT0000231	hsa-miR-199a-5p	miRNA
MIMAT0000243	hsa-miR-148a-3p	miRNA
MIMAT0000244	hsa-miR-30c-5p	miRNA
MIMAT0000245	hsa-miR-30d-5p	miRNA
MIMAT0000252	hsa-miR-7-5p	miRNA
MIMAT0000253	hsa-miR-10a-5p	miRNA
MIMAT0000255	hsa-miR-34a-5p	miRNA
MIMAT0000256	hsa-miR-181a-5p	miRNA
MIMAT0000257	hsa-miR-181b-5p	miRNA
MIMAT0000258	hsa-miR-181c-5p	miRNA
MIMAT0000259	hsa-miR-182-5p	miRNA
MIMAT0000261	hsa-miR-183-5p	miRNA
MIMAT0000263	hsa-miR-199b-5p	miRNA
MIMAT0000265	hsa-miR-204-5p	miRNA
MIMAT0000266	hsa-miR-205-5p	miRNA
MIMAT0000268	hsa-miR-211-5p	miRNA
MIMAT0000269	hsa-miR-212-3p	miRNA
MIMAT0000271	hsa-miR-214-3p	miRNA
MIMAT0000273	hsa-miR-216a-5p	miRNA
MIMAT0000278	hsa-miR-221-3p	miRNA
MIMAT0000279	hsa-miR-222-3p	miRNA
MIMAT0000281	hsa-miR-224-5p	miRNA
MIMAT0000318	hsa-miR-200b-3p	miRNA
MIMAT0000414	hsa-let-7g-5p	miRNA
MIMAT0000415	hsa-let-7i-5p	miRNA
MIMAT0000417	hsa-miR-15b-5p	miRNA
MIMAT0000418	hsa-miR-23b-3p	miRNA
MIMAT0000420	hsa-miR-30b-5p	miRNA
MIMAT0000422	hsa-miR-124-3p	miRNA
MIMAT0000425	hsa-miR-130a-3p	miRNA
MIMAT0000426	hsa-miR-132-3p	miRNA
MIMAT0000434	hsa-miR-142-3p	miRNA
MIMAT0000435	hsa-miR-143-3p	miRNA
MIMAT0000436	hsa-miR-144-3p	miRNA
MIMAT0000440	hsa-miR-191-5p	miRNA
MIMAT0000441	hsa-miR-9-5p	miRNA
MIMAT0000442	hsa-miR-9-3p	miRNA
MIMAT0000450	hsa-miR-149-5p	miRNA
MIMAT0000456	hsa-miR-186-5p	miRNA
MIMAT0000457	hsa-miR-188-5p	miRNA
MIMAT0000461	hsa-miR-195-5p	miRNA
MIMAT0000617	hsa-miR-200c-3p	miRNA
MIMAT0000646	hsa-miR-155-5p	miRNA
MIMAT0000680	hsa-miR-106b-5p	miRNA
MIMAT0000681	hsa-miR-29c-3p	miRNA
MIMAT0000684	hsa-miR-302a-3p	miRNA
MIMAT0000686	hsa-miR-34c-5p	miRNA
MIMAT0000688	hsa-miR-301a-3p	miRNA
MIMAT0000689	hsa-miR-99b-5p	miRNA
MIMAT0000691	hsa-miR-130b-3p	miRNA
MIMAT0000692	hsa-miR-30e-5p	miRNA
MIMAT0000707	hsa-miR-363-3p	miRNA
MIMAT0000715	hsa-miR-302b-3p	miRNA
MIMAT0000717	hsa-miR-302c-3p	miRNA
MIMAT0000718	hsa-miR-302d-3p	miRNA
MIMAT0000719	hsa-miR-367-3p	miRNA
MIMAT0000726	hsa-miR-373-3p	miRNA
MIMAT0000727	hsa-miR-374a-5p	miRNA
MIMAT0000729	hsa-miR-376a-3p	miRNA
MIMAT0000751	hsa-miR-330-3p	miRNA
MIMAT0000759	hsa-miR-148b-3p	miRNA
MIMAT0000765	hsa-miR-335-5p	miRNA
MIMAT0000770	hsa-miR-133b	miRNA
MIMAT0001340	hsa-miR-423-3p	miRNA
MIMAT0001341	hsa-miR-424-5p	miRNA
MIMAT0001412	hsa-miR-18b-5p	miRNA
MIMAT0001413	hsa-miR-20b-5p	miRNA
MIMAT0001536	hsa-miR-429	miRNA
MIMAT0001541	hsa-miR-449a	miRNA
MIMAT0001631	hsa-miR-451a	miRNA
MIMAT0002174	hsa-miR-484	miRNA
MIMAT0002819	hsa-miR-193b-3p	miRNA
MIMAT0002820	hsa-miR-497-5p	miRNA
MIMAT0002834	hsa-miR-520a-3p	miRNA
MIMAT0002869	hsa-miR-519a-3p	miRNA
MIMAT0002873	hsa-miR-502-5p	miRNA
MIMAT0002874	hsa-miR-503-5p	miRNA
MIMAT0002878	hsa-miR-506-3p	miRNA
MIMAT0003218	hsa-miR-92b-3p	miRNA
MIMAT0003299	hsa-miR-630	miRNA
MIMAT0003327	hsa-miR-449b-5p	miRNA
MIMAT0003339	hsa-miR-421	miRNA
MIMAT0003885	hsa-miR-454-3p	miRNA
MIMAT0004486	hsa-let-7f-1-3p	miRNA
MIMAT0004501	hsa-miR-27a-5p	miRNA
MIMAT0004748	hsa-miR-423-5p	miRNA
MIMAT0004949	hsa-miR-877-5p	miRNA
MIMAT0004955	hsa-miR-374b-5p	miRNA
MIMAT0004958	hsa-miR-301b-3p	miRNA
MIMAT0005577	hsa-miR-1226-3p	miRNA
MIMAT0005792	hsa-miR-320b	miRNA
MIMAT0005793	hsa-miR-320c	miRNA
MIMAT0005796	hsa-miR-1271-5p	miRNA
MIMAT0006764	hsa-miR-320d	miRNA
MIMAT0018000	hsa-miR-23c	miRNA
MIMAT0018944	hsa-miR-4429	miRNA
MIMAT0018980	hsa-miR-4458	miRNA
MIMAT0004481	hsa-let-7a-3p	miRNA
MIMAT0010195	hsa-let-7a-2-3p	miRNA
MIMAT0004485	hsa-let-7e-3p	miRNA
MIMAT0000064	hsa-let-7c-5p	miRNA
MIMAT0026472	hsa-let-7c-3p	miRNA
MIMAT0037310	hsa-miR-137	miRNA
MIMAT0000433	hsa-miR-142-5p	miRNA
MIMAT0026479	hsa-miR-152-5p	miRNA
MIMAT0026475	hsa-miR-210-5p	miRNA
MIMAT0026484	hsa-miR-372-5p	miRNA
MIMAT0000272	hsa-miR-215-5p	miRNA
MIMAT0037313	hsa-miR-375	miRNA
MIMAT0000731	hsa-miR-378a-5p	miRNA
MIMAT0002853	hsa-miR-519d-3p	miRNA
MIMAT0000429	hsa-miR-137	miRNA
MIMAT0000438	hsa-miR-152-3p	miRNA
MIMAT0000267	hsa-miR-210-3p	miRNA
MIMAT0000724	hsa-miR-372-3p	miRNA
MIMAT0026476	hsa-miR-215-3p	miRNA
MIMAT0000728	hsa-miR-375	miRNA
MIMAT0000732	hsa-miR-378a-3p	miRNA
MIMAT0002843	hsa-miR-520b	miRNA
MIMAT0026610	hsa-miR-519d-5p	miRNA
ENSG00000068024	HDAC4	protein coding
ENSG00000100219	XBP1	protein coding
ENSG00000100393	EP300	protein coding
ENSG00000100644	HIF1A	protein coding
ENSG00000101412	E2F1	protein coding
ENSG00000105221	AKT2	protein coding
ENSG00000109320	NFKB1	protein coding
ENSG00000111537	IFNG	protein coding
ENSG00000112062	MAPK14	protein coding
ENSG00000117020	AKT3	protein coding
ENSG00000118689	FOXO3	protein coding
ENSG00000136574	GATA4	protein coding
ENSG00000141510	TP53	protein coding
ENSG00000142208	AKT1	protein coding
ENSG00000146648	EGFR	protein coding
ENSG00000147889	CDKN2A	protein coding
ENSG00000154229	PRKCA	protein coding
ENSG00000159216	RUNX1	protein coding
ENSG00000162924	REL	protein coding
ENSG00000171862	PTEN	protein coding
ENSG00000173039	RELA	protein coding
ENSG00000177606	JUN	protein coding
ENSG00000186716	BCR	protein coding
ENSG00000187098	MITF	protein coding
ENSG00000197122	SRC	protein coding
