# Supplementary material for: Inferring Novel Autophagy Regulators Based on Transcription Factors and Non-Coding RNAs Coordinated Regulatory Network
Source: Cells. 2018 Nov 2;7(11):194. doi: 10.3390/cells7110194 (PMC6262548; doi:10.3390/cells7110194)
Supplement: Supplementary file 1 [file cells-07-00194-s001.zip › Supplementary Files/Supplementary Table S4.xlsx]

## Sheet: Prioritization of regulators
Supplementary Table S4: prioritization of all regulators.
Score	Rank	ID	Name	Class	Seed
0.01749	1	ENSG00000269821	KCNQ1OT1	lncRNA	NO
0.011416	2	ENSG00000279978	chr22-38_28785274-29006793.1	lncRNA	NO
0.010684	3	ENSG00000171862	PTEN	TF	YES
0.010221	4	ENSG00000141510	TP53	TF	YES
0.0086893	5	ENSG00000136997	MYC	TF	NO
0.0084114	6	ENSG00000120738	EGR1	TF	NO
0.0078432	7	ENSG00000124762	CDK	TF	NO
0.0077951	8	ENSG00000229807	XIST	lncRNA	NO
0.0076636	9	ENSG00000101412	E2F1	TF	YES
0.0068637	10	ENSG00000142208	AKT1	TF	YES
0.0065207	11	ENSG00000100644	HIF1A	TF	YES
0.0059547	12	ENSG00000245532	NEAT1	lncRNA	NO
0.0059108	13	ENSG00000259758	CASC7	lncRNA	NO
0.0056468	14	MIMAT0000076	mir-21	miRNA	YES
0.0056428	15	ENSG00000148516	ZEB1	TF	NO
0.0056121	16	ENSG00000109320	NFKB1	TF	YES
0.0056006	17	MIMAT0000646	mir-155	miRNA	YES
0.0049082	18	MIMAT0000068	mir-15a	miRNA	YES
0.0049008	19	ENSG00000110092	CCND1	TF	NO
0.0047546	20	MIMAT0000070	mir-17	miRNA	YES
0.0046279	21	MIMAT0000062	let-7a-3	miRNA	YES
0.0044834	22	ENSG00000187098	MITF	TF	YES
0.0044564	23	ENSG00000123908	EIF2C2	TF	NO
0.0044546	24	MIMAT0000100	mir-29b-1	miRNA	YES
0.0044265	25	MIMAT0000077	mir-22	miRNA	YES
0.0044256	26	MIMAT0000069	mir-16-2	miRNA	YES
0.0044139	27	ENSG00000105329	TGFB1	TF	NO
0.0043907	28	MIMAT0000086	mir-29a	miRNA	YES
0.0043635	29	MIMAT0000414	let-7g	miRNA	YES
0.0043583	30	MIMAT0000075	mir-20a	miRNA	YES
0.0043579	31	ENSG00000091831	ERS1	TF	NO
0.0043348	32	MIMAT0000066	let-7e	miRNA	YES
0.0042722	33	MIMAT0000435	mir-143	miRNA	YES
0.0042215	34	MIMAT0000063	let-7b	miRNA	YES
0.0042107	35	MIMAT0000080	mir-24-2	miRNA	YES
0.0041435	36	MIMAT0000255	mir-34a	miRNA	YES
0.0041358	37	MIMAT0000617	mir-200c	miRNA	YES
0.0041303	38	MIMAT0000422	mir-124-3	miRNA	YES
0.004126	39	MIMAT0000103	mir-106a	miRNA	YES
0.0041223	40	ENSG00000118689	Foxo3a	TF	YES
0.0041014	41	MIMAT0000415	let-7i	miRNA	YES
0.0040982	42	MIMAT0000244	mir-30c-2	miRNA	YES
0.0040423	43	MIMAT0000073	mir-19a	miRNA	YES
0.0040402	44	MIMAT0000441	mir-9-2	miRNA	YES
0.0040236	45	MIMAT0000318	mir-200b	miRNA	YES
0.0039513	46	MIMAT0000067	let-7f-1	miRNA	YES
0.0039174	47	ENSG00000146648	EGFR	TF	YES
0.0039035	48	ENSG00000105221	AKT2	TF	YES
0.0038962	49	MIMAT0000271	mir-214	miRNA	YES
0.0038639	50	MIMAT0000278	mir-221	miRNA	YES
0.0038371	51	MIMAT0000715	mir-302b	miRNA	YES
0.0038327	52	MIMAT0000256	mir-181a-2	miRNA	YES
0.003829	53	MIMAT0000252	mir-7	miRNA	YES
0.0038119	54	MIMAT0000074	mir-19b-2	miRNA	YES
0.0037623	55	MIMAT0000420	hsa-miR-30b-5p	miRNA	YES
0.0037488	56	ENSG00000136574	GATA4	TF	YES
0.0037315	57	MIMAT0000417	mir-15b	miRNA	YES
0.0037295	58	MIMAT0000092	mir-92a-2	miRNA	YES
0.0037281	59	ENSG00000159216	RUNX1	TF	YES
0.0037212	60	ENSG00000117020	AKT3	TF	YES
0.0037211	61	ENSG00000197122	Src	TF	YES
0.0037191	62	MIMAT0000099	mir-101-2	miRNA	YES
0.0037145	63	MIMAT0000095	mir-96	miRNA	YES
0.0037091	64	ENSG00000141646	SMAD4	TF	NO
0.0037014	65	MIMAT0000259	mir-182	miRNA	YES
0.0036962	66	MIMAT0000680	mir-106b	miRNA	YES
0.0036866	67	MIMAT0000681	mir-29c	miRNA	YES
0.0036691	68	ENSG00000214548	MEG3	lncRNA	YES
0.0036689	69	MIMAT0001413	mir-20b	miRNA	YES
0.0036448	70	MIMAT0000418	mir-23b	miRNA	YES
0.003643	71	MIMAT0000461	mir-195	miRNA	YES
0.0036421	72	ENSG00000111537	IFNgamma	TF	YES
0.0036311	73	ENSG00000177606	AP-1	TF	YES
0.0036257	74	MIMAT0001341	mir-424	miRNA	YES
0.0035901	75	MIMAT0000436	mir-144	miRNA	YES
0.0035887	76	MIMAT0000686	mir-34c	miRNA	YES
0.0035759	77	MIMAT0000078	mir-23a	miRNA	YES
0.003571	78	MIMAT0000064	let-7c	miRNA	YES
0.0035686	79	MIMAT0000083	mir-26b	miRNA	YES
0.0035467	80	MIMAT0000087	mir-30a	miRNA	YES
0.0035397	81	MIMAT0000093	mir-93	miRNA	YES
0.0035336	82	ENSG00000068024	HDAC4	TF	YES
0.0035301	83	MIMAT0000692	mir-30e	miRNA	YES
0.0035299	84	MIMAT0000245	hsa-miR-30d-5p	miRNA	YES
0.0035208	85	MIMAT0000065	let-7d	miRNA	YES
0.0035149	86	MIMAT0000266	mir-205	miRNA	YES
0.0035094	87	MIMAT0000731	mir-378	miRNA	YES
0.0034954	88	ENSG00000136244	IL6	TF	NO
0.0034947	89	MIMAT0000426	mir-132	miRNA	YES
0.0034863	90	MIMAT0000450	mir-149	miRNA	YES
0.0034679	91	MIMAT0001631	mir-451	miRNA	YES
0.003462	92	MIMAT0000684	mir-302a	miRNA	YES
0.0034109	93	MIMAT0000258	mir-181c	miRNA	YES
0.003405	94	MIMAT0004485	let-7e	miRNA	YES
0.0034039	95	MIMAT0001536	mir-429	miRNA	YES
0.0034026	96	MIMAT0001541	mir-449a	miRNA	YES
0.0033915	97	MIMAT0000717	mir-302c	miRNA	YES
0.0033654	98	MIMAT0000279	mir-222	miRNA	YES
0.0033647	99	MIMAT0002853	mir-519d	miRNA	YES
0.0033619	100	MIMAT0000724	mir-372	miRNA	YES
0.0033612	101	ENSG00000147889	CDKN2A	TF	YES
0.0033578	102	MIMAT0000770	mir-133b	miRNA	YES
0.0033572	103	MIMAT0000072	mir-18a	miRNA	YES
0.0033507	104	MIMAT0000688	mir-301a	miRNA	YES
0.0033437	105	MIMAT0000231	mir-199a-2	miRNA	YES
0.0033419	106	ENSG00000173039	RELA	TF	YES
0.0033309	107	MIMAT0000765	mir-335	miRNA	YES
0.0033212	108	MIMAT0000269	mir-212	miRNA	YES
0.0033143	109	MIMAT0000726	mir-373	miRNA	YES
0.0033124	110	MIMAT0000257	mir-181b-2	miRNA	YES
0.0033097	111	ENSG00000112062	MAPK/MK2	TF	YES
0.0033042	112	MIMAT0000718	mir-302d	miRNA	YES
0.003294	113	MIMAT0002820	hsa-miR-497-5p	miRNA	YES
0.0032936	114	MIMAT0000267	mir-210	miRNA	YES
0.0032896	115	MIMAT0000691	mir-130b	miRNA	YES
0.0032684	116	MIMAT0000090	mir-32	miRNA	YES
0.0032528	117	MIMAT0000089	mir-31	miRNA	YES
0.0032452	118	MIMAT0000727	mir-374a	miRNA	YES
0.0032427	119	MIMAT0000253	mir-10a	miRNA	YES
0.0032423	120	MIMAT0004501	mir-27a	miRNA	YES
0.0032364	121	MIMAT0000442	mir-9-2	miRNA	YES
0.0032339	122	MIMAT0000081	mir-25	miRNA	YES
0.0032311	123	MIMAT0003218	mir-92b	miRNA	YES
0.0032258	124	ENSG00000100219	XBP1	TF	YES
0.0032197	125	MIMAT0004958	mir-301b	miRNA	YES
0.0032148	126	ENSG00000100393	EP300	TF	YES
0.0032125	127	MIMAT0000243	mir-148a	miRNA	YES
0.0032124	128	MIMAT0037313	mir-375	miRNA	YES
0.0032124	129	MIMAT0000728	mir-375	miRNA	YES
0.0031961	130	MIMAT0000456	hsa-miR-186-5p	miRNA	YES
0.0031946	131	MIMAT0000096	hsa-miR-98-5p	miRNA	YES
0.003194	132	ENSG00000181449	SOX2	TF	NO
0.0031871	133	MIMAT0026472	let-7c	miRNA	YES
0.0031852	134	MIMAT0002869	mir-519a	miRNA	YES
0.0031797	135	MIMAT0000265	hsa-miR-204-5p	miRNA	YES
0.0031762	136	MIMAT0026484	mir-372	miRNA	YES
0.0031704	137	MIMAT0001412	mir-18b	miRNA	YES
0.0031651	138	MIMAT0000425	hsa-miR-130a-3p	miRNA	YES
0.0031603	139	MIMAT0003885	hsa-miR-454-3p	miRNA	YES
0.003155	140	MIMAT0026475	mir-210	miRNA	YES
0.0031529	141	MIMAT0003327	mir-449b	miRNA	YES
0.0031522	142	MIMAT0000261	mir-183	miRNA	YES
0.0031405	143	MIMAT0000268	mir-211	miRNA	YES
0.0031331	144	MIMAT0004748	hsa-miR-423-5p	miRNA	YES
0.0031331	145	MIMAT0005577	hsa-miR-1226-3p	miRNA	YES
0.0031296	146	MIMAT0000433	mir-142	miRNA	YES
0.0031246	147	MIMAT0000222	mir-192	miRNA	YES
0.0031057	148	MIMAT0000751	hsa-miR-330-3p	miRNA	YES
0.0031057	149	MIMAT0000281	mir-224	miRNA	YES
0.0030936	150	ENSG00000154229	PRKCA	TF	YES
0.0030897	151	MIMAT0000263	hsa-miR-199b-5p	miRNA	YES
0.0030893	152	ENSG00000106462	Ezh2	TF	NO
0.0030886	153	MIMAT0003339	mir-421	miRNA	YES
0.0030857	154	ENSG00000186716	BCR	TF	YES
0.0030702	155	MIMAT0000434	mir-142	miRNA	YES
0.0030493	156	MIMAT0002819	hsa-miR-193b-3p	miRNA	YES
0.0030449	157	MIMAT0002878	hsa-miR-506-3p	miRNA	YES
0.0030432	158	MIMAT0000272	mir-215	miRNA	YES
0.0030391	159	MIMAT0000438	mir-152	miRNA	YES
0.0030313	160	MIMAT0006764	hsa-miR-320d	miRNA	YES
0.0030313	161	MIMAT0005793	hsa-miR-320c	miRNA	YES
0.0030291	162	MIMAT0000719	mir-367	miRNA	YES
0.0030261	163	MIMAT0037310	mir-137	miRNA	YES
0.0030261	164	MIMAT0000429	mir-137	miRNA	YES
0.0030237	165	MIMAT0002174	hsa-miR-484	miRNA	YES
0.0030043	166	MIMAT0000707	mir-363	miRNA	YES
0.0030024	167	MIMAT0004481	let-7a-3	miRNA	YES
0.002977	168	MIMAT0000759	hsa-miR-148b-3p	miRNA	YES
0.0029723	169	MIMAT0018944	hsa-miR-4429	miRNA	YES
0.0029723	170	MIMAT0005792	hsa-miR-320b	miRNA	YES
0.002972	171	MIMAT0004955	hsa-miR-374b-5p	miRNA	YES
0.0029669	172	MIMAT0010195	let-7a-2	miRNA	YES
0.0029668	173	MIMAT0002843	hsa-miR-520b	miRNA	YES
0.0029668	174	MIMAT0002874	hsa-miR-503-5p	miRNA	YES
0.0029661	175	MIMAT0002834	hsa-miR-520a-3p	miRNA	YES
0.002965	176	MIMAT0000098	hsa-miR-100-5p	miRNA	YES
0.0029574	177	MIMAT0003299	mir-630	miRNA	YES
0.0029535	178	ENSG00000162924	REL	TF	YES
0.002946	179	MIMAT0000732	mir-378	miRNA	YES
0.0029328	180	MIMAT0000097	hsa-miR-99a-5p	miRNA	YES
0.0029328	181	MIMAT0000729	hsa-miR-376a-3p	miRNA	YES
0.0029222	182	MIMAT0004486	let-7f-1	miRNA	YES
0.0029173	183	ENSG00000139687	Rb	TF	NO
0.0029133	184	MIMAT0026610	mir-519d	miRNA	YES
0.0029133	185	MIMAT0026476	mir-215	miRNA	YES
0.0029118	186	MIMAT0026479	mir-152	miRNA	YES
0.0029103	187	MIMAT0000273	mir-216a	miRNA	YES
0.002907	188	MIMAT0001340	hsa-miR-423-3p	miRNA	YES
0.002894	189	MIMAT0000440	mir-191	miRNA	YES
0.0028835	190	MIMAT0004949	hsa-miR-877-5p	miRNA	YES
0.002872	191	MIMAT0002873	hsa-miR-502-5p	miRNA	YES
0.0028708	192	MIMAT0000689	mir-99b	miRNA	YES
0.002868	193	MIMAT0018980	hsa-miR-4458	miRNA	YES
0.0028453	194	MIMAT0018000	hsa-miR-23c	miRNA	YES
0.0028404	195	MIMAT0000457	hsa-miR-188-5p	miRNA	YES
0.0028404	196	MIMAT0005796	hsa-miR-1271-5p	miRNA	YES
0.0027197	197	ENSG00000019549	SLUG	TF	NO
0.0026227	198	ENSG00000102974	CTCF	TF	NO
0.0024321	199	ENSG00000247556	OIP5-AS1	lncRNA	NO
0.0023763	200	ENSG00000122691	TWIST1	TF	NO
0.0023675	201	ENSG00000124813	RUNX2	TF	NO
0.0023419	202	ENSG00000073282	TP63	TF	NO
0.0022062	203	ENSG00000251562	MALAT1	lncRNA	NO
0.0021834	204	ENSG00000185591	SP1	TF	NO
0.0021594	205	ENSG00000134323	MYCN	TF	NO
0.0021184	206	MIMAT0004494	mir-21	miRNA	NO
0.0020434	207	ENSG00000112242	E2F3	TF	NO
0.0019357	208	ENSG00000130600	H19	lncRNA	NO
0.0018571	209	ENSG00000204531	POU5F1	TF	NO
0.0018528	210	ENSG00000169554	ZEB2	TF	NO
0.0018313	211	ENSG00000169057	MECP2	TF	NO
0.001776	212	MIMAT0004658	mir-155	miRNA	NO
0.0017612	213	ENSG00000172216	CEBPB	TF	NO
0.0017549	214	ENSG00000279010	AL031587.6	lncRNA	NO
0.0017347	215	ENSG00000230551	CTB-89H12.4	lncRNA	NO
0.0016837	216	ENSG00000124216	SNAI1	TF	NO
0.0016079	217	ENSG00000101384	JAG1	TF	NO
0.0016062	218	ENSG00000116539	ASH1L	TF	NO
0.0015845	219	ENSG00000179059	Rex1	TF	NO
0.0015661	220	ENSG00000137309	HMGA1	TF	NO
0.0015516	221	ENSG00000131914	LIN28	TF	NO
0.0015425	222	ENSG00000134086	VHL	TF	NO
0.001498	223	ENSG00000118513	c-myb	TF	NO
0.0014907	224	ENSG00000187772	LIN28B	TF	NO
0.0014405	225	ENSG00000119401	TRIM32	TF	NO
0.0014328	226	ENSG00000168610	STAT3	TF	NO
0.0014081	227	ENSG00000138795	LEF1	TF	NO
0.0014059	228	ENSG00000168036	CTNNB1	TF	NO
0.0014033	229	XLOC_008207	XLOC_008207	lncRNA	NO
0.0014033	230	ENSG00000261409	RP6-24A23.7	lncRNA	NO
0.001372	231	MIMAT0000423	mir-125b	miRNA	NO
0.0013526	232	MIMAT0000682	mir-200a	miRNA	NO
0.00135	233	ENSG00000169083	AR	TF	NO
0.001347	234	ENSG00000166949	SMAD3	TF	NO
0.0013211	235	MIMAT0000437	mir-145	miRNA	NO
0.0013037	236	XLOC_010445	XLOC_010445	lncRNA	NO
0.0013001	237	ENSG00000134954	ETS1	TF	NO
0.0012669	238	ENSG00000114166	KAT2B	TF	NO
0.0012557	239	XLOC_013174	XLOC_013174	lncRNA	NO
0.0012457	240	ENSG00000118260	CREB1	TF	NO
0.0012373	241	ENSG00000066336	SPI1	TF	NO
0.0012146	242	ENSG00000259976	RP11-553L6.5	lncRNA	NO
0.0012131	243	ENSG00000280156	AC006548.28	lncRNA	NO
0.0012041	244	MIMAT0000084	mir-27a	miRNA	NO
0.001195	245	ENSG00000173757	STAT5	TF	NO
0.001171	246	ENSG00000280111	CTA-292E10.9	lncRNA	NO
0.0011035	247	ENSG00000261824	LINC00662	lncRNA	NO
0.0010976	248	ENSG00000214049	UCA1	lncRNA	NO
0.0010726	249	ENSG00000245848	CEBPA	TF	NO
0.0010645	250	MIMAT0000432	mir-141	miRNA	NO
0.0010438	251	MIMAT0000264	hsa-miR-203a-3p	miRNA	NO
0.0010291	252	MIMAT0000416	mir-1-2	miRNA	NO
0.00099642	253	ENSG00000100811	YY1	TF	NO
0.00097731	254	ENSG00000049768	FOXP3	TF	NO
0.00097196	255	NR_040085.1	TRG-AS1	lncRNA	NO
0.00096966	256	ENSG00000232810	TNF	TF	NO
0.00096471	257	ENSG00000224078	SNHG14	lncRNA	NO
0.00096106	258	ENSG00000231025	RP11-175O19.4	lncRNA	NO
0.00094888	259	ENSG00000135363	LMO2	TF	NO
0.00094373	260	MIMAT0000104	mir-107	miRNA	NO
0.00093887	261	MIMAT0000254	mir-10b	miRNA	NO
0.00093733	262	MIMAT0000082	mir-26a	miRNA	NO
0.00092932	263	NR_027301.1	LINC00662	lncRNA	NO
0.00089685	264	XLOC_006753	XLOC_006753	lncRNA	NO
0.00086033	265	ENSG00000120690	ELF1	TF	NO
0.0008393	266	MIMAT0004495	mir-22	miRNA	NO
0.00082131	267	ENSG00000136450	SF2/ASF	TF	NO
0.00080102	268	MIMAT0004488	mir-15a	miRNA	NO
0.00079701	269	MIMAT0000443	mir-125a	miRNA	NO
0.00078119	270	MIMAT0004657	mir-200c	miRNA	NO
0.00077102	271	ENSG00000129152	MYOD1	TF	NO
0.00076866	272	MIMAT0004599	mir-143	miRNA	NO
0.00074855	273	ENSG00000253352	TUG1	lncRNA	NO
0.00073555	274	ENSG00000235437	LINC01278	lncRNA	NO
0.00072246	275	MIMAT0001620	mir-200a	miRNA	NO
0.00072243	276	MIMAT0004601	mir-145	miRNA	NO
0.0007009	277	ENSG00000147862	NFIB	TF	NO
0.0006996	278	ENSG00000084093	REST	TF	NO
0.00069948	279	MIMAT0000449	mir-146a	miRNA	NO
0.00069411	280	NR_024447.1	LOC100128288	lncRNA	NO
0.00069236	281	ENSG00000278451	RP11-923I11.8	lncRNA	NO
0.00068839	282	ENSG00000196628	TCF4	TF	NO
0.00068738	283	MIMAT0000275	hsa-miR-218-5p	miRNA	NO
0.0006608	284	ENSG00000126778	SIX1	TF	NO
0.00066042	285	ENSG00000183072	NKX2-5	TF	NO
0.00066042	286	ENSG00000107807	TLX1	TF	NO
0.00066042	287	ENSG00000164438	TLX3	TF	NO
0.00064988	288	ENSG00000012048	BRCA1	TF	NO
0.00064834	289	ENSG00000165556	CDX2	TF	NO
0.00064764	290	XLOC_008152	XLOC_008152	lncRNA	NO
0.00064589	291	MIMAT0004598	mir-141	miRNA	NO
0.00064369	292	MIMAT0000280	mir-223	miRNA	NO
0.00063791	293	ENSG00000175592	FOSL1	TF	NO
0.00063302	294	ENSG00000125378	BMP4	TF	NO
0.00063231	295	MIMAT0004284	hsa-miR-675-5p	miRNA	NO
0.00062264	296	MIMAT0000071	mir-17	miRNA	NO
0.00062082	297	MIMAT0000773	mir-346	miRNA	NO
0.00060763	298	MIMAT0004571	mir-200b	miRNA	NO
0.00060688	299	MIMAT0004503	mir-29a	miRNA	NO
0.00060389	300	ENSG00000232504	ST3GAL5-AS1	lncRNA	NO
0.00060367	301	MIMAT0004557	mir-34a	miRNA	NO
0.00059696	302	ENSG00000196295	AC005154.6	lncRNA	NO
0.00059595	303	ENSG00000273033	RP11-67L2.2	lncRNA	NO
0.00059236	304	ENSG00000270641	TSIX	lncRNA	NO
0.00058816	305	ENSG00000102145	GATA1	TF	NO
0.00058328	306	MIMAT0000424	hsa-miR-128-3p	miRNA	NO
0.00058105	307	MIMAT0000446	mir-127	miRNA	NO
0.00057618	308	MIMAT0004676	mir-34b	miRNA	NO
0.00057185	309	ENSG00000125845	BMP2	TF	NO
0.00056632	310	XLOC_013274	XLOC_013274	lncRNA	NO
0.00056079	311	ENSG00000280634	THRIL	lncRNA	NO
0.00055994	312	ENSG00000140009	ESR2	TF	NO
0.00055248	313	ENSG00000225135	RP11-361F15.2	lncRNA	NO
0.00055016	314	MIMAT0000101	hsa-miR-103a-3p	miRNA	NO
0.00054633	315	ENSG00000231074	HCG18	lncRNA	NO
0.00054624	316	MIMAT0000451	hsa-miR-150-5p	miRNA	NO
0.00054179	317	ENSG00000092208	SIP1	TF	NO
0.00053437	318	MIMAT0004926	hsa-miR-708-5p	miRNA	NO
0.00052841	319	XLOC_014102	XLOC_014102	lncRNA	NO
0.00052368	320	MIMAT0000455	mir-185	miRNA	NO
0.00052285	321	ENSG00000228223	HCG11	lncRNA	NO
0.00052218	322	ENSG00000270103	RNU11	lncRNA	NO
0.00052218	323	ENSG00000261222	CTD-2006K23.1	lncRNA	NO
0.0005124	324	ENSG00000135100	HNF1A	TF	NO
0.00051051	325	ENSG00000261438	RP11-399O19.9	lncRNA	NO
0.00050898	326	MIMAT0000430	hsa-miR-138-5p	miRNA	NO
0.00050463	327	NR_037775.1	MIA-RAB4B	lncRNA	NO
0.00050198	328	MIMAT0004490	mir-19a	miRNA	NO
0.00050145	329	ENSG00000128710	HoxD10	TF	NO
0.00050137	330	MIMAT0002832	mir-519c	miRNA	NO
0.00050118	331	ENSG00000279338	RP1-309I22.2	lncRNA	NO
0.00049524	332	MIMAT0004677	mir-34c	miRNA	NO
0.00049343	333	ENSG00000278600	RP11-81A1.6	lncRNA	NO
0.00049294	334	MIMAT0004493	mir-20a	miRNA	NO
0.00048868	335	MIMAT0004585	let-7i	miRNA	NO
0.00048632	336	MIMAT0004584	let-7g	miRNA	NO
0.000481	337	MIMAT0000685	mir-34b	miRNA	NO
0.00047754	338	ENSG00000141448	GATA6	TF	NO
0.00047108	339	MIMAT0000710	mir-365	miRNA	NO
0.00046664	340	ENSG00000225331	AP001055.6	lncRNA	NO
0.00046453	341	ENSG00000125952	MAX	TF	NO
0.00045927	342	ENSG00000204623	ZNRD1-AS1	lncRNA	NO
0.00045831	343	MIMAT0004482	let-7b	miRNA	NO
0.00044773	344	MIMAT0000419	mir-27b	miRNA	NO
0.00044436	345	ENSG00000239697	TNFSF12	TF	NO
0.00044183	346	NR_037940.1	HOXA10-HOXA9	lncRNA	NO
0.00043222	347	ENSG00000268119	CTD-2561J22.5	lncRNA	NO
0.00042982	348	MIMAT0000421	mir-122	miRNA	NO
0.00042946	349	MIMAT0004484	let-7d	miRNA	NO
0.00042612	350	ENSG00000107485	GATA3	TF	NO
0.00041608	351	ENSG00000258964	RP11-618G20.1	lncRNA	NO
0.00041428	352	NR_002813.1	KCNIP4-IT1	lncRNA	NO
0.00040558	353	MIMAT0002891	mir-18a	miRNA	NO
0.00040235	354	MIMAT0000091	hsa-miR-33a-5p	miRNA	NO
0.00039936	355	ENSG00000263276	RP11-96D1.10	lncRNA	NO
0.00039874	356	MIMAT0004568	mir-221	miRNA	NO
0.00039835	357	NR_037618.1	EEF1E1-BLOC1S5	lncRNA	NO
0.00039488	358	MIMAT0000454	mir-184	miRNA	NO
0.00038603	359	ENSG00000137462	TLR2	TF	NO
0.00038397	360	MIMAT0005893	hsa-miR-1305	miRNA	NO
0.00037697	361	ENSG00000273096	RP3-508I15.20	lncRNA	NO
0.00037697	362	ENSG00000243319	FGF14-IT1	lncRNA	NO
0.00037672	363	ENSG00000147437	GNRH1	TF	NO
0.00036976	364	MIMAT0003239	hsa-miR-574-3p	miRNA	NO
0.00036883	365	MIMAT0022724	hsa-miR-1277-5p	miRNA	NO
0.00036844	366	MIMAT0004608	mir-146a	miRNA	NO
0.00036722	367	MIMAT0000725	mir-373	miRNA	NO
0.00036454	368	ENSG00000272452	RP11-391M1.4	lncRNA	NO
0.00036328	369	ENSG00000071564	TCF3	TF	NO
0.00036289	370	ENSG00000109471	IL2	TF	NO
0.00035927	371	ENSG00000108654	DDX5	TF	NO
0.00035822	372	MIMAT0004692	hsa-miR-340-5p	miRNA	NO
0.00035797	373	ENSG00000171855	IFNbeta	TF	NO
0.00035511	374	ENSG00000110801	p27	TF	NO
0.00035031	375	ENSG00000078900	TP73	TF	NO
0.00034823	376	ENSG00000203875	SNHG5	lncRNA	NO
0.00034441	377	NR_001545.2	TTTY15	lncRNA	NO
0.00034441	378	ENSG00000233864	TTTY15	lncRNA	NO
0.00034441	379	XLOC_008295	XLOC_008295	lncRNA	NO
0.00034165	380	MIMAT0004489	mir-16-1	miRNA	NO
0.00034147	381	ENSG00000249042	CTD-2015H6.3	lncRNA	NO
0.00034147	382	XLOC_011677	XLOC_011677	lncRNA	NO
0.00034147	383	ENSG00000256092	MIR8072	lncRNA	NO
0.00034038	384	MIMAT0000431	mir-140	miRNA	NO
0.00033708	385	ENSG00000079102	AML1	TF	NO
0.00033584	386	NR_036569.1	STAG3L5P-PVRIG2P-PILRB	lncRNA	NO
0.00032494	387	NR_027294.1	FAM201A	lncRNA	NO
0.00032452	388	XLOC_006322	XLOC_006322	lncRNA	NO
0.00032052	389	ENSG00000267575	CTC-459F4.3	lncRNA	NO
0.00032021	390	MIMAT0000427	mir-133a-2	miRNA	NO
0.00032017	391	MIMAT0000716	mir-302c	miRNA	NO
0.00031968	392	ENSG00000204256	FSH	TF	NO
0.00031954	393	ENSG00000125347	IRF1	TF	NO
0.00031666	394	ENSG00000127528	KLF2	TF	NO
0.00031476	395	MIMAT0002809	mir-146b	miRNA	NO
0.00030979	396	MIMAT0004600	mir-144	miRNA	NO
0.00030903	397	ENSG00000142396	ERVK3-1	lncRNA	NO
0.00030839	398	MIMAT0004609	mir-149	miRNA	NO
0.00030766	399	MIMAT0004685	mir-302d	miRNA	NO
0.00030766	400	MIMAT0000714	mir-302b	miRNA	NO
0.00030766	401	MIMAT0000683	mir-302a	miRNA	NO
0.0003046	402	ENSG00000235852	AC005540.3	lncRNA	NO
0.00030246	403	MIMAT0021034	hsa-miR-5006-3p	miRNA	NO
0.00030206	404	MIMAT0000445	mir-126	miRNA	NO
0.00030174	405	MIMAT0003393	mir-425	miRNA	NO
0.00030022	406	MIMAT0003323	hsa-miR-548d-3p	miRNA	NO
0.00029883	407	ENSG00000229980	TOB1-AS1	lncRNA	NO
0.00029732	408	MIMAT0018446	hsa-miR-548z	miRNA	NO
0.00029706	409	MIMAT0004569	mir-222	miRNA	NO
0.00029601	410	ENSG00000264895	RP11-421E14.2	lncRNA	NO
0.00029491	411	ENSG00000122180	Myogenin	TF	NO
0.00029255	412	ENSG00000100311	PDGF-B	TF	NO
0.00029214	413	MIMAT0000250	hsa-miR-139-5p	miRNA	NO
0.00029158	414	MIMAT0004517	mir-106a	miRNA	NO
0.00029139	415	ENSG00000136869	TLR4	TF	NO
0.00029086	416	ENSG00000138696	BMPR1b	TF	NO
0.00028603	417	MIMAT0000444	mir-126	miRNA	NO
0.00028308	418	ENSG00000117595	LPS	TF	NO
0.0002811	419	XLOC_003546	XLOC_003546	lncRNA	NO
0.00028021	420	MIMAT0022694	mir-211	miRNA	NO
0.00028012	421	ENSG00000259768	RP5-991G20.1	lncRNA	NO
0.0002801	422	MIMAT0026558	mir-410	miRNA	NO
0.0002801	423	MIMAT0002171	mir-410	miRNA	NO
0.0002795	424	MIMAT0009198	mir-224	miRNA	NO
0.0002751	425	ENSG00000260032	LINC00657	lncRNA	NO
0.00027184	426	MIMAT0004549	mir-148a	miRNA	NO
0.00027111	427	ENSG00000143190	POU2F1	TF	NO
0.00027023	428	ENSG00000239353	RP11-492E3.51	lncRNA	NO
0.00026995	429	ENSG00000196482	NR3B3	TF	NO
0.00026439	430	MIMAT0000721	hsa-miR-369-3p	miRNA	NO
0.0002618	431	MIMAT0005889	hsa-miR-548l	miRNA	NO
0.00026104	432	ENSG00000153162	BMP6	TF	NO
0.00025766	433	ENSG00000255366	RP11-1134I14.8	lncRNA	NO
0.00025761	434	NR_024344.1	MIR4697HG	lncRNA	NO
0.00025761	435	XLOC_007942	XLOC_007942	lncRNA	NO
0.00025378	436	MIMAT0018935	hsa-miR-4422	miRNA	NO
0.00025351	437	MIMAT0009203	mir-449b	miRNA	NO
0.00025181	438	MIMAT0000763	mir-338	miRNA	NO
0.0002484	439	MIMAT0000102	hsa-miR-105-5p	miRNA	NO
0.0002471	440	XLOC_013237	XLOC_013237	lncRNA	NO
0.00024547	441	MIMAT0000460	mir-194	miRNA	NO
0.00024438	442	ENSG00000272905	RP11-265E18.1	lncRNA	NO
0.00024328	443	MIMAT0004496	mir-23a	miRNA	NO
0.00024299	444	ENSG00000221823	calcineurin	TF	NO
0.00024246	445	MIMAT0004909	hsa-miR-450b-5p	miRNA	NO
0.00024212	446	MIMAT0003301	hsa-miR-33b-5p	miRNA	NO
0.00023942	447	MIMAT0031892	mir-1-1	miRNA	NO
0.00023923	448	ENSG00000125398	SOX9	TF	NO
0.00023868	449	NR_037926.1	SENP3-EIF4A1	lncRNA	NO
0.00023629	450	MIMAT0004801	hsa-miR-590-3p	miRNA	NO
0.00023441	451	ENSG00000196923	PDLIM7	TF	NO
0.00023408	452	ENSG00000268205	CTC-444N24.11	lncRNA	NO
0.00023345	453	MIMAT0000226	mir-196a-2	miRNA	NO
0.00022992	454	ENSG00000260912	RP11-363E7.4	lncRNA	NO
0.00022759	455	MIMAT0000459	mir-193a	miRNA	NO
0.00022639	456	MIMAT0000088	mir-30a	miRNA	NO
0.00022549	457	NR_026757.1	OIP5-AS1	lncRNA	NO
0.00022542	458	NR_026836.1	TRHDE-AS1	lncRNA	NO
0.00022542	459	ENSG00000236333	TRHDE-AS1	lncRNA	NO
0.00022542	460	ENSG00000244567	AC096772.6	lncRNA	NO
0.00022503	461	ENSG00000154727	GABPA	TF	NO
0.00022372	462	ENSG00000197461	PDGF	TF	NO
0.0002235	463	ENSG00000138378	STAT3	TF	NO
0.00022119	464	MIMAT0004558	mir-181a-2	miRNA	NO
0.00022008	465	MIMAT0004686	mir-367	miRNA	NO
0.00021966	466	ENSG00000111206	FOXM1	TF	NO
0.00021951	467	MIMAT0000448	hsa-miR-136-5p	miRNA	NO
0.00021948	468	MIMAT0000242	hsa-miR-129-5p	miRNA	NO
0.00021895	469	MIMAT0004615	mir-195	miRNA	NO
0.00021812	470	MIMAT0010251	mir-449c	miRNA	NO
0.000218	471	ENSG00000260400	RP11-119F7.5	lncRNA	NO
0.00021765	472	ENSG00000125798	HNF3B	TF	NO
0.00021694	473	MIMAT0005883	hsa-miR-1293	miRNA	NO
0.00021224	474	ENSG00000125538	IL1B	TF	NO
0.0002104	475	MIMAT0009451	hsa-miR-1976	miRNA	NO
0.00020986	476	ENSG00000264772	SNORA67	lncRNA	NO
0.00020873	477	MIMAT0004543	mir-192	miRNA	NO
0.00020832	478	XLOC_002872	XLOC_002872	lncRNA	NO
0.00020818	479	ENSG00000180210	Thrombin	TF	NO
0.00020636	480	NR_110291.1	AC007038.7	lncRNA	NO
0.00020631	481	NR_027063.1	LINC00116	lncRNA	NO
0.00020631	482	XLOC_002263	XLOC_002263	lncRNA	NO
0.00020623	483	MIMAT0002175	hsa-miR-485-5p	miRNA	NO
0.0002042	484	MIMAT0000462	mir-206	miRNA	NO
0.00020336	485	MIMAT0002814	hsa-miR-432-5p	miRNA	NO
0.00020228	486	NR_046762.1	ALMS1-IT1	lncRNA	NO
0.00020219	487	MIMAT0004553	hsa-miR-7-1-3p	miRNA	NO
0.00020134	488	MIMAT0001635	hsa-miR-452-5p	miRNA	NO
0.00020079	489	MIMAT0002816	hsa-miR-494-3p	miRNA	NO
0.00020073	490	MIMAT0004564	mir-214	miRNA	NO
0.00020036	491	ENSG00000012504	NR1H4	TF	NO
0.00019996	492	MIMAT0003256	hsa-miR-589-3p	miRNA	NO
0.00019973	493	MIMAT0022723	hsa-miR-548h-3p	miRNA	NO
0.00019881	494	ENSG00000223473	GS1-124K5.3	lncRNA	NO
0.00019881	495	ENSG00000278396	RP11-120E11.2	lncRNA	NO
0.00019497	496	ENSG00000278920	RP3-412A9.17	lncRNA	NO
0.00019497	497	XLOC_012011	XLOC_012011	lncRNA	NO
0.00019497	498	ENSG00000224116	INHBA-AS1	lncRNA	NO
0.0001947	499	MIMAT0005916	hsa-miR-548n	miRNA	NO
0.00019282	500	MIMAT0004509	mir-93	miRNA	NO
0.000192	501	MIMAT0000703	hsa-miR-361-5p	miRNA	NO
0.00019183	502	MIMAT0000439	hsa-miR-153-3p	miRNA	NO
0.00019179	503	MIMAT0004749	mir-424	miRNA	NO
0.0001909	504	MIMAT0004594	mir-132	miRNA	NO
0.00018932	505	ENSG00000234741	GAS5	lncRNA	NO
0.00018899	506	XLOC_013093	XLOC_013093	lncRNA	NO
0.00018882	507	ENSG00000261553	RP11-29G8.3	lncRNA	NO
0.00018853	508	MIMAT0004556	mir-10b	miRNA	NO
0.00018756	509	MIMAT0002807	hsa-miR-491-5p	miRNA	NO
0.00018753	510	MIMAT0004559	mir-181c	miRNA	NO
0.00018581	511	MIMAT0004491	mir-19b-1	miRNA	NO
0.00018427	512	MIMAT0000276	mir-219-2	miRNA	NO
0.00018424	513	MIMAT0004703	mir-335	miRNA	NO
0.00018317	514	ENSG00000273193	RP11-523G9.3	lncRNA	NO
0.00018192	515	MIMAT0022695	mir-212	miRNA	NO
0.00018166	516	MIMAT0004550	mir-30c-2	miRNA	NO
0.0001815	517	MIMAT0022280	hsa-miR-5582-3p	miRNA	NO
0.00018114	518	ENSG00000244879	GABPB1-AS1	lncRNA	NO
0.00018049	519	MIMAT0004602	mir-125a	miRNA	NO
0.00018005	520	MIMAT0017991	hsa-miR-3613-3p	miRNA	NO
0.00017947	521	NR_037803.1	BACE1-AS	lncRNA	NO
0.00017921	522	ENSG00000206573	THUMPD3-AS1	lncRNA	NO
0.00017756	523	ENSG00000248175	CTC-428G20.3	lncRNA	NO
0.00017289	524	MIMAT0004683	hsa-miR-362-3p	miRNA	NO
0.00017265	525	MIMAT0004701	mir-338	miRNA	NO
0.000171	526	MIMAT0003165	hsa-miR-545-3p	miRNA	NO
0.00017096	527	MIMAT0004586	mir-15b	miRNA	NO
0.00017057	528	ENSG00000231764	DLX6-AS1	lncRNA	NO
0.00017054	529	MIMAT0004570	mir-223	miRNA	NO
0.00017013	530	ENSG00000129654	FOXJ1	TF	NO
0.00016854	531	MIMAT0004487	let-7	miRNA	NO
0.0001669	532	ENSG00000164047	cAMP	TF	NO
0.0001669	533	ENSG00000157106	SMG-1	TF	NO
0.0001658	534	MIMAT0022696	mir-301a	miRNA	NO
0.00016548	535	MIMAT0000730	hsa-miR-377-3p	miRNA	NO
0.00016492	536	MIMAT0005874	hsa-miR-548e-3p	miRNA	NO
0.00016492	537	MIMAT0005895	hsa-miR-548f-3p	miRNA	NO
0.00016466	538	MIMAT0032026	mir-301b	miRNA	NO
0.00016433	539	ENSG00000131910	SHP	TF	NO
0.00016386	540	MIMAT0000753	mir-342	miRNA	NO
0.00016306	541	MIMAT0015378	hsa-miR-3065-3p	miRNA	NO
0.00016228	542	ENSG00000173120	KDM2A	TF	NO
0.00016199	543	ENSG00000112333	TLX	TF	NO
0.00016117	544	ENSG00000058335	RAS/ERK	TF	NO
0.00016106	545	MIMAT0004672	mir-106b	miRNA	NO
0.00016082	546	NR_036511.1	LOC100129917	lncRNA	NO
0.00016079	547	ENSG00000279159	MIR6818	lncRNA	NO
0.00015939	548	ENSG00000257742	RP11-350F4.2	lncRNA	NO
0.00015923	549	MIMAT0000232	mir-199a-2	miRNA	NO
0.00015812	550	MIMAT0001080	hsa-mir-196b	miRNA	NO
0.00015808	551	ENSG00000203709	C1orf132	lncRNA	NO
0.00015769	552	ENSG00000107779	BMPR1a	TF	NO
0.00015735	553	MIMAT0026478	mir-133a-2	miRNA	NO
0.00015725	554	MIMAT0004498	mir-25	miRNA	NO
0.00015665	555	MIMAT0015041	hsa-miR-1260b	miRNA	NO
0.00015661	556	MIMAT0004780	hsa-miR-532-3p	miRNA	NO
0.00015649	557	MIMAT0003284	hsa-miR-616-5p	miRNA	NO
0.00015605	558	MIMAT0003888	hsa-miR-766-3p	miRNA	NO
0.00015541	559	MIMAT0004614	mir-193a	miRNA	NO
0.00015424	560	MIMAT0016895	hsa-miR-2355-5p	miRNA	NO
0.00015405	561	MIMAT0022711	hsa-miR-660-3p	miRNA	NO
0.00015183	562	MIMAT0000760	mir-331	miRNA	NO
0.0001513	563	MIMAT0004514	mir-29b-1	miRNA	NO
0.00015013	564	MIMAT0003280	hsa-miR-612	miRNA	NO
0.0001497	565	MIMAT0002890	hsa-miR-299-5p	miRNA	NO
0.00014777	566	MIMAT0004752	mir-20b	miRNA	NO
0.00014711	567	MIMAT0004497	mir-24-2	miRNA	NO
0.00014679	568	MIMAT0000737	hsa-miR-382-5p	miRNA	NO
0.00014561	569	XLOC_013866	XLOC_013866	lncRNA	NO
0.00014517	570	MIMAT0000085	hsa-miR-28-5p	miRNA	NO
0.00014504	571	MIMAT0004795	hsa-miR-574-5p	miRNA	NO
0.00014455	572	ENSG00000244405	ETV5	TF	NO
0.0001438	573	MIMAT0004673	mir-29c	miRNA	NO
0.00014188	574	MIMAT0004674	mir-30c-1	miRNA	NO
0.00014168	575	ENSG00000186350	RXRA	TF	NO
0.00014008	576	MIMAT0001639	hsa-miR-409-3p	miRNA	NO
0.00013995	577	MIMAT0005930	hsa-miR-1276	miRNA	NO
0.00013867	578	MIMAT0000241	hsa-miR-208a-3p	miRNA	NO
0.00013828	579	MIMAT0019772	hsa-miR-4685-3p	miRNA	NO
0.00013693	580	ENSG00000260412	RP11-438B23.2	lncRNA	NO
0.00013542	581	XLOC_008829	XLOC_008829	lncRNA	NO
0.00013541	582	MIMAT0005824	hsa-miR-1179	miRNA	NO
0.00013536	583	MIMAT0004768	hsa-miR-497-3p	miRNA	NO
0.00013435	584	MIMAT0004901	hsa-miR-298	miRNA	NO
0.00013409	585	ENSG00000229372	SZT2-AS1	lncRNA	NO
0.00013409	586	ENSG00000255176	AP002954.3	lncRNA	NO
0.00013409	587	XLOC_000441	XLOC_000441	lncRNA	NO
0.00013409	588	NR_047525.1	LINC01128	lncRNA	NO
0.00013409	589	ENSG00000228794	LINC01128	lncRNA	NO
0.00013373	590	MIMAT0004766	mir-146b	miRNA	NO
0.00013294	591	MIMAT0002173	hsa-miR-483-3p	miRNA	NO
0.00013283	592	NR_028138.1	LINC00936	lncRNA	NO
0.00013283	593	ENSG00000259326	RP11-102L12.2	lncRNA	NO
0.00013265	594	MIMAT0003271	hsa-miR-603	miRNA	NO
0.00013179	595	XLOC_006242	XLOC_006242	lncRNA	NO
0.00013175	596	ENSG00000243107	AC000120.7	lncRNA	NO
0.0001295	597	MIMAT0004814	hsa-miR-654-3p	miRNA	NO
0.0001295	598	MIMAT0000772	hsa-miR-345-5p	miRNA	NO
0.00012889	599	MIMAT0015031	hsa-miR-3157-5p	miRNA	NO
0.0001288	600	ENSG00000267731	RP11-147L13.8	lncRNA	NO
0.00012867	601	MIMAT0004809	hsa-miR-628-5p	miRNA	NO
0.00012791	602	MIMAT0004687	mir-371	miRNA	NO
0.00012791	603	MIMAT0000723	mir-371	miRNA	NO
0.00012767	604	MIMAT0004504	mir-31	miRNA	NO
0.00012763	605	ENSG00000269364	LINC01233	lncRNA	NO
0.00012763	606	ENSG00000259417	LINC01314	lncRNA	NO
0.00012762	607	MIMAT0009197	mir-205	miRNA	NO
0.0001273	608	ENSG00000269751	CTC-273B12.8	lncRNA	NO
0.00012682	609	MIMAT0019079	hsa-miR-548an	miRNA	NO
0.00012661	610	MIMAT0019867	hsa-miR-4738-3p	miRNA	NO
0.00012591	611	MIMAT0000079	mir-24-1	miRNA	NO
0.00012484	612	MIMAT0004611	mir-185	miRNA	NO
0.00012484	613	MIMAT0000693	mir-30e	miRNA	NO
0.00012295	614	MIMAT0004603	hsa-miR-125b-2-3p	miRNA	NO
0.00012276	615	MIMAT0000690	hsa-miR-296-5p	miRNA	NO
0.00012259	616	MIMAT0017988	hsa-miR-3611	miRNA	NO
0.00012242	617	MIMAT0003340	hsa-miR-542-5p	miRNA	NO
0.00012205	618	MIMAT0003255	hsa-miR-588	miRNA	NO
0.00012125	619	ENSG00000260918	RP11-731J8.2	lncRNA	NO
0.00012103	620	MIMAT0019955	hsa-miR-4786-3p	miRNA	NO
0.00012073	621	MIMAT0003312	mir-642a	miRNA	NO
0.00012016	622	MIMAT0005911	hsa-miR-1260a	miRNA	NO
0.0001196	623	MIMAT0004500	mir-26b	miRNA	NO
0.0001192	624	MIMAT0002837	hsa-miR-519b-3p	miRNA	NO
0.00011913	625	MIMAT0004774	hsa-miR-501-3p	miRNA	NO
0.00011804	626	ENSG00000273301	RP11-314B1.2	lncRNA	NO
0.0001178	627	MIMAT0004513	mir-101	miRNA	NO
0.00011776	628	ENSG00000179388	EGR3	TF	NO
0.00011649	629	XLOC_006684	XLOC_006684	lncRNA	NO
0.00011649	630	ENSG00000243155	RP11-46A10.5	lncRNA	NO
0.00011649	631	NR_104162.1	LOC283045	lncRNA	NO
0.00011518	632	MIMAT0004688	mir-374a	miRNA	NO
0.0001135	633	MIMAT0003150	mir-455	miRNA	NO
0.0001135	634	MIMAT0004784	mir-455	miRNA	NO
0.00011308	635	MIMAT0004587	mir-23b	miRNA	NO
0.00011124	636	MIMAT0002847	hsa-miR-518c-5p	miRNA	NO
0.00011022	637	MIMAT0003163	hsa-miR-539-5p	miRNA	NO
0.0001094	638	MIMAT0022726	hsa-miR-1306-5p	miRNA	NO
0.00010936	639	MIMAT0004983	hsa-miR-940	miRNA	NO
0.00010928	640	MIMAT0004593	hsa-miR-130a-5p	miRNA	NO
0.00010924	641	MIMAT0005826	hsa-miR-1181	miRNA	NO
0.00010906	642	ENSG00000151702	FLI1	TF	NO
0.00010876	643	XLOC_010463	XLOC_010463	lncRNA	NO
0.00010841	644	ENSG00000231865	SIK3-IT1	lncRNA	NO
0.00010695	645	MIMAT0004954	hsa-miR-543	miRNA	NO
0.00010657	646	MIMAT0004507	mir-92a-1	miRNA	NO
0.00010649	647	MIMAT0019201	hsa-miR-3127-3p	miRNA	NO
0.00010599	648	ENSG00000113520	IL-4	TF	NO
0.00010587	649	ENSG00000186369	LINC00643	lncRNA	NO
0.0001043	650	MIMAT0002875	hsa-miR-504-5p	miRNA	NO
0.0001043	651	MIMAT0003273	hsa-miR-605-5p	miRNA	NO
0.0001043	652	MIMAT0005876	hsa-miR-1285-3p	miRNA	NO
0.0001043	653	MIMAT0000734	hsa-miR-380-5p	miRNA	NO
0.00010347	654	ENSG00000262413	RP11-498C9.3	lncRNA	NO
0.00010281	655	MIMAT0002831	mir-519c	miRNA	NO
0.00010198	656	MIMAT0005919	hsa-miR-548o-3p	miRNA	NO
0.00010198	657	MIMAT0003251	hsa-miR-548a-3p	miRNA	NO
0.00010113	658	MIMAT0004518	mir-16-2	miRNA	NO
0.00010101	659	MIMAT0005882	hsa-miR-548k	miRNA	NO
0.00010097	660	MIMAT0003294	hsa-miR-625-5p	miRNA	NO
9.9708e-05	661	MIMAT0000738	hsa-miR-383-5p	miRNA	NO
9.9302e-05	662	MIMAT0002879	hsa-miR-507	miRNA	NO
9.9302e-05	663	MIMAT0003311	hsa-miR-641	miRNA	NO
9.9302e-05	664	MIMAT0016916	hsa-miR-4286	miRNA	NO
9.8041e-05	665	MIMAT0002827	hsa-miR-515-3p	miRNA	NO
9.8041e-05	666	MIMAT0002829	hsa-miR-519e-3p	miRNA	NO
9.8041e-05	667	MIMAT0002867	hsa-miR-520h	miRNA	NO
9.8041e-05	668	MIMAT0003237	hsa-miR-572	miRNA	NO
9.8041e-05	669	MIMAT0003309	hsa-miR-639	miRNA	NO
9.8041e-05	670	MIMAT0003335	hsa-miR-657	miRNA	NO
9.8041e-05	671	MIMAT0004960	hsa-miR-208b-3p	miRNA	NO
9.7593e-05	672	MIMAT0015081	hsa-miR-548x-3p	miRNA	NO
9.7593e-05	673	MIMAT0004923	hsa-miR-875-3p	miRNA	NO
9.7433e-05	674	MIMAT0004799	hsa-miR-589-5p	miRNA	NO
9.725e-05	675	MIMAT0004508	mir-92a-2	miRNA	NO
9.725e-05	676	MIMAT0003385	mir-363	miRNA	NO
9.725e-05	677	MIMAT0004492	mir-19b-2	miRNA	NO
9.725e-05	678	MIMAT0004751	mir-18b	miRNA	NO
9.7246e-05	679	MIMAT0022692	mir-181b-1	miRNA	NO
9.7236e-05	680	MIMAT0001627	mir-433	miRNA	NO
9.7235e-05	681	MIMAT0004803	hsa-miR-548a-5p	miRNA	NO
9.7235e-05	682	MIMAT0005928	hsa-miR-548h-5p	miRNA	NO
9.6441e-05	683	MIMAT0000762	hsa-miR-324-3p	miRNA	NO
9.6409e-05	684	MIMAT0000260	mir-182	miRNA	NO
9.6165e-05	685	MIMAT0000428	hsa-miR-135a-5p	miRNA	NO
9.5698e-05	686	ENSG00000170962	PDGF	TF	NO
9.5698e-05	687	XLOC_011313	XLOC_011313	lncRNA	NO
9.5698e-05	688	XLOC_013981	XLOC_013981	lncRNA	NO
9.4732e-05	689	MIMAT0004589	hsa-miR-30b-3p	miRNA	NO
9.4668e-05	690	ENSG00000215769	MIR6080	lncRNA	NO
9.4389e-05	691	NR_002776.3	MCM3AP-AS1	lncRNA	NO
9.3871e-05	692	XLOC_010853	XLOC_010853	lncRNA	NO
9.3871e-05	693	NR_037719.1	TMEM256-PLSCR3	lncRNA	NO
9.3871e-05	694	NR_046097.1	LOC284581	lncRNA	NO
9.3598e-05	695	MIMAT0001636	hsa-miR-452-3p	miRNA	NO
9.3306e-05	696	MIMAT0004680	mir-130b	miRNA	NO
9.2571e-05	697	ENSG00000228434	AC004951.6	lncRNA	NO
9.2347e-05	698	ENSG00000196664	TLR7	TF	NO
9.1753e-05	699	MIMAT0004590	mir-122	miRNA	NO
9.1533e-05	700	MIMAT0011778	hsa-miR-2278	miRNA	NO
9.0799e-05	701	ENSG00000270246	SNORD109A	lncRNA	NO
9.0511e-05	702	MIMAT0017999	hsa-miR-3619-5p	miRNA	NO
9.0511e-05	703	MIMAT0015056	hsa-miR-3179	miRNA	NO
9.0414e-05	704	MIMAT0019846	hsa-miR-4726-3p	miRNA	NO
8.9703e-05	705	MIMAT0004605	hsa-miR-129-2-3p	miRNA	NO
8.9568e-05	706	MIMAT0031893	mir-181b-2	miRNA	NO
8.9054e-05	707	ENSG00000278730	LINC00674	lncRNA	NO
8.8858e-05	708	ENSG00000253258	RP11-539E17.5	lncRNA	NO
8.7593e-05	709	MIMAT0002871	hsa-miR-500a-3p	miRNA	NO
8.7578e-05	710	MIMAT0002812	hsa-miR-492	miRNA	NO
8.7578e-05	711	MIMAT0012735	hsa-miR-718	miRNA	NO
8.7578e-05	712	MIMAT0005932	mir-302f	miRNA	NO
8.7108e-05	713	ENSG00000228623	ZNF883	lncRNA	NO
8.7108e-05	714	ENSG00000250125	RP11-707A18.1	lncRNA	NO
8.7108e-05	715	XLOC_003971	XLOC_003971	lncRNA	NO
8.7108e-05	716	ENSG00000278740	RP11-147L13.14	lncRNA	NO
8.6657e-05	717	MIMAT0004925	hsa-miR-876-3p	miRNA	NO
8.627e-05	718	MIMAT0005887	hsa-miR-1299	miRNA	NO
8.6137e-05	719	MIMAT0002806	hsa-miR-490-3p	miRNA	NO
8.6004e-05	720	MIMAT0002868	hsa-miR-522-3p	miRNA	NO
8.5691e-05	721	ENSG00000279184	RP3-323A16.1	lncRNA	NO
8.5445e-05	722	ENSG00000260197	RP11-424G14.1	lncRNA	NO
8.5445e-05	723	ENSG00000257621	FLJ31306	lncRNA	NO
8.5445e-05	724	NR_004382.1	MESTIT1	lncRNA	NO
8.5445e-05	725	ENSG00000262380	CTB-193M12.3	lncRNA	NO
8.5048e-05	726	ENSG00000111046	MRF4	TF	NO
8.5048e-05	727	ENSG00000111049	MYF5	TF	NO
8.4235e-05	728	MIMAT0018104	hsa-miR-3679-5p	miRNA	NO
8.3641e-05	729	MIMAT0005452	mir-519a	miRNA	NO
8.0804e-05	730	ENSG00000101916	TLR8	TF	NO
8.0804e-05	731	ENSG00000247317	RP11-273G15.2	lncRNA	NO
8.0804e-05	732	NR_028393.1	TSNAX-DISC1	lncRNA	NO
8.0804e-05	733	ENSG00000257379	RP11-793H13.8	lncRNA	NO
8.0172e-05	734	MIMAT0001532	mir-448	miRNA	NO
7.9839e-05	735	MIMAT0003254	hsa-miR-548b-3p	miRNA	NO
7.9682e-05	736	ENSG00000227189	AC092535.3	lncRNA	NO
7.9682e-05	737	NR_109828.1	PCBP2-OT1	lncRNA	NO
7.8905e-05	738	MIMAT0004804	hsa-miR-615-5p	miRNA	NO
7.8405e-05	739	XLOC_004366	XLOC_004366	lncRNA	NO
7.6803e-05	740	NR_027007.2	THUMPD3-AS1	lncRNA	NO
7.5341e-05	741	MIMAT0004502	hsa-miR-28-3p	miRNA	NO
7.4472e-05	742	MIMAT0009196	hsa-miR-103a-2-5p	miRNA	NO
7.4208e-05	743	ENSG00000273142	RP11-458F8.4	lncRNA	NO
7.3926e-05	744	MIMAT0004693	hsa-miR-330-5p	miRNA	NO
7.3926e-05	745	MIMAT0005905	hsa-miR-1254	miRNA	NO
7.3203e-05	746	MIMAT0016888	hsa-miR-4326	miRNA	NO
7.2472e-05	747	MIMAT0004606	hsa-miR-136-3p	miRNA	NO
7.1952e-05	748	ENSG00000277688	RP11-697E22.1	lncRNA	NO
7.0749e-05	749	MIMAT0021038	hsa-miR-548ap-3p	miRNA	NO
7.0436e-05	750	MIMAT0004185	hsa-miR-802	miRNA	NO
7.0178e-05	751	MIMAT0022714	hsa-miR-766-5p	miRNA	NO
6.9669e-05	752	MIMAT0001629	hsa-miR-329-3p	miRNA	NO
6.9669e-05	753	MIMAT0013771	mir-449c	miRNA	NO
6.9434e-05	754	MIMAT0003308	hsa-miR-638	miRNA	NO
6.9114e-05	755	MIMAT0022720	hsa-miR-1304-3p	miRNA	NO
6.8719e-05	756	MIMAT0004515	hsa-miR-29b-2-5p	miRNA	NO
6.8719e-05	757	MIMAT0003338	hsa-miR-660-5p	miRNA	NO
6.8719e-05	758	MIMAT0004950	hsa-miR-877-3p	miRNA	NO
6.8426e-05	759	MIMAT0004613	hsa-miR-188-3p	miRNA	NO
6.7905e-05	760	ENSG00000248131	LINC01194	lncRNA	NO
6.7766e-05	761	MIMAT0004699	hsa-miR-148b-5p	miRNA	NO
6.7766e-05	762	MIMAT0004612	hsa-miR-186-3p	miRNA	NO
6.7558e-05	763	MIMAT0019981	hsa-miR-4802-5p	miRNA	NO
6.749e-05	764	MIMAT0004775	hsa-miR-502-3p	miRNA	NO
6.5851e-05	765	MIMAT0000758	mir-135b	miRNA	NO
6.5676e-05	766	MIMAT0022697	hsa-miR-382-3p	miRNA	NO
6.423e-05	767	MIMAT0003887	hsa-miR-769-3p	miRNA	NO
6.3883e-05	768	MIMAT0019021	hsa-miR-4487	miRNA	NO
6.2993e-05	769	MIMAT0004551	hsa-miR-30d-3p	miRNA	NO
6.2993e-05	770	MIMAT0004682	hsa-miR-361-3p	miRNA	NO
6.2993e-05	771	MIMAT0000705	hsa-miR-362-5p	miRNA	NO
6.2993e-05	772	MIMAT0000764	hsa-miR-339-5p	miRNA	NO
6.2993e-05	773	MIMAT0004776	hsa-miR-505-5p	miRNA	NO
6.2993e-05	774	MIMAT0003389	hsa-miR-542-3p	miRNA	NO
6.2993e-05	775	MIMAT0005458	hsa-miR-1224-5p	miRNA	NO
6.2993e-05	776	MIMAT0005459	hsa-miR-1224-3p	miRNA	NO
6.2993e-05	777	MIMAT0007891	hsa-miR-1915-5p	miRNA	NO
6.2993e-05	778	MIMAT0019210	hsa-miR-3157-3p	miRNA	NO
6.2993e-05	779	MIMAT0017981	hsa-miR-3605-5p	miRNA	NO
6.2993e-05	780	MIMAT0017994	hsa-miR-3615	miRNA	NO
6.2993e-05	781	MIMAT0021086	hsa-miR-5094	miRNA	NO
6.2993e-05	782	MIMAT0022276	hsa-miR-5581-3p	miRNA	NO
6.2993e-05	783	MIMAT0022292	hsa-miR-548au-3p	miRNA	NO
6.2993e-05	784	MIMAT0001545	hsa-miR-450a-5p	miRNA	NO
6.2697e-05	785	MIMAT0003259	hsa-miR-591	miRNA	NO
6.2697e-05	786	MIMAT0003331	hsa-miR-655-3p	miRNA	NO
6.2697e-05	787	MIMAT0005591	hsa-miR-1236-3p	miRNA	NO
6.268e-05	788	MIMAT0015066	hsa-miR-3065-5p	miRNA	NO
6.268e-05	789	ENSG00000255036	RP11-23J9.4	lncRNA	NO
6.2565e-05	790	MIMAT0004588	mir-27b	miRNA	NO
6.2364e-05	791	ENSG00000276417	RP11-266K4.13	lncRNA	NO
6.1849e-05	792	MIMAT0004792	mir-92b	miRNA	NO
6.1849e-05	793	MIMAT0003264	mir-596	miRNA	NO
6.1849e-05	794	MIMAT0004591	mir-124-3	miRNA	NO
6.1849e-05	795	MIMAT0004678	mir-99b	miRNA	NO
6.1849e-05	796	MIMAT0004510	mir-96	miRNA	NO
6.1849e-05	797	MIMAT0020924	mir-642a	miRNA	NO
6.1849e-05	798	MIMAT0001343	mir-425	miRNA	NO
6.1849e-05	799	MIMAT0004505	mir-32	miRNA	NO
6.1849e-05	800	MIMAT0004675	mir-219-2	miRNA	NO
6.1849e-05	801	MIMAT0001618	mir-191	miRNA	NO
6.1849e-05	802	MIMAT0004560	mir-183	miRNA	NO
6.1849e-05	803	MIMAT0004555	mir-10a	miRNA	NO
6.1849e-05	804	ENSG00000188185	LINC00265	lncRNA	NO
6.1849e-05	805	ENSG00000273702	RP11-758H9.2	lncRNA	NO
6.1284e-05	806	MIMAT0004778	hsa-miR-508-5p	miRNA	NO
6.1284e-05	807	MIMAT0004975	hsa-miR-509-3-5p	miRNA	NO
6.1284e-05	808	MIMAT0004779	hsa-miR-509-5p	miRNA	NO
6.1237e-05	809	MIMAT0004806	hsa-miR-548c-5p	miRNA	NO
6.1237e-05	810	MIMAT0004812	hsa-miR-548d-5p	miRNA	NO
6.031e-05	811	XLOC_009079	XLOC_009079	lncRNA	NO
6.031e-05	812	ENSG00000260196	RP1-239B22.5	lncRNA	NO
5.9835e-05	813	MIMAT0000227	hsa-miR-197-3p	miRNA	NO
5.9054e-05	814	MIMAT0026736	hsa-miR-548e-5p	miRNA	NO
5.9054e-05	815	MIMAT0004763	hsa-miR-488-3p	miRNA	NO
5.8929e-05	816	ENSG00000198183	SPLUNC1	TF	NO
5.8878e-05	817	MIMAT0003220	hsa-miR-556-5p	miRNA	NO
5.8878e-05	818	MIMAT0018359	hsa-miR-3943	miRNA	NO
5.8791e-05	819	MIMAT0000722	hsa-miR-370-3p	miRNA	NO
5.856e-05	820	MIMAT0003386	hsa-miR-376a-5p	miRNA	NO
5.8342e-05	821	NR_034084.1	RPA3-AS1	lncRNA	NO
5.7829e-05	822	MIMAT0005572	hsa-miR-1225-5p	miRNA	NO
5.7751e-05	823	NR_037646.1	TMX2-CTNND1	lncRNA	NO
5.7481e-05	824	MIMAT0022266	hsa-miR-548ar-3p	miRNA	NO
5.7464e-05	825	MIMAT0019013	hsa-miR-548ak	miRNA	NO
5.7464e-05	826	MIMAT0004798	hsa-miR-548b-5p	miRNA	NO
5.7464e-05	827	MIMAT0018928	hsa-miR-548ab	miRNA	NO
5.7464e-05	828	MIMAT0004554	hsa-miR-7-2-3p	miRNA	NO
5.7427e-05	829	MIMAT0002849	hsa-miR-524-5p	miRNA	NO
5.7035e-05	830	ENSG00000219410	RP4-761J14.8	lncRNA	NO
5.6566e-05	831	ENSG00000233421	RP5-875O13.1	lncRNA	NO
5.5019e-05	832	ENSG00000232860	SMG7-AS1	lncRNA	NO
5.4849e-05	833	MIMAT0005892	hsa-miR-1304-5p	miRNA	NO
5.4732e-05	834	ENSG00000272016	RP11-215G15.5	lncRNA	NO
5.4732e-05	835	NR_024615.1	ERC2-IT1	lncRNA	NO
5.4732e-05	836	ENSG00000260664	AC004158.3	lncRNA	NO
5.4732e-05	837	ENSG00000205913	SRRM2-AS1	lncRNA	NO
5.3808e-05	838	MIMAT0019337	miR-3960	miRNA	NO
5.3808e-05	839	MIMAT0013802	mir-2861	miRNA	NO
5.3309e-05	840	NR_027322.1	LOC283070	lncRNA	NO
5.2916e-05	841	ENSG00000269416	LINC01224	lncRNA	NO
5.1661e-05	842	MIMAT0005586	hsa-miR-1231	miRNA	NO
5.1332e-05	843	MIMAT0002876	hsa-miR-505-3p	miRNA	NO
5.1324e-05	844	MIMAT0003303	hsa-miR-633	miRNA	NO
5.1324e-05	845	MIMAT0003326	hsa-miR-663a	miRNA	NO
5.1324e-05	846	ENSG00000249859	PVT1	lncRNA	NO
5.1111e-05	847	ENSG00000129514	HNF3A	TF	NO
5.0767e-05	848	MIMAT0004972	hsa-miR-922	miRNA	NO
5.0519e-05	849	MIMAT0003180	hsa-miR-487b-3p	miRNA	NO
5.0519e-05	850	MIMAT0004945	hsa-miR-744-5p	miRNA	NO
5.0519e-05	851	MIMAT0004499	mir-26a	miRNA	NO
5.0519e-05	852	ENSG00000280997	CCAT2	lncRNA	NO
5.0064e-05	853	NR_037596.1	LINC01061	lncRNA	NO
4.8624e-05	854	MIMAT0004597	mir-140	miRNA	NO
4.8483e-05	855	MIMAT0000262	hsa-miR-187-3p	miRNA	NO
4.7526e-05	856	MIMAT0003245	hsa-miR-580-3p	miRNA	NO
4.7526e-05	857	MIMAT0004903	hsa-miR-300	miRNA	NO
4.6628e-05	858	XLOC_010806	XLOC_010806	lncRNA	NO
4.4864e-05	859	XLOC_002746	XLOC_002746	lncRNA	NO
4.4141e-05	860	MIMAT0000447	hsa-miR-134-5p	miRNA	NO
4.4115e-05	861	MIMAT0019945	hsa-miR-4782-3p	miRNA	NO
4.3924e-05	862	ENSG00000175611	LINC00476	lncRNA	NO
4.3924e-05	863	ENSG00000232104	RFX3-AS1	lncRNA	NO
4.3924e-05	864	ENSG00000247828	TMEM161B-AS1	lncRNA	NO
4.3924e-05	865	ENSG00000272662	RP11-190C22.8	lncRNA	NO
4.3429e-05	866	MIMAT0026554	mir-433	miRNA	NO
4.3429e-05	867	MIMAT0004604	mir-127	miRNA	NO
4.3406e-05	868	XLOC_005906	XLOC_005906	lncRNA	NO
4.338e-05	869	MIMAT0005788	hsa-miR-513b-5p	miRNA	NO
4.3016e-05	870	ENSG00000275470	LENG8-AS1	lncRNA	NO
4.3016e-05	871	ENSG00000239335	LLPH-AS1	lncRNA	NO
4.3016e-05	872	ENSG00000260448	LCMT1-AS1	lncRNA	NO
4.3016e-05	873	ENSG00000272663	RP11-191L17.1	lncRNA	NO
4.2919e-05	874	ENSG00000262349	RP11-620J15.3	lncRNA	NO
4.2155e-05	875	MIMAT0007888	hsa-miR-1913	miRNA	NO
4.2012e-05	876	ENSG00000255382	RP11-718B12.2	lncRNA	NO
4.1618e-05	877	ENSG00000269893	SNHG8	lncRNA	NO
4.1527e-05	878	MIMAT0002811	hsa-miR-202-3p	miRNA	NO
4.1452e-05	879	MIMAT0002176	hsa-miR-485-3p	miRNA	NO
4.1351e-05	880	ENSG00000255248	RP11-166D19.1	lncRNA	NO
4.1214e-05	881	MIMAT0004700	mir-331	miRNA	NO
4.1214e-05	882	MIMAT0037312	mir-101-2	miRNA	NO
4.1214e-05	883	MIMAT0004562	mir-196a-2	miRNA	NO
4.1047e-05	884	MIMAT0019952	hsa-miR-2467-5p	miRNA	NO
4.0841e-05	885	NR_037849.1	INO80B-WBP1	lncRNA	NO
4.0629e-05	886	MIMAT0002870	hsa-miR-499a-5p	miRNA	NO
4.0434e-05	887	MIMAT0012734	hsa-miR-711	miRNA	NO
4.0245e-05	888	ENSG00000270069	MIR222HG	lncRNA	NO
3.9801e-05	889	MIMAT0000754	hsa-miR-337-3p	miRNA	NO
3.9801e-05	890	MIMAT0004911	hsa-miR-874-3p	miRNA	NO
3.9801e-05	891	MIMAT0005589	hsa-miR-1234-3p	miRNA	NO
3.9801e-05	892	MIMAT0019053	hsa-miR-4516	miRNA	NO
3.942e-05	893	MIMAT0004610	hsa-miR-150-3p	miRNA	NO
3.9157e-05	894	MIMAT0019805	hsa-miR-4705	miRNA	NO
3.8878e-05	895	MIMAT0021039	hsa-miR-5008-5p	miRNA	NO
3.8629e-05	896	MIMAT0022482	hsa-miR-5690	miRNA	NO
3.8431e-05	897	MIMAT0018113	hsa-miR-3685	miRNA	NO
3.7578e-05	898	MIMAT0003257	hsa-miR-550a-3p	miRNA	NO
3.7541e-05	899	MIMAT0021040	hsa-miR-5008-3p	miRNA	NO
3.7429e-05	900	ENSG00000213971	RP11-15H20.6	lncRNA	NO
3.732e-05	901	ENSG00000109906	PLZF	TF	NO
3.6949e-05	902	ENSG00000227388	RP11-112J3.16	lncRNA	NO
3.6309e-05	903	MIMAT0018447	hsa-miR-548aa	miRNA	NO
3.6309e-05	904	MIMAT0004777	hsa-miR-513a-3p	miRNA	NO
3.6309e-05	905	MIMAT0022278	hsa-miR-548at-3p	miRNA	NO
3.6309e-05	906	MIMAT0002877	hsa-miR-513a-5p	miRNA	NO
3.6309e-05	907	MIMAT0005457	hsa-miR-518a-5p	miRNA	NO
3.6309e-05	908	MIMAT0002862	hsa-miR-527	miRNA	NO
3.6309e-05	909	MIMAT0004785	hsa-miR-545-5p	miRNA	NO
3.6309e-05	910	MIMAT0017986	hsa-miR-3609	miRNA	NO
3.6309e-05	911	MIMAT0003248	hsa-miR-583	miRNA	NO
3.5951e-05	912	MIMAT0000756	hsa-miR-326	miRNA	NO
3.5951e-05	913	MIMAT0010133	hsa-miR-2110	miRNA	NO
3.5951e-05	914	MIMAT0016891	hsa-miR-4265	miRNA	NO
3.5951e-05	915	MIMAT0021044	hsa-miR-5010-3p	miRNA	NO
3.5951e-05	916	MIMAT0015078	hsa-miR-3194-5p	miRNA	NO
3.5951e-05	917	MIMAT0019737	hsa-miR-4664-5p	miRNA	NO
3.5951e-05	918	MIMAT0003886	hsa-miR-769-5p	miRNA	NO
3.5951e-05	919	MIMAT0003247	hsa-miR-582-5p	miRNA	NO
3.5951e-05	920	MIMAT0007890	hsa-miR-1914-3p	miRNA	NO
3.5896e-05	921	MIMAT0019810	hsa-miR-4708-3p	miRNA	NO
3.5669e-05	922	MIMAT0016884	hsa-miR-4254	miRNA	NO
3.5376e-05	923	MIMAT0014990	hsa-miR-3127-5p	miRNA	NO
3.4855e-05	924	MIMAT0022693	hsa-miR-204-3p	miRNA	NO
3.444e-05	925	MIMAT0016915	hsa-miR-4284	miRNA	NO
3.4315e-05	926	MIMAT0004698	mir-135b	miRNA	NO
3.414e-05	927	ENSG00000260336	RP11-395B7.7	lncRNA	NO
3.402e-05	928	ENSG00000267107	PCAT19	lncRNA	NO
3.3822e-05	929	MIMAT0002833	hsa-miR-520a-5p	miRNA	NO
3.3528e-05	930	NR_023915.1	IPW	lncRNA	NO
3.3528e-05	931	XLOC_011185	XLOC_011185	lncRNA	NO
3.2598e-05	932	ENSG00000261771	DYX1C1-CCPG1	lncRNA	NO
3.2397e-05	933	ENSG00000224223	VSTM2A-OT1	lncRNA	NO
3.2359e-05	934	ENSG00000274093	RP11-140H17.2	lncRNA	NO
3.1536e-05	935	MIMAT0004563	hsa-miR-199b-3p	miRNA	NO
3.1536e-05	936	MIMAT0002177	hsa-miR-486-5p	miRNA	NO
3.1536e-05	937	MIMAT0002813	hsa-miR-493-5p	miRNA	NO
3.1536e-05	938	MIMAT0004793	hsa-miR-556-3p	miRNA	NO
3.1536e-05	939	MIMAT0003322	hsa-miR-652-3p	miRNA	NO
3.1536e-05	940	MIMAT0003884	hsa-miR-454-5p	miRNA	NO
3.1536e-05	941	MIMAT0005798	hsa-miR-1185-5p	miRNA	NO
3.1536e-05	942	MIMAT0004956	hsa-miR-374b-3p	miRNA	NO
3.1536e-05	943	MIMAT0004957	hsa-miR-760	miRNA	NO
3.1536e-05	944	MIMAT0005576	hsa-miR-1226-5p	miRNA	NO
3.1536e-05	945	MIMAT0005924	hsa-miR-1270	miRNA	NO
3.1536e-05	946	MIMAT0016926	hsa-miR-4328	miRNA	NO
3.1536e-05	947	MIMAT0017990	hsa-miR-3613-5p	miRNA	NO
3.1536e-05	948	MIMAT0019058	hsa-miR-4521	miRNA	NO
3.1536e-05	949	MIMAT0019782	hsa-miR-4691-3p	miRNA	NO
3.1536e-05	950	MIMAT0022470	hsa-miR-5682	miRNA	NO
3.1536e-05	951	MIMAT0025479	hsa-miR-6511a-3p	miRNA	NO
3.1536e-05	952	MIMAT0025848	hsa-miR-6511b-3p	miRNA	NO
3.1457e-05	953	MIMAT0002872	hsa-miR-501-5p	miRNA	NO
3.1457e-05	954	MIMAT0003260	hsa-miR-592	miRNA	NO
3.1457e-05	955	MIMAT0003298	hsa-miR-629-3p	miRNA	NO
3.1457e-05	956	MIMAT0011156	hsa-miR-2114-5p	miRNA	NO
3.1457e-05	957	MIMAT0015053	hsa-miR-3176	miRNA	NO
3.1457e-05	958	MIMAT0018077	hsa-miR-3657	miRNA	NO
3.1457e-05	959	MIMAT0018204	hsa-miR-676-3p	miRNA	NO
3.1457e-05	960	MIMAT0018206	hsa-miR-3929	miRNA	NO
3.1457e-05	961	MIMAT0022737	hsa-miR-550b-2-5p	miRNA	NO
3.1457e-05	962	MIMAT0019966	hsa-miR-4793-3p	miRNA	NO
3.1457e-05	963	MIMAT0004565	hsa-miR-218-1-3p	miRNA	NO
3.1457e-05	964	MIMAT0004671	hsa-miR-194-3p	miRNA	NO
3.1457e-05	965	MIMAT0019779	hsa-miR-4690-5p	miRNA	NO
3.1457e-05	966	MIMAT0022275	hsa-miR-5581-5p	miRNA	NO
3.1457e-05	967	MIMAT0002888	hsa-miR-532-5p	miRNA	NO
3.1457e-05	968	MIMAT0020925	hsa-miR-550a-3-5p	miRNA	NO
3.1457e-05	969	MIMAT0022712	hsa-miR-1271-3p	miRNA	NO
3.1457e-05	970	MIMAT0015069	hsa-miR-3187-3p	miRNA	NO
3.1457e-05	971	MIMAT0004506	hsa-miR-33a-3p	miRNA	NO
3.1457e-05	972	MIMAT0004800	hsa-miR-550a-5p	miRNA	NO
3.1457e-05	973	MIMAT0019221	hsa-miR-3677-5p	miRNA	NO
3.1457e-05	974	MIMAT0004953	hsa-miR-873-5p	miRNA	NO
3.1457e-05	975	MIMAT0015032	hsa-miR-3158-3p	miRNA	NO
3.1457e-05	976	MIMAT0005451	hsa-miR-522-5p	miRNA	NO
3.1457e-05	977	MIMAT0015085	hsa-miR-3200-3p	miRNA	NO
3.1457e-05	978	MIMAT0002841	hsa-miR-518f-5p	miRNA	NO
3.1457e-05	979	MIMAT0015072	hsa-miR-320e	miRNA	NO
3.1457e-05	980	MIMAT0022736	hsa-miR-642b-5p	miRNA	NO
3.1457e-05	981	MIMAT0021017	hsa-miR-4999-5p	miRNA	NO
3.1457e-05	982	MIMAT0004679	hsa-miR-296-3p	miRNA	NO
3.1457e-05	983	MIMAT0003287	hsa-miR-618	miRNA	NO
3.1457e-05	984	MIMAT0004978	hsa-miR-935	miRNA	NO
3.1457e-05	985	MIMAT0019064	hsa-miR-4525	miRNA	NO
3.1457e-05	986	MIMAT0003880	hsa-miR-671-5p	miRNA	NO
3.1457e-05	987	MIMAT0019219	hsa-miR-3619-3p	miRNA	NO
3.1457e-05	988	MIMAT0004689	hsa-miR-377-5p	miRNA	NO
3.1457e-05	989	MIMAT0011777	hsa-miR-2277-3p	miRNA	NO
3.1457e-05	990	MIMAT0018082	hsa-miR-3661	miRNA	NO
3.1457e-05	991	MIMAT0000761	hsa-miR-324-5p	miRNA	NO
3.1457e-05	992	MIMAT0019000	hsa-miR-4473	miRNA	NO
3.1457e-05	993	MIMAT0015084	hsa-miR-3199	miRNA	NO
3.1457e-05	994	MIMAT0005885	hsa-miR-1295a	miRNA	NO
3.1457e-05	995	MIMAT0022709	hsa-miR-652-5p	miRNA	NO
3.0936e-05	996	ENSG00000261019	RP11-111K18.2	lncRNA	NO
3.0936e-05	997	ENSG00000259834	KCNA3	lncRNA	NO
3.0936e-05	998	ENSG00000277879	RP11-129M16.4	lncRNA	NO
3.0936e-05	999	NR_038228.1	RASSF8-AS1	lncRNA	NO
3.0936e-05	1000	ENSG00000260423	RP13-735L24.1	lncRNA	NO
3.0936e-05	1001	ENSG00000240996	FLJ37201	lncRNA	NO
3.0936e-05	1002	ENSG00000278772	LINC00548	lncRNA	NO
3.0246e-05	1003	ENSG00000215386	MIR99AHG	lncRNA	NO
3.0207e-05	1004	ENSG00000258441	LINC00641	lncRNA	NO
2.9825e-05	1005	NR_015363.1	GLIDR	lncRNA	NO
2.9825e-05	1006	XLOC_007690	XLOC_007690	lncRNA	NO
2.9699e-05	1007	ENSG00000272316	XXbac-BPGBPG55C20.2	lncRNA	NO
2.9697e-05	1008	ENSG00000274422	LL22NC03-2H8.5	lncRNA	NO
2.9415e-05	1009	ENSG00000227733	RP4-565E6.1	lncRNA	NO
2.9415e-05	1010	ENSG00000273137	RP3-402G11.28	lncRNA	NO
2.9359e-05	1011	ENSG00000255448	RP1-59M18.2	lncRNA	NO
2.9214e-05	1012	ENSG00000237187	NR2F1-AS1	lncRNA	NO
2.9214e-05	1013	ENSG00000255794	RMST	lncRNA	NO
2.9033e-05	1014	ENSG00000233431	RP11-63N8.3	lncRNA	NO
2.9033e-05	1015	ENSG00000273565	CTD-3075F15.1	lncRNA	NO
2.9033e-05	1016	ENSG00000282602	CTA-286B10.7	lncRNA	NO
2.8721e-05	1017	ENSG00000245025	RP11-875O11.1	lncRNA	NO
2.8641e-05	1018	ENSG00000261722	RP11-679B19.2	lncRNA	NO
2.8641e-05	1019	XLOC_004695	XLOC_004695	lncRNA	NO
2.8641e-05	1020	ENSG00000225746	SNHG23	lncRNA	NO
2.854e-05	1021	MIMAT0004794	hsa-miR-551b-5p	miRNA	NO
2.8365e-05	1022	ENSG00000204584	RP11-304F15.3	lncRNA	NO
2.8364e-05	1023	ENSG00000259793	RP11-400N9.1	lncRNA	NO
2.7898e-05	1024	XLOC_013276	XLOC_013276	lncRNA	NO
2.7581e-05	1025	ENSG00000214248	CTD-3193O13.12	lncRNA	NO
2.7581e-05	1026	ENSG00000224794	RP3-333H23.8	lncRNA	NO
2.7581e-05	1027	ENSG00000225768	RP11-127O4.3	lncRNA	NO
2.7581e-05	1028	ENSG00000227398	KIF9-AS1	lncRNA	NO
2.7581e-05	1029	ENSG00000228265	RALY-AS1	lncRNA	NO
2.7581e-05	1030	ENSG00000228420	RP4-735C1.6	lncRNA	NO
2.7581e-05	1031	ENSG00000230550	RP11-74C13.3	lncRNA	NO
2.7581e-05	1032	ENSG00000230710	LINC00332	lncRNA	NO
2.7581e-05	1033	ENSG00000231597	AC007557.4	lncRNA	NO
2.7581e-05	1034	ENSG00000232309	GS1-122H1.1	lncRNA	NO
2.7581e-05	1035	ENSG00000234973	RP11-272J7.4	lncRNA	NO
2.7581e-05	1036	ENSG00000235185	RP5-1056L3.1	lncRNA	NO
2.7581e-05	1037	ENSG00000236117	RP4-754E20__A.5	lncRNA	NO
2.7581e-05	1038	ENSG00000237461	RP11-554F20.1	lncRNA	NO
2.7581e-05	1039	ENSG00000244620	AL122127.25	lncRNA	NO
2.7581e-05	1040	ENSG00000249346	LINC01016	lncRNA	NO
2.7581e-05	1041	ENSG00000249955	RP11-6E9.4	lncRNA	NO
2.7581e-05	1042	ENSG00000253702	RP11-567J20.1	lncRNA	NO
2.7581e-05	1043	ENSG00000255774	AP000439.3	lncRNA	NO
2.7581e-05	1044	ENSG00000255966	RP5-940J5.3	lncRNA	NO
2.7581e-05	1045	ENSG00000256152	RP11-463O12.3	lncRNA	NO
2.7581e-05	1046	ENSG00000257634	RP11-850F7.7	lncRNA	NO
2.7581e-05	1047	ENSG00000258820	RP11-293M10.2	lncRNA	NO
2.7581e-05	1048	ENSG00000259182	RP11-424I19.2	lncRNA	NO
2.7581e-05	1049	ENSG00000259354	RP11-519G16.3	lncRNA	NO
2.7581e-05	1050	ENSG00000260009	RP11-65J21.1	lncRNA	NO
2.7581e-05	1051	ENSG00000260910	LINC00565	lncRNA	NO
2.7581e-05	1052	ENSG00000261065	RP11-74C13.4	lncRNA	NO
2.7581e-05	1053	ENSG00000261078	RP11-481J2.1	lncRNA	NO
2.7581e-05	1054	ENSG00000261420	RP1-168L15.5	lncRNA	NO
2.7581e-05	1055	ENSG00000261664	TTC39A-AS1	lncRNA	NO
2.7581e-05	1056	ENSG00000262050	RP11-74E22.3	lncRNA	NO
2.7581e-05	1057	ENSG00000263089	RP11-166P13.4	lncRNA	NO
2.7581e-05	1058	ENSG00000263443	RP11-973F15.2	lncRNA	NO
2.7581e-05	1059	ENSG00000263860	RP11-218M11.3	lncRNA	NO
2.7581e-05	1060	ENSG00000267723	CTD-2189E23.1	lncRNA	NO
2.7581e-05	1061	ENSG00000271020	RP11-10C24.1	lncRNA	NO
2.7581e-05	1062	ENSG00000273245	RP11-434P11.2	lncRNA	NO
2.7581e-05	1063	ENSG00000278642	RP11-159D12.11	lncRNA	NO
2.7581e-05	1064	ENSG00000279268	RP11-628M2.1	lncRNA	NO
2.7499e-05	1065	ENSG00000279738	RP5-1014D13.2	lncRNA	NO
2.7421e-05	1066	MIMAT0019864	hsa-miR-3064-5p	miRNA	NO
2.6734e-05	1067	MIMAT0019218	hsa-miR-3194-3p	miRNA	NO
2.671e-05	1068	MIMAT0003321	hsa-miR-651-5p	miRNA	NO
2.6565e-05	1069	MIMAT0003244	hsa-miR-579-3p	miRNA	NO
2.6565e-05	1070	MIMAT0022272	hsa-miR-664b-3p	miRNA	NO
2.653e-05	1071	ENSG00000222033	LINC01124	lncRNA	NO
2.653e-05	1072	ENSG00000229056	AC020571.3	lncRNA	NO
2.653e-05	1073	ENSG00000262001	DLGAP1-AS2	lncRNA	NO
2.653e-05	1074	ENSG00000266088	RP5-1028K7.2	lncRNA	NO
2.6512e-05	1075	NR_037946.1	HNRNPUL2-BSCL2	lncRNA	NO
2.6421e-05	1076	XLOC_005361	XLOC_005361	lncRNA	NO
2.6372e-05	1077	MIMAT0022277	hsa-miR-548at-5p	miRNA	NO
2.6282e-05	1078	MIMAT0003332	hsa-miR-656-3p	miRNA	NO
2.5778e-05	1079	MIMAT0003234	hsa-miR-569	miRNA	NO
2.5778e-05	1080	MIMAT0004694	mir-342	miRNA	NO
2.5614e-05	1081	ENSG00000254911	SCARNA9	lncRNA	NO
2.5614e-05	1082	NR_026779.1	LINC00341	lncRNA	NO
2.5508e-05	1083	ENSG00000278095	RP11-283G6.6	lncRNA	NO
2.5007e-05	1084	ENSG00000170919	TPT1-AS1	lncRNA	NO
2.5007e-05	1085	ENSG00000222043	AC079305.10	lncRNA	NO
2.5007e-05	1086	ENSG00000276744	CTD-2562G15.3	lncRNA	NO
2.5007e-05	1087	ENSG00000281128	PTENP1-AS	lncRNA	NO
2.4928e-05	1088	MIMAT0005875	hsa-miR-548j-5p	miRNA	NO
2.4928e-05	1089	MIMAT0005935	hsa-miR-548i	miRNA	NO
2.4928e-05	1090	MIMAT0022738	hsa-miR-548o-5p	miRNA	NO
2.4928e-05	1091	MIMAT0022740	hsa-miR-548am-5p	miRNA	NO
2.4928e-05	1092	MIMAT0025452	hsa-miR-548ay-5p	miRNA	NO
2.4928e-05	1093	MIMAT0018354	hsa-miR-548y	miRNA	NO
2.4906e-05	1094	ENSG00000267009	RP11-120M18.2	lncRNA	NO
2.4879e-05	1095	ENSG00000100146	SOX10	TF	NO
2.4797e-05	1096	NR_024368.1	LINC01000	lncRNA	NO
2.4403e-05	1097	ENSG00000270081	RP5-935K16.1	lncRNA	NO
2.4335e-05	1098	XLOC_013708	XLOC_013708	lncRNA	NO
2.4081e-05	1099	ENSG00000239774	RP11-496B10.3	lncRNA	NO
2.4081e-05	1100	ENSG00000247137	RP11-727A23.5	lncRNA	NO
2.3515e-05	1101	ENSG00000224086	LL22NC03-86G7.1	lncRNA	NO
2.3392e-05	1102	MIMAT0003225	hsa-miR-561-3p	miRNA	NO
2.3392e-05	1103	MIMAT0003337	hsa-miR-659-3p	miRNA	NO
2.3173e-05	1104	ENSG00000175773	RP11-121M22.1	lncRNA	NO
2.3173e-05	1105	ENSG00000196951	SCOC-AS1	lncRNA	NO
2.3173e-05	1106	ENSG00000204929	AC074391.1	lncRNA	NO
2.3173e-05	1107	ENSG00000214146	RP11-699L21.1	lncRNA	NO
2.3173e-05	1108	ENSG00000214803	RP11-37N22.1	lncRNA	NO
2.3173e-05	1109	ENSG00000215068	AC025171.1	lncRNA	NO
2.3173e-05	1110	ENSG00000224467	AC009313.1	lncRNA	NO
2.3173e-05	1111	ENSG00000225431	AP001626.1	lncRNA	NO
2.3173e-05	1112	ENSG00000227589	RP5-1092A11.5	lncRNA	NO
2.3173e-05	1113	ENSG00000234057	XXbac-BPG249D20.9	lncRNA	NO
2.3173e-05	1114	ENSG00000236842	RP11-399K21.10	lncRNA	NO
2.3173e-05	1115	ENSG00000250218	ALDH1L1-AS1	lncRNA	NO
2.3173e-05	1116	ENSG00000250338	RP11-395I6.2	lncRNA	NO
2.3173e-05	1117	ENSG00000254991	RP13-631K18.3	lncRNA	NO
2.3173e-05	1118	ENSG00000260000	RP3-467N11.1	lncRNA	NO
2.3173e-05	1119	ENSG00000260868	RP11-394I13.1	lncRNA	NO
2.3173e-05	1120	ENSG00000264745	TTC39C-AS1	lncRNA	NO
2.3173e-05	1121	ENSG00000270640	RP11-373D23.2	lncRNA	NO
2.3173e-05	1122	ENSG00000271398	RP5-1092A3.5	lncRNA	NO
2.3173e-05	1123	ENSG00000271646	RP11-326I11.3	lncRNA	NO
2.3173e-05	1124	ENSG00000274560	RP11-285E23.2	lncRNA	NO
2.3173e-05	1125	ENSG00000276407	RP11-407B7.3	lncRNA	NO
2.3173e-05	1126	ENSG00000277463	CTD-3035K23.6	lncRNA	NO
2.3173e-05	1127	ENSG00000278743	RP11-707G18.1	lncRNA	NO
2.3087e-05	1128	MIMAT0003879	hsa-miR-758-3p	miRNA	NO
2.2408e-05	1129	ENSG00000186019	AC084219.4	lncRNA	NO
2.2389e-05	1130	ENSG00000261326	LINC01355	lncRNA	NO
2.2372e-05	1131	ENSG00000085276	MECOM	TF	NO
2.2372e-05	1132	ENSG00000261069	SNORD116-20	lncRNA	NO
2.2372e-05	1133	XLOC_006035	XLOC_006035	lncRNA	NO
2.2372e-05	1134	ENSG00000258185	RP11-202H2.1	lncRNA	NO
2.1446e-05	1135	MIMAT0000452	hsa-miR-154-5p	miRNA	NO
2.1281e-05	1136	XLOC_003397	XLOC_003397	lncRNA	NO
2.1155e-05	1137	MIMAT0015060	hsa-miR-548w	miRNA	NO
2.1155e-05	1138	MIMAT0022291	hsa-miR-548au-5p	miRNA	NO
2.1155e-05	1139	MIMAT0002855	hsa-miR-520d-5p	miRNA	NO
2.0883e-05	1140	MIMAT0013517	hsa-miR-2682-5p	miRNA	NO
2.0883e-05	1141	MIMAT0003305	hsa-miR-635	miRNA	NO
2.0377e-05	1142	ENSG00000269941	RP5-1172N10.4	lncRNA	NO
2.0377e-05	1143	ENSG00000266916	CTD-3064H18.1	lncRNA	NO
2.0377e-05	1144	ENSG00000260534	RP11-1006G14.4	lncRNA	NO
2.0377e-05	1145	ENSG00000270091	RP11-78O7.2	lncRNA	NO
2.0073e-05	1146	ENSG00000204054	LINC00963	lncRNA	NO
2.0021e-05	1147	ENSG00000272645	RP11-504P24.8	lncRNA	NO
1.9282e-05	1148	ENSG00000260396	AC012065.7	lncRNA	NO
1.8979e-05	1149	XLOC_000630	XLOC_000630	lncRNA	NO
1.8918e-05	1150	XLOC_003405	XLOC_003405	lncRNA	NO
1.8859e-05	1151	ENSG00000269107	RP11-15H20.7	lncRNA	NO
1.8442e-05	1152	ENSG00000271533	RP3-368A4.6	lncRNA	NO
1.8442e-05	1153	ENSG00000254985	RSF1-IT2	lncRNA	NO
1.8071e-05	1154	ENSG00000157557	ETS2	TF	NO
1.7756e-05	1155	XLOC_009511	XLOC_009511	lncRNA	NO
1.71e-05	1156	ENSG00000260563	RP13-516M14.1	lncRNA	NO
1.7088e-05	1157	MIMAT0002817	hsa-miR-495-3p	miRNA	NO
1.7088e-05	1158	MIMAT0005899	hsa-miR-1247-5p	miRNA	NO
1.706e-05	1159	ENSG00000251322	SHANK3	lncRNA	NO
1.692e-05	1160	ENSG00000274191	RP11-324E6.10	lncRNA	NO
1.6872e-05	1161	ENSG00000270604	HCG17	lncRNA	NO
1.6717e-05	1162	ENSG00000276232	SCARNA10	lncRNA	NO
1.6663e-05	1163	ENSG00000267322	SNHG22	lncRNA	NO
1.6617e-05	1164	ENSG00000254528	RP11-728F11.4	lncRNA	NO
1.6365e-05	1165	ENSG00000279072	RP13-580B18.4	lncRNA	NO
1.6365e-05	1166	ENSG00000279078	SND1-IT1	lncRNA	NO
1.6365e-05	1167	ENSG00000229896	RP11-456H18.2	lncRNA	NO
1.6365e-05	1168	ENSG00000260233	SSSCA1-AS1	lncRNA	NO
1.6365e-05	1169	ENSG00000250584	LINC01511	lncRNA	NO
1.6339e-05	1170	MIMAT0019793	hsa-miR-4698	miRNA	NO
1.561e-05	1171	ENSG00000281296	LL22NC03-63E9.3	lncRNA	NO
1.561e-05	1172	ENSG00000229188	RP4-553F4.2	lncRNA	NO
1.5338e-05	1173	ENSG00000259623	RP11-156E6.1	lncRNA	NO
1.5029e-05	1174	XLOC_005278	XLOC_005278	lncRNA	NO
1.4945e-05	1175	ENSG00000203684	IBA57-AS1	lncRNA	NO
1.4945e-05	1176	ENSG00000214401	KANSL1-AS1	lncRNA	NO
1.4945e-05	1177	ENSG00000230424	RP1-43E13.2	lncRNA	NO
1.4945e-05	1178	ENSG00000233538	AC017104.2	lncRNA	NO
1.4945e-05	1179	ENSG00000246422	CTD-2024I7.13	lncRNA	NO
1.4945e-05	1180	ENSG00000249502	AC006160.5	lncRNA	NO
1.4945e-05	1181	ENSG00000249825	CTD-2201I18.1	lncRNA	NO
1.4945e-05	1182	ENSG00000258922	CTD-2313J17.1	lncRNA	NO
1.4945e-05	1183	ENSG00000261758	RP11-102M11.2	lncRNA	NO
1.4018e-05	1184	ENSG00000236088	COX10-AS1	lncRNA	NO
1.3907e-05	1185	ENSG00000272983	RP11-508N22.12	lncRNA	NO
1.3776e-05	1186	MIMAT0002804	hsa-miR-488-5p	miRNA	NO
1.3776e-05	1187	MIMAT0022844	mir-216a	miRNA	NO
1.3776e-05	1188	ENSG00000165511	C10orf25	lncRNA	NO
1.3776e-05	1189	ENSG00000196167	COLCA1	lncRNA	NO
1.3776e-05	1190	ENSG00000224087	AC018804.3	lncRNA	NO
1.3776e-05	1191	ENSG00000224173	AC007422.1	lncRNA	NO
1.3776e-05	1192	ENSG00000226349	RP11-145A3.2	lncRNA	NO
1.3776e-05	1193	ENSG00000226431	RP11-416N2.3	lncRNA	NO
1.3776e-05	1194	ENSG00000228021	RP11-383C5.3	lncRNA	NO
1.3776e-05	1195	ENSG00000228302	RP11-186N15.3	lncRNA	NO
1.3776e-05	1196	ENSG00000229160	AC009229.6	lncRNA	NO
1.3776e-05	1197	ENSG00000229330	AC006947.1	lncRNA	NO
1.3776e-05	1198	ENSG00000229619	MBNL1-AS1	lncRNA	NO
1.3776e-05	1199	ENSG00000230212	AP000688.14	lncRNA	NO
1.3776e-05	1200	ENSG00000232290	RP1-292B18.3	lncRNA	NO
1.3776e-05	1201	ENSG00000232912	RP5-1115A15.1	lncRNA	NO
1.3776e-05	1202	ENSG00000234076	TPRG1-AS1	lncRNA	NO
1.3776e-05	1203	ENSG00000236345	RP11-59D5__B.2	lncRNA	NO
1.3776e-05	1204	ENSG00000236445	LINC00608	lncRNA	NO
1.3776e-05	1205	ENSG00000237949	LINC00844	lncRNA	NO
1.3776e-05	1206	ENSG00000243613	RP11-216N14.8	lncRNA	NO
1.3776e-05	1207	ENSG00000243926	TIPARP-AS1	lncRNA	NO
1.3776e-05	1208	ENSG00000244619	RP11-315I20.3	lncRNA	NO
1.3776e-05	1209	ENSG00000249236	CTD-2227I18.1	lncRNA	NO
1.3776e-05	1210	ENSG00000249352	RP11-141O11.2	lncRNA	NO
1.3776e-05	1211	ENSG00000250186	RP11-1079K10.4	lncRNA	NO
1.3776e-05	1212	ENSG00000250357	RP11-503L19.1	lncRNA	NO
1.3776e-05	1213	ENSG00000250934	RP11-71E19.1	lncRNA	NO
1.3776e-05	1214	ENSG00000251442	LINC01094	lncRNA	NO
1.3776e-05	1215	ENSG00000254662	RP11-872D17.4	lncRNA	NO
1.3776e-05	1216	ENSG00000254823	RP11-109E10.1	lncRNA	NO
1.3776e-05	1217	ENSG00000256237	RP11-434C1.2	lncRNA	NO
1.3776e-05	1218	ENSG00000258819	RP11-7F17.3	lncRNA	NO
1.3776e-05	1219	ENSG00000258926	RP11-47I22.1	lncRNA	NO
1.3776e-05	1220	ENSG00000261265	CTD-2515H24.4	lncRNA	NO
1.3776e-05	1221	ENSG00000262766	RP11-196G11.4	lncRNA	NO
1.3776e-05	1222	ENSG00000264458	RP11-220C2.1	lncRNA	NO
1.3776e-05	1223	ENSG00000265678	RP11-1376P16.2	lncRNA	NO
1.3776e-05	1224	ENSG00000272861	RP11-332H14.1	lncRNA	NO
1.3776e-05	1225	ENSG00000278626	RP11-467L19.16	lncRNA	NO
1.3588e-05	1226	ENSG00000270087	ZNF503	lncRNA	NO
1.3588e-05	1227	ENSG00000228315	GUSBP11	lncRNA	NO
1.3127e-05	1228	XLOC_009233	XLOC_009233	lncRNA	NO
1.3127e-05	1229	NR_040677.1	LOC100507577	lncRNA	NO
1.3127e-05	1230	ENSG00000250742	RP11-834C11.4	lncRNA	NO
1.3118e-05	1231	ENSG00000230126	FGF12-AS2	lncRNA	NO
1.3111e-05	1232	ENSG00000216895	AC009403.2	lncRNA	NO
1.3111e-05	1233	ENSG00000227598	RP1-167A14.2	lncRNA	NO
1.3111e-05	1234	ENSG00000233223	AC113189.5	lncRNA	NO
1.3111e-05	1235	ENSG00000239523	MYLK-AS1	lncRNA	NO
1.3111e-05	1236	ENSG00000244184	RP11-314A20.2	lncRNA	NO
1.3111e-05	1237	ENSG00000254762	RP11-867G23.2	lncRNA	NO
1.3111e-05	1238	ENSG00000255135	RP11-111M22.3	lncRNA	NO
1.3111e-05	1239	ENSG00000258458	CTD-2555K7.2	lncRNA	NO
1.3111e-05	1240	ENSG00000263212	LA16c-306E5.3	lncRNA	NO
1.3111e-05	1241	ENSG00000268093	AC022154.7	lncRNA	NO
1.3111e-05	1242	ENSG00000268362	CTD-2017D11.1	lncRNA	NO
1.3111e-05	1243	ENSG00000269038	AP001462.6	lncRNA	NO
1.3111e-05	1244	ENSG00000275294	RP11-428O18.6	lncRNA	NO
1.3111e-05	1245	ENSG00000279879	RP11-1072C15.6	lncRNA	NO
1.2889e-05	1246	XLOC_013024	XLOC_013024	lncRNA	NO
1.271e-05	1247	ENSG00000226530	RP11-348F1.2	lncRNA	NO
1.271e-05	1248	ENSG00000273081	RP4-813F11.4	lncRNA	NO
1.2505e-05	1249	MIMAT0022713	hsa-miR-1185-2-3p	miRNA	NO
1.2505e-05	1250	MIMAT0022838	hsa-miR-1185-1-3p	miRNA	NO
1.2349e-05	1251	ENSG00000279185	CTA-929C8.9	lncRNA	NO
1.2321e-05	1252	ENSG00000259001	RPPH1	lncRNA	NO
1.2321e-05	1253	ENSG00000259953	RP11-4O1.2	lncRNA	NO
1.2055e-05	1254	ENSG00000188206	HNRNPU-AS1	lncRNA	NO
1.2021e-05	1255	XLOC_007241	XLOC_007241	lncRNA	NO
1.2e-05	1256	ENSG00000237954	RP11-14O19.2	lncRNA	NO
1.2e-05	1257	ENSG00000260585	RP13-192B19.2	lncRNA	NO
1.1924e-05	1258	ENSG00000205740	RP11-363N22.3	lncRNA	NO
1.1917e-05	1259	ENSG00000246366	LACTB2-AS1	lncRNA	NO
1.1704e-05	1260	ENSG00000249592	RP11-440L14.1	lncRNA	NO
1.1453e-05	1261	ENSG00000196696	PDXDC2P	lncRNA	NO
1.1453e-05	1262	NR_026761.2	LINC00467	lncRNA	NO
1.1453e-05	1263	ENSG00000272888	AC013394.2	lncRNA	NO
1.1284e-05	1264	ENSG00000176840	MIR7-3HG	lncRNA	NO
1.1284e-05	1265	ENSG00000225465	RFPL1S	lncRNA	NO
1.1284e-05	1266	ENSG00000225640	RP5-1022P6.4	lncRNA	NO
1.1284e-05	1267	ENSG00000227356	LINC00866	lncRNA	NO
1.1284e-05	1268	ENSG00000229797	AC140481.8	lncRNA	NO
1.1284e-05	1269	ENSG00000230970	HHATL-AS1	lncRNA	NO
1.1284e-05	1270	ENSG00000231918	AC007682.1	lncRNA	NO
1.1284e-05	1271	ENSG00000235024	AC097468.7	lncRNA	NO
1.1284e-05	1272	ENSG00000235628	TNR-IT1	lncRNA	NO
1.1284e-05	1273	ENSG00000236255	AC009404.2	lncRNA	NO
1.1284e-05	1274	ENSG00000241388	HNF1A-AS1	lncRNA	NO
1.1284e-05	1275	ENSG00000249898	MCPH1-AS1	lncRNA	NO
1.1284e-05	1276	ENSG00000251239	CTB-22K21.2	lncRNA	NO
1.1284e-05	1277	ENSG00000253535	RP11-624C23.1	lncRNA	NO
1.1284e-05	1278	ENSG00000254254	RP11-17A4.2	lncRNA	NO
1.1284e-05	1279	ENSG00000256746	RP11-17G12.3	lncRNA	NO
1.1284e-05	1280	ENSG00000258169	LINC00485	lncRNA	NO
1.1284e-05	1281	ENSG00000259235	RP11-605F22.2	lncRNA	NO
1.1284e-05	1282	ENSG00000260565	CTD-2270P14.1	lncRNA	NO
1.1284e-05	1283	ENSG00000260874	RP11-715J22.4	lncRNA	NO
1.1284e-05	1284	ENSG00000269900	RMRP	lncRNA	NO
1.1284e-05	1285	ENSG00000271978	RP11-428J1.4	lncRNA	NO
1.1284e-05	1286	ENSG00000275248	RP11-40E6.2	lncRNA	NO
1.1284e-05	1287	ENSG00000279663	RP11-542H15.1	lncRNA	NO
1.1253e-05	1288	XLOC_001489	XLOC_001489	lncRNA	NO
1.1253e-05	1289	ENSG00000249464	LINC01091	lncRNA	NO
1.1216e-05	1290	MIMAT0022834	hsa-miR-365b-3p	miRNA	NO
1.1124e-05	1291	ENSG00000249476	CTD-2587M2.1	lncRNA	NO
1.1016e-05	1292	ENSG00000272341	RP1-151F17.2	lncRNA	NO
1.1016e-05	1293	ENSG00000277534	RP11-9E17.1	lncRNA	NO
1.1016e-05	1294	ENSG00000232018	AL132709.8	lncRNA	NO
1.1016e-05	1295	XLOC_007808	XLOC_007808	lncRNA	NO
1.0947e-05	1296	ENSG00000261971	MMP25-AS1	lncRNA	NO
1.0845e-05	1297	XLOC_009043	XLOC_009043	lncRNA	NO
1.0705e-05	1298	ENSG00000266445	RP13-991F5.2	lncRNA	NO
1.0649e-05	1299	ENSG00000274292	RP11-347I19.7	lncRNA	NO
1.0507e-05	1300	XLOC_004244	XLOC_004244	lncRNA	NO
1.0492e-05	1301	ENSG00000226581	RP11-340I6.8	lncRNA	NO
1.0492e-05	1302	NR_037928.1	P2RX5-TAX1BP3	lncRNA	NO
1.0492e-05	1303	ENSG00000263874	LINC00672	lncRNA	NO
1.0492e-05	1304	ENSG00000226380	MIR29B1	lncRNA	NO
1.0492e-05	1305	ENSG00000276248	RP11-230F18.5	lncRNA	NO
1.0176e-05	1306	XLOC_003240	XLOC_003240	lncRNA	NO
1.0083e-05	1307	XLOC_004924	XLOC_004924	lncRNA	NO
1.0083e-05	1308	ENSG00000248323	LUCAT1	lncRNA	NO
1.0083e-05	1309	XLOC_011568	XLOC_011568	lncRNA	NO
1.0083e-05	1310	ENSG00000271997	RP11-97O12.6	lncRNA	NO
9.9726e-06	1311	ENSG00000224597	SVIL-AS1	lncRNA	NO
9.5802e-06	1312	ENSG00000253284	RP11-282K24.3	lncRNA	NO
9.374e-06	1313	ENSG00000280370	CTA-342B11.3	lncRNA	NO
9.374e-06	1314	ENSG00000258297	RP11-658F2.8	lncRNA	NO
9.374e-06	1315	ENSG00000229180	GS1-124K5.11	lncRNA	NO
9.1933e-06	1316	XLOC_004243	XLOC_004243	lncRNA	NO
9.1131e-06	1317	ENSG00000233806	LINC01237	lncRNA	NO
9.059e-06	1318	ENSG00000265794	RP11-227G15.3	lncRNA	NO
8.9877e-06	1319	ENSG00000260655	CTA-250D10.23	lncRNA	NO
8.9877e-06	1320	ENSG00000274895	RP11-478J18.2	lncRNA	NO
8.9877e-06	1321	ENSG00000236824	BCYRN1	lncRNA	NO
8.9877e-06	1322	NR_028272.1	NEAT1	lncRNA	NO
8.9877e-06	1323	XLOC_013732	XLOC_013732	lncRNA	NO
8.9877e-06	1324	ENSG00000228587	RP1-41P2.7	lncRNA	NO
8.9877e-06	1325	XLOC_001386	XLOC_001386	lncRNA	NO
8.9877e-06	1326	ENSG00000256546	AC156455.1	lncRNA	NO
8.9877e-06	1327	XLOC_012097	XLOC_012097	lncRNA	NO
8.9384e-06	1328	ENSG00000272137	RP11-177G23.2	lncRNA	NO
8.9384e-06	1329	XLOC_001417	XLOC_001417	lncRNA	NO
8.9384e-06	1330	ENSG00000272420	RP4-740C4.7	lncRNA	NO
8.9384e-06	1331	ENSG00000275426	CH17-262A2.1	lncRNA	NO
8.9384e-06	1332	XLOC_005753	XLOC_005753	lncRNA	NO
8.782e-06	1333	ENSG00000269728	RP11-145M9.4	lncRNA	NO
8.6751e-06	1334	ENSG00000254363	CTB-131B5.5	lncRNA	NO
8.2162e-06	1335	NR_102752.1	LOC100506639	lncRNA	NO
7.8774e-06	1336	ENSG00000261675	RP5-1119A7.17	lncRNA	NO
7.8025e-06	1337	XLOC_002996	XLOC_002996	lncRNA	NO
7.5341e-06	1338	XLOC_006012	XLOC_006012	lncRNA	NO
7.5341e-06	1339	ENSG00000226816	AC005082.12	lncRNA	NO
7.1891e-06	1340	ENSG00000254144	RP11-661A12.4	lncRNA	NO
7.0259e-06	1341	ENSG00000280065	CTA-796E4.5	lncRNA	NO
6.7666e-06	1342	ENSG00000279762	RP11-227G15.12	lncRNA	NO
6.6835e-06	1343	NR_103546.1	SPECC1L-ADORA2A	lncRNA	NO
6.6391e-06	1344	NR_024497.2	LINC00999	lncRNA	NO
6.6391e-06	1345	XLOC_008461	XLOC_008461	lncRNA	NO
6.1208e-06	1346	MIMAT0014994	hsa-miR-3130-3p	miRNA	NO
6.0433e-06	1347	ENSG00000277701	RP11-734K23.9	lncRNA	NO
6.0433e-06	1348	XLOC_004707	XLOC_004707	lncRNA	NO
6.0433e-06	1349	XLOC_013690	XLOC_013690	lncRNA	NO
6.0433e-06	1350	ENSG00000253734	LINC01289	lncRNA	NO
6.0433e-06	1351	ENSG00000254353	RP11-195E2.4	lncRNA	NO
6.0433e-06	1352	XLOC_009017	XLOC_009017	lncRNA	NO
5.9116e-06	1353	MIMAT0004772	hsa-miR-499a-3p	miRNA	NO
5.3471e-06	1354	MIMAT0018187	hsa-miR-3913-5p	miRNA	NO
5.1815e-06	1355	ENSG00000227602	RP3-445N2.1	lncRNA	NO
5.1815e-06	1356	ENSG00000267651	RP11-95O2.1	lncRNA	NO
4.5178e-06	1357	MIMAT0009201	hsa-mir-196b	miRNA	NO
3.3196e-06	1358	MIMAT0018937	hsa-miR-378g	miRNA	NO
2.7414e-06	1359	ENSG00000228775	WEE2-AS1	lncRNA	NO
2.7414e-06	1360	ENSG00000248508	SRP14-AS1	lncRNA	NO
2.7414e-06	1361	ENSG00000276027	RNU12	lncRNA	NO
2.7414e-06	1362	ENSG00000281731	RP11-384K6.8	lncRNA	NO
2.6267e-06	1363	MIMAT0005949	hsa-miR-664a-3p	miRNA	NO
2.3648e-06	1364	MIMAT0004927	hsa-miR-708-3p	miRNA	NO
2.0961e-06	1365	ENSG00000254844	RP11-728F11.3	lncRNA	NO
2.054e-06	1366	MIMAT0017392	hsa-miR-3200-5p	miRNA	NO
1.834e-06	1367	ENSG00000099869	IGF2-AS	lncRNA	NO
1.834e-06	1368	ENSG00000145063	AC062028.1	lncRNA	NO
1.834e-06	1369	ENSG00000163009	C2orf48	lncRNA	NO
1.834e-06	1370	ENSG00000164385	LINC01600	lncRNA	NO
1.834e-06	1371	ENSG00000176320	RP11-404O13.5	lncRNA	NO
1.834e-06	1372	ENSG00000177993	ZNRF3-AS1	lncRNA	NO
1.834e-06	1373	ENSG00000179818	PCBP1-AS1	lncRNA	NO
1.834e-06	1374	ENSG00000181908	AP003774.4	lncRNA	NO
1.834e-06	1375	ENSG00000183674	LINC00518	lncRNA	NO
1.834e-06	1376	ENSG00000184224	C11orf72	lncRNA	NO
1.834e-06	1377	ENSG00000185168	LINC00482	lncRNA	NO
1.834e-06	1378	ENSG00000186825	C2orf27B	lncRNA	NO
1.834e-06	1379	ENSG00000187013	C17orf82	lncRNA	NO
1.834e-06	1380	ENSG00000188660	LINC00319	lncRNA	NO
1.834e-06	1381	ENSG00000188825	LINC00910	lncRNA	NO
1.834e-06	1382	ENSG00000189149	CRYM-AS1	lncRNA	NO
1.834e-06	1383	ENSG00000189419	SPATA41	lncRNA	NO
1.834e-06	1384	ENSG00000198547	C20orf203	lncRNA	NO
1.834e-06	1385	ENSG00000203650	LINC01285	lncRNA	NO
1.834e-06	1386	ENSG00000204044	RP11-465L10.10	lncRNA	NO
1.834e-06	1387	ENSG00000204282	TNRC6C-AS1	lncRNA	NO
1.834e-06	1388	ENSG00000204588	LINC01123	lncRNA	NO
1.834e-06	1389	ENSG00000204620	RP11-1148L6.9	lncRNA	NO
1.834e-06	1390	ENSG00000204860	FAM201A	lncRNA	NO
1.834e-06	1391	ENSG00000205890	RP11-473M20.5	lncRNA	NO
1.834e-06	1392	ENSG00000213888	LINC01521	lncRNA	NO
1.834e-06	1393	ENSG00000213994	RP11-414H17.5	lncRNA	NO
1.834e-06	1394	ENSG00000214106	PAXIP1-AS2	lncRNA	NO
1.834e-06	1395	ENSG00000214772	RP11-174G6.1	lncRNA	NO
1.834e-06	1396	ENSG00000214797	RP11-1036E20.9	lncRNA	NO
1.834e-06	1397	ENSG00000214870	AC004540.5	lncRNA	NO
1.834e-06	1398	ENSG00000215374	FAM66B	lncRNA	NO
1.834e-06	1399	ENSG00000215403	LL22NC01-81G9.3	lncRNA	NO
1.834e-06	1400	ENSG00000215424	MCM3AP-AS1	lncRNA	NO
1.834e-06	1401	ENSG00000223400	AP006748.1	lncRNA	NO
1.834e-06	1402	ENSG00000223458	LMO7DN-IT1	lncRNA	NO
1.834e-06	1403	ENSG00000223482	NUTM2A-AS1	lncRNA	NO
1.834e-06	1404	ENSG00000223634	AC012506.3	lncRNA	NO
1.834e-06	1405	ENSG00000223727	AC026188.1	lncRNA	NO
1.834e-06	1406	ENSG00000223764	RP11-54O7.3	lncRNA	NO
1.834e-06	1407	ENSG00000223768	LINC00205	lncRNA	NO
1.834e-06	1408	ENSG00000223814	RP11-543D5.2	lncRNA	NO
1.834e-06	1409	ENSG00000224267	RP11-149F8.5	lncRNA	NO
1.834e-06	1410	ENSG00000224429	LINC00539	lncRNA	NO
1.834e-06	1411	ENSG00000224516	AC068134.8	lncRNA	NO
1.834e-06	1412	ENSG00000224559	LINC01087	lncRNA	NO
1.834e-06	1413	ENSG00000224592	RP5-884C9.2	lncRNA	NO
1.834e-06	1414	ENSG00000224666	RP1-50J22.4	lncRNA	NO
1.834e-06	1415	ENSG00000224729	PCOLCE-AS1	lncRNA	NO
1.834e-06	1416	ENSG00000224914	LINC00863	lncRNA	NO
1.834e-06	1417	ENSG00000224934	RP11-441O15.3	lncRNA	NO
1.834e-06	1418	ENSG00000224957	LINC01266	lncRNA	NO
1.834e-06	1419	ENSG00000225177	RP11-390P2.4	lncRNA	NO
1.834e-06	1420	ENSG00000281077	AP000345.4	lncRNA	NO
1.834e-06	1421	ENSG00000225446	RP4-665J23.2	lncRNA	NO
1.834e-06	1422	ENSG00000225484	NUTM2B-AS1	lncRNA	NO
1.834e-06	1423	ENSG00000225506	CYP4A22-AS1	lncRNA	NO
1.834e-06	1424	ENSG00000225511	LINC00475	lncRNA	NO
1.834e-06	1425	ENSG00000225521	AC005237.4	lncRNA	NO
1.834e-06	1426	ENSG00000225649	AC064875.2	lncRNA	NO
1.834e-06	1427	ENSG00000225684	FAM225B	lncRNA	NO
1.834e-06	1428	ENSG00000225725	FAM66E	lncRNA	NO
1.834e-06	1429	ENSG00000225783	MIAT	lncRNA	NO
1.834e-06	1430	ENSG00000225792	AC004540.4	lncRNA	NO
1.834e-06	1431	ENSG00000225867	RP5-1177I5.3	lncRNA	NO
1.834e-06	1432	ENSG00000225969	ABHD11-AS1	lncRNA	NO
1.834e-06	1433	ENSG00000226026	RP11-57H12.3	lncRNA	NO
1.834e-06	1434	ENSG00000226091	LINC00937	lncRNA	NO
1.834e-06	1435	ENSG00000226304	RP11-435M3.2	lncRNA	NO
1.834e-06	1436	ENSG00000226312	CFLAR-AS1	lncRNA	NO
1.834e-06	1437	ENSG00000226332	RP11-157P1.4	lncRNA	NO
1.834e-06	1438	ENSG00000226377	AC084809.2	lncRNA	NO
1.834e-06	1439	ENSG00000226403	RP11-31F19.1	lncRNA	NO
1.834e-06	1440	ENSG00000226419	SLC16A1-AS1	lncRNA	NO
1.834e-06	1441	ENSG00000226445	XXyac-YX65C7_A.2	lncRNA	NO
1.834e-06	1442	ENSG00000226447	RP11-393J16.4	lncRNA	NO
1.834e-06	1443	ENSG00000226576	RP11-523O18.1	lncRNA	NO
1.834e-06	1444	ENSG00000226643	RP11-358H9.1	lncRNA	NO
1.834e-06	1445	ENSG00000226659	RP11-137H2.4	lncRNA	NO
1.834e-06	1446	ENSG00000226711	FAM66C	lncRNA	NO
1.834e-06	1447	ENSG00000226806	AC011893.3	lncRNA	NO
1.834e-06	1448	ENSG00000226856	AC093901.1	lncRNA	NO
1.834e-06	1449	ENSG00000226963	AC078883.4	lncRNA	NO
1.834e-06	1450	ENSG00000226983	AP000235.2	lncRNA	NO
1.834e-06	1451	ENSG00000227217	RP11-367J7.3	lncRNA	NO
1.834e-06	1452	ENSG00000227218	RP11-203J24.8	lncRNA	NO
1.834e-06	1453	ENSG00000227220	RP11-69I8.3	lncRNA	NO
1.834e-06	1454	ENSG00000227374	RP11-109A6.3	lncRNA	NO
1.834e-06	1455	ENSG00000227386	AC091705.1	lncRNA	NO
1.834e-06	1456	ENSG00000227751	RP1-20B21.4	lncRNA	NO
1.834e-06	1457	ENSG00000227888	FAM66A	lncRNA	NO
1.834e-06	1458	ENSG00000227908	FLJ31104	lncRNA	NO
1.834e-06	1459	ENSG00000227959	RP11-276H7.2	lncRNA	NO
1.834e-06	1460	ENSG00000228073	AC133106.2	lncRNA	NO
1.834e-06	1461	ENSG00000228272	AC106874.1	lncRNA	NO
1.834e-06	1462	ENSG00000228329	AC097495.3	lncRNA	NO
1.834e-06	1463	ENSG00000228421	AC005013.5	lncRNA	NO
1.834e-06	1464	ENSG00000228616	RP11-66N11.7	lncRNA	NO
1.834e-06	1465	ENSG00000228649	AC005682.5	lncRNA	NO
1.834e-06	1466	ENSG00000228703	RP5-1160K1.6	lncRNA	NO
1.834e-06	1467	ENSG00000228791	THRB-AS1	lncRNA	NO
1.834e-06	1468	ENSG00000228812	LAMA5-AS1	lncRNA	NO
1.834e-06	1469	ENSG00000228933	RP11-268G12.1	lncRNA	NO
1.834e-06	1470	ENSG00000228956	SATB1-AS1	lncRNA	NO
1.834e-06	1471	ENSG00000228980	LINC01205	lncRNA	NO
1.834e-06	1472	ENSG00000229017	LINC01277	lncRNA	NO
1.834e-06	1473	ENSG00000229124	VIM-AS1	lncRNA	NO
1.834e-06	1474	ENSG00000229214	LINC00242	lncRNA	NO
1.834e-06	1475	ENSG00000229249	LINC00446	lncRNA	NO
1.834e-06	1476	ENSG00000229294	RP5-1044H5.1	lncRNA	NO
1.834e-06	1477	ENSG00000229498	AC105053.3	lncRNA	NO
1.834e-06	1478	ENSG00000229539	RP11-119B16.2	lncRNA	NO
1.834e-06	1479	ENSG00000229922	RP11-240M16.1	lncRNA	NO
1.834e-06	1480	ENSG00000229931	RP1-151F17.1	lncRNA	NO
1.834e-06	1481	ENSG00000229953	RP11-284F21.7	lncRNA	NO
1.834e-06	1482	ENSG00000229956	ZRANB2-AS2	lncRNA	NO
1.834e-06	1483	ENSG00000230023	RP11-10N16.2	lncRNA	NO
1.834e-06	1484	ENSG00000230082	PRRT3-AS1	lncRNA	NO
1.834e-06	1485	ENSG00000230084	RP4-613B23.1	lncRNA	NO
1.834e-06	1486	ENSG00000230107	CTA-126B4.7	lncRNA	NO
1.834e-06	1487	ENSG00000230142	LINC01075	lncRNA	NO
1.834e-06	1488	ENSG00000230134	HCG24	lncRNA	NO
1.834e-06	1489	ENSG00000230432	AC114803.3	lncRNA	NO
1.834e-06	1490	ENSG00000230454	U73166.2	lncRNA	NO
1.834e-06	1491	ENSG00000230483	AC124057.5	lncRNA	NO
1.834e-06	1492	ENSG00000230534	RP11-297A16.2	lncRNA	NO
1.834e-06	1493	ENSG00000230615	RP5-1198O20.4	lncRNA	NO
1.834e-06	1494	ENSG00000230627	RP1-155D22.1	lncRNA	NO
1.834e-06	1495	ENSG00000230641	USP12-AS2	lncRNA	NO
1.834e-06	1496	ENSG00000230698	CTD-2330K9.2	lncRNA	NO
1.834e-06	1497	ENSG00000230866	CTA-342B11.2	lncRNA	NO
1.834e-06	1498	ENSG00000230899	MAGEA8-AS1	lncRNA	NO
1.834e-06	1499	ENSG00000230955	RP11-109P14.10	lncRNA	NO
1.834e-06	1500	ENSG00000231079	AC105402.4	lncRNA	NO
1.834e-06	1501	ENSG00000231134	TCF7L1-IT1	lncRNA	NO
1.834e-06	1502	ENSG00000231187	RP11-38L15.3	lncRNA	NO
1.834e-06	1503	ENSG00000231204	AC011752.1	lncRNA	NO
1.834e-06	1504	ENSG00000231373	GNA14-AS1	lncRNA	NO
1.834e-06	1505	ENSG00000231383	FGF12-AS1	lncRNA	NO
1.834e-06	1506	ENSG00000231424	RP1-45C12.1	lncRNA	NO
1.834e-06	1507	ENSG00000231437	RP11-88H9.2	lncRNA	NO
1.834e-06	1508	ENSG00000231439	WASIR2	lncRNA	NO
1.834e-06	1509	ENSG00000231528	FAM225A	lncRNA	NO
1.834e-06	1510	ENSG00000231636	AGBL5-AS1	lncRNA	NO
1.834e-06	1511	ENSG00000231806	PCAT7	lncRNA	NO
1.834e-06	1512	ENSG00000231863	RP3-428L16.1	lncRNA	NO
1.834e-06	1513	ENSG00000231868	RP1-202O8.2	lncRNA	NO
1.834e-06	1514	ENSG00000231898	AC012594.1	lncRNA	NO
1.834e-06	1515	ENSG00000231908	IDH1-AS1	lncRNA	NO
1.834e-06	1516	ENSG00000231933	CTA-125H2.2	lncRNA	NO
1.834e-06	1517	ENSG00000231993	EP300-AS1	lncRNA	NO
1.834e-06	1518	ENSG00000232065	LINC01063	lncRNA	NO
1.834e-06	1519	ENSG00000232118	BACH1-AS1	lncRNA	NO
1.834e-06	1520	ENSG00000232190	RP11-134D3.1	lncRNA	NO
1.834e-06	1521	ENSG00000232298	RP11-10N16.3	lncRNA	NO
1.834e-06	1522	ENSG00000232386	RP11-66B24.2	lncRNA	NO
1.834e-06	1523	ENSG00000232412	RP1-315G1.3	lncRNA	NO
1.834e-06	1524	ENSG00000232451	AC016768.1	lncRNA	NO
1.834e-06	1525	ENSG00000232533	AC093673.5	lncRNA	NO
1.834e-06	1526	ENSG00000232581	AC079742.4	lncRNA	NO
1.834e-06	1527	ENSG00000232667	AC004862.6	lncRNA	NO
1.834e-06	1528	ENSG00000232671	RP11-126K1.2	lncRNA	NO
1.834e-06	1529	ENSG00000232756	RP5-1185I7.1	lncRNA	NO
1.834e-06	1530	ENSG00000232909	RP3-510O8.4	lncRNA	NO
1.834e-06	1531	ENSG00000232969	AP001062.9	lncRNA	NO
1.834e-06	1532	ENSG00000143248	RGS5	lncRNA	NO
1.834e-06	1533	ENSG00000233008	RP11-475O6.1	lncRNA	NO
1.834e-06	1534	ENSG00000233030	RP11-196G18.3	lncRNA	NO
1.834e-06	1535	ENSG00000233080	LINC01399	lncRNA	NO
1.834e-06	1536	ENSG00000233237	LINC00472	lncRNA	NO
1.834e-06	1537	ENSG00000233256	RP11-445K13.2	lncRNA	NO
1.834e-06	1538	ENSG00000233393	AP000688.29	lncRNA	NO
1.834e-06	1539	ENSG00000233427	RP1-212P9.3	lncRNA	NO
1.834e-06	1540	ENSG00000233492	RP5-984P4.4	lncRNA	NO
1.834e-06	1541	ENSG00000233515	LINC01518	lncRNA	NO
1.834e-06	1542	ENSG00000233570	LINC00690	lncRNA	NO
1.834e-06	1543	ENSG00000233656	RP11-716O23.1	lncRNA	NO
1.834e-06	1544	ENSG00000233665	RP11-523O18.5	lncRNA	NO
1.834e-06	1545	ENSG00000233725	LINC00284	lncRNA	NO
1.834e-06	1546	ENSG00000233739	RP5-1039K5.13	lncRNA	NO
1.834e-06	1547	ENSG00000233834	AC005083.1	lncRNA	NO
1.834e-06	1548	ENSG00000233849	AC022201.5	lncRNA	NO
1.834e-06	1549	ENSG00000233852	AC005304.1	lncRNA	NO
1.834e-06	1550	ENSG00000233860	RP11-359D14.2	lncRNA	NO
1.834e-06	1551	ENSG00000233901	LINC01503	lncRNA	NO
1.834e-06	1552	ENSG00000233920	RP5-1061H20.5	lncRNA	NO
1.834e-06	1553	ENSG00000233975	RP11-288L9.1	lncRNA	NO
1.834e-06	1554	ENSG00000234055	RP11-247A12.1	lncRNA	NO
1.834e-06	1555	ENSG00000234160	RP11-613M10.6	lncRNA	NO
1.834e-06	1556	ENSG00000234181	RP11-182N22.8	lncRNA	NO
1.834e-06	1557	ENSG00000234222	RP11-315I20.1	lncRNA	NO
1.834e-06	1558	ENSG00000234230	ZFX-AS1	lncRNA	NO
1.834e-06	1559	ENSG00000234233	KCNH1-IT1	lncRNA	NO
1.834e-06	1560	ENSG00000234378	AC098828.2	lncRNA	NO
1.834e-06	1561	ENSG00000234390	USP27X-AS1	lncRNA	NO
1.834e-06	1562	ENSG00000234396	RP11-181G12.4	lncRNA	NO
1.834e-06	1563	ENSG00000234452	SLC16A12-AS1	lncRNA	NO
1.834e-06	1564	ENSG00000234535	RP11-37L2.1	lncRNA	NO
1.834e-06	1565	ENSG00000234542	RP11-282I1.2	lncRNA	NO
1.834e-06	1566	ENSG00000234546	RP3-510D11.2	lncRNA	NO
1.834e-06	1567	ENSG00000234571	RP5-998N21.4	lncRNA	NO
1.834e-06	1568	ENSG00000234694	RP1-92O14.3	lncRNA	NO
1.834e-06	1569	ENSG00000234718	AC007161.5	lncRNA	NO
1.834e-06	1570	ENSG00000234775	RP11-335O13.7	lncRNA	NO
1.834e-06	1571	ENSG00000234892	Z82214.2	lncRNA	NO
1.834e-06	1572	ENSG00000234912	SNHG20	lncRNA	NO
1.834e-06	1573	ENSG00000234944	RP11-124O11.1	lncRNA	NO
1.834e-06	1574	ENSG00000235021	RP11-439E19.7	lncRNA	NO
1.834e-06	1575	ENSG00000235035	AC007395.3	lncRNA	NO
1.834e-06	1576	ENSG00000235119	RP11-9M16.2	lncRNA	NO
1.834e-06	1577	ENSG00000235237	RP1-151B14.6	lncRNA	NO
1.834e-06	1578	ENSG00000235296	AC137723.5	lncRNA	NO
1.834e-06	1579	ENSG00000235313	HM13-IT1	lncRNA	NO
1.834e-06	1580	ENSG00000235499	AC073046.25	lncRNA	NO
1.834e-06	1581	ENSG00000235531	MSC-AS1	lncRNA	NO
1.834e-06	1582	ENSG00000235590	GNAS-AS1	lncRNA	NO
1.834e-06	1583	ENSG00000235725	AC007389.3	lncRNA	NO
1.834e-06	1584	ENSG00000235819	RP11-359J6.1	lncRNA	NO
1.834e-06	1585	ENSG00000236144	TMEM147-AS1	lncRNA	NO
1.834e-06	1586	ENSG00000236301	MRGPRG-AS1	lncRNA	NO
1.834e-06	1587	ENSG00000236449	AC018890.6	lncRNA	NO
1.834e-06	1588	ENSG00000236501	AC079305.11	lncRNA	NO
1.834e-06	1589	ENSG00000236526	RP4-742J24.2	lncRNA	NO
1.834e-06	1590	ENSG00000236611	AP000343.2	lncRNA	NO
1.834e-06	1591	ENSG00000236653	AC005235.1	lncRNA	NO
1.834e-06	1592	ENSG00000236671	PRKG1-AS1	lncRNA	NO
1.834e-06	1593	ENSG00000236760	AC019118.3	lncRNA	NO
1.834e-06	1594	ENSG00000236780	AC078941.1	lncRNA	NO
1.834e-06	1595	ENSG00000236914	RP11-1008C21.2	lncRNA	NO
1.834e-06	1596	ENSG00000237037	NDUFA6-AS1	lncRNA	NO
1.834e-06	1597	ENSG00000237092	LINC01065	lncRNA	NO
1.834e-06	1598	ENSG00000237126	AC073254.1	lncRNA	NO
1.834e-06	1599	ENSG00000237166	AC007163.3	lncRNA	NO
1.834e-06	1600	ENSG00000237188	RP11-337C18.8	lncRNA	NO
1.834e-06	1601	ENSG00000237453	RP11-67L3.2	lncRNA	NO
1.834e-06	1602	ENSG00000237464	RP3-461P17.9	lncRNA	NO
1.834e-06	1603	ENSG00000237491	RP11-206L10.9	lncRNA	NO
1.834e-06	1604	ENSG00000237574	AC079776.3	lncRNA	NO
1.834e-06	1605	ENSG00000237596	RP13-143G15.4	lncRNA	NO
1.834e-06	1606	ENSG00000237640	RP4-604G5.1	lncRNA	NO
1.834e-06	1607	ENSG00000237686	RP5-1120P11.1	lncRNA	NO
1.834e-06	1608	ENSG00000237863	RP6-24A23.3	lncRNA	NO
1.834e-06	1609	ENSG00000237879	LINC00398	lncRNA	NO
1.834e-06	1610	ENSG00000237943	PRKCQ-AS1	lncRNA	NO
1.834e-06	1611	ENSG00000238020	HTR3E-AS1	lncRNA	NO
1.834e-06	1612	ENSG00000238164	RP3-395M20.8	lncRNA	NO
1.834e-06	1613	ENSG00000238276	RP11-245J24.1	lncRNA	NO
1.834e-06	1614	ENSG00000239322	ATP6V1B1-AS1	lncRNA	NO
1.834e-06	1615	ENSG00000239674	RP1-127L4.7	lncRNA	NO
1.834e-06	1616	ENSG00000239828	RP11-446H18.5	lncRNA	NO
1.834e-06	1617	ENSG00000239945	RP11-34P13.8	lncRNA	NO
1.834e-06	1618	ENSG00000240980	RP11-734K21.4	lncRNA	NO
1.834e-06	1619	ENSG00000241155	ARHGAP31-AS1	lncRNA	NO
1.834e-06	1620	ENSG00000241269	AC093620.5	lncRNA	NO
1.834e-06	1621	ENSG00000241490	RP11-553L6.2	lncRNA	NO
1.834e-06	1622	ENSG00000241770	RP11-555M1.3	lncRNA	NO
1.834e-06	1623	ENSG00000242590	RP11-54O7.14	lncRNA	NO
1.834e-06	1624	ENSG00000242791	RP11-651P23.5	lncRNA	NO
1.834e-06	1625	ENSG00000243179	AC110769.3	lncRNA	NO
1.834e-06	1626	ENSG00000243295	CTD-2185K10.1	lncRNA	NO
1.834e-06	1627	ENSG00000243296	RP11-779P15.1	lncRNA	NO
1.834e-06	1628	ENSG00000243491	RP11-521D12.5	lncRNA	NO
1.834e-06	1629	ENSG00000243960	RP11-552M11.4	lncRNA	NO
1.834e-06	1630	ENSG00000244128	LINC01322	lncRNA	NO
1.834e-06	1631	ENSG00000244151	RP11-148K1.12	lncRNA	NO
1.834e-06	1632	ENSG00000244502	HDAC11-AS1	lncRNA	NO
1.834e-06	1633	ENSG00000245552	RP11-712B9.2	lncRNA	NO
1.834e-06	1634	ENSG00000245598	DACT3-AS1	lncRNA	NO
1.834e-06	1635	ENSG00000245694	CRNDE	lncRNA	NO
1.834e-06	1636	ENSG00000245832	MIR4300HG	lncRNA	NO
1.834e-06	1637	ENSG00000245870	LINC00682	lncRNA	NO
1.834e-06	1638	ENSG00000246223	LINC01550	lncRNA	NO
1.834e-06	1639	ENSG00000246273	SBF2-AS1	lncRNA	NO
1.834e-06	1640	ENSG00000246339	EXTL3-AS1	lncRNA	NO
1.834e-06	1641	ENSG00000246363	RP11-13A1.1	lncRNA	NO
1.834e-06	1642	ENSG00000246863	RP11-325N19.3	lncRNA	NO
1.834e-06	1643	ENSG00000246985	SOCS2-AS1	lncRNA	NO
1.834e-06	1644	ENSG00000247092	SNHG10	lncRNA	NO
1.834e-06	1645	ENSG00000247134	RP11-11N9.4	lncRNA	NO
1.834e-06	1646	ENSG00000247372	CTD-2235C13.2	lncRNA	NO
1.834e-06	1647	ENSG00000247809	NR2F2-AS1	lncRNA	NO
1.834e-06	1648	ENSG00000247925	RP3-510L9.1	lncRNA	NO
1.834e-06	1649	ENSG00000248049	UBA6-AS1	lncRNA	NO
1.834e-06	1650	ENSG00000248161	RP11-499E18.1	lncRNA	NO
1.834e-06	1651	ENSG00000248172	RP11-1094H24.3	lncRNA	NO
1.834e-06	1652	ENSG00000248362	CTC-327F10.5	lncRNA	NO
1.834e-06	1653	ENSG00000248399	RP11-503N18.4	lncRNA	NO
1.834e-06	1654	ENSG00000248429	RP11-597D13.9	lncRNA	NO
1.834e-06	1655	ENSG00000248789	CTD-2203A3.1	lncRNA	NO
1.834e-06	1656	ENSG00000248896	CTD-2135J3.3	lncRNA	NO
1.834e-06	1657	ENSG00000249087	ZNF436-AS1	lncRNA	NO
1.834e-06	1658	ENSG00000249335	CTC-340D7.1	lncRNA	NO
1.834e-06	1659	ENSG00000249375	CASC11	lncRNA	NO
1.834e-06	1660	ENSG00000249645	RP11-552M14.1	lncRNA	NO
1.834e-06	1661	ENSG00000250066	RP11-141O11.1	lncRNA	NO
1.834e-06	1662	ENSG00000250538	RP11-92A5.2	lncRNA	NO
1.834e-06	1663	ENSG00000281736	LINC01511	lncRNA	NO
1.834e-06	1664	ENSG00000250634	LINC01182	lncRNA	NO
1.834e-06	1665	ENSG00000250751	RP11-613C6.2	lncRNA	NO
1.834e-06	1666	ENSG00000250846	EPHA5-AS1	lncRNA	NO
1.834e-06	1667	ENSG00000250999	RP11-1379J22.5	lncRNA	NO
1.834e-06	1668	ENSG00000251010	RP11-6L6.7	lncRNA	NO
1.834e-06	1669	ENSG00000251075	HTT-AS	lncRNA	NO
1.834e-06	1670	ENSG00000251161	RP11-540O11.1	lncRNA	NO
1.834e-06	1671	ENSG00000251298	RP11-425A23.1	lncRNA	NO
1.834e-06	1672	ENSG00000251364	CTD-2516F10.2	lncRNA	NO
1.834e-06	1673	ENSG00000251367	RP11-231G15.2	lncRNA	NO
1.834e-06	1674	ENSG00000251417	RP11-1348G14.4	lncRNA	NO
1.834e-06	1675	ENSG00000251461	RP11-501C14.6	lncRNA	NO
1.834e-06	1676	ENSG00000251533	LINC00605	lncRNA	NO
1.834e-06	1677	ENSG00000251604	LINC01385	lncRNA	NO
1.834e-06	1678	ENSG00000253103	LINC01609	lncRNA	NO
1.834e-06	1679	ENSG00000253356	RP11-90P5.2	lncRNA	NO
1.834e-06	1680	ENSG00000253390	CTC-756D1.2	lncRNA	NO
1.834e-06	1681	ENSG00000253408	RP11-231D20.2	lncRNA	NO
1.834e-06	1682	ENSG00000253593	RP11-157E21.1	lncRNA	NO
1.834e-06	1683	ENSG00000253641	LINCR-0001	lncRNA	NO
1.834e-06	1684	ENSG00000253675	CTD-3118D11.2	lncRNA	NO
1.834e-06	1685	ENSG00000253688	RP11-567J20.2	lncRNA	NO
1.834e-06	1686	ENSG00000253730	RP11-893F2.13	lncRNA	NO
1.834e-06	1687	ENSG00000253837	RP11-177H13.2	lncRNA	NO
1.834e-06	1688	ENSG00000253865	RP11-394O4.3	lncRNA	NO
1.834e-06	1689	ENSG00000253871	RP11-756K15.2	lncRNA	NO
1.834e-06	1690	ENSG00000253903	RP11-521M14.2	lncRNA	NO
1.834e-06	1691	ENSG00000253939	RP11-44K6.3	lncRNA	NO
1.834e-06	1692	ENSG00000253944	RP11-156K13.1	lncRNA	NO
1.834e-06	1693	ENSG00000253983	RP1-16A9.1	lncRNA	NO
1.834e-06	1694	ENSG00000254042	CTC-558O2.1	lncRNA	NO
1.834e-06	1695	ENSG00000254094	AC078852.1	lncRNA	NO
1.834e-06	1696	ENSG00000254136	RP11-546K22.2	lncRNA	NO
1.834e-06	1697	ENSG00000254224	KB-1043D8.6	lncRNA	NO
1.834e-06	1698	ENSG00000254366	RP11-38H17.1	lncRNA	NO
1.834e-06	1699	ENSG00000254501	AP003068.9	lncRNA	NO
1.834e-06	1700	ENSG00000254539	RP4-791M13.3	lncRNA	NO
1.834e-06	1701	ENSG00000254545	RP11-84A19.3	lncRNA	NO
1.834e-06	1702	ENSG00000254610	RP5-903G2.2	lncRNA	NO
1.834e-06	1703	ENSG00000254614	AP003068.23	lncRNA	NO
1.834e-06	1704	ENSG00000254639	CTD-2589M5.5	lncRNA	NO
1.834e-06	1705	ENSG00000254699	RP11-12D16.2	lncRNA	NO
1.834e-06	1706	ENSG00000254836	RP1-17K7.3	lncRNA	NO
1.834e-06	1707	ENSG00000254864	CTD-2516F10.4	lncRNA	NO
1.834e-06	1708	ENSG00000254872	RP13-870H17.3	lncRNA	NO
1.834e-06	1709	ENSG00000254873	RP11-770J1.5	lncRNA	NO
1.834e-06	1710	ENSG00000254951	RP11-494M8.4	lncRNA	NO
1.834e-06	1711	ENSG00000254973	RP11-429J17.7	lncRNA	NO
1.834e-06	1712	ENSG00000255002	CTD-2509G16.2	lncRNA	NO
1.834e-06	1713	ENSG00000255029	CTD-3012A18.1	lncRNA	NO
1.834e-06	1714	ENSG00000255039	RP11-882G5.1	lncRNA	NO
1.834e-06	1715	ENSG00000255052	FAM66D	lncRNA	NO
1.834e-06	1716	ENSG00000255126	CTD-2531D15.5	lncRNA	NO
1.834e-06	1717	ENSG00000255136	CTD-2562J17.4	lncRNA	NO
1.834e-06	1718	ENSG00000255159	RP11-318C2.1	lncRNA	NO
1.834e-06	1719	ENSG00000255165	CTD-2609K8.3	lncRNA	NO
1.834e-06	1720	ENSG00000255090	MIR100HG	lncRNA	NO
1.834e-06	1721	ENSG00000255267	RP11-430H10.2	lncRNA	NO
1.834e-06	1722	ENSG00000255284	AP006621.5	lncRNA	NO
1.834e-06	1723	ENSG00000255337	RP11-315O6.1	lncRNA	NO
1.834e-06	1724	ENSG00000255363	RP11-672A2.5	lncRNA	NO
1.834e-06	1725	ENSG00000255395	CTD-2562J17.2	lncRNA	NO
1.834e-06	1726	ENSG00000255507	RP11-535A19.2	lncRNA	NO
1.834e-06	1727	ENSG00000255512	AP005135.2	lncRNA	NO
1.834e-06	1728	ENSG00000255518	RP11-148O21.4	lncRNA	NO
1.834e-06	1729	ENSG00000255572	RP11-273B20.3	lncRNA	NO
1.834e-06	1730	ENSG00000255660	RERG-AS1	lncRNA	NO
1.834e-06	1731	ENSG00000255737	AGAP2-AS1	lncRNA	NO
1.834e-06	1732	ENSG00000255790	RP11-711K1.7	lncRNA	NO
1.834e-06	1733	ENSG00000255811	RP1-34M23.5	lncRNA	NO
1.834e-06	1734	ENSG00000255857	PXN-AS1	lncRNA	NO
1.834e-06	1735	ENSG00000255921	RP11-662I13.2	lncRNA	NO
1.834e-06	1736	ENSG00000256007	ARAP1-AS1	lncRNA	NO
1.834e-06	1737	ENSG00000256164	CCND2-AS1	lncRNA	NO
1.834e-06	1738	ENSG00000256248	RP11-123O10.4	lncRNA	NO
1.834e-06	1739	ENSG00000256286	RP11-983C2.3	lncRNA	NO
1.834e-06	1740	ENSG00000256576	RP13-977J11.2	lncRNA	NO
1.834e-06	1741	ENSG00000256628	ZBTB11-AS1	lncRNA	NO
1.834e-06	1742	ENSG00000256982	CTD-2555A7.2	lncRNA	NO
1.834e-06	1743	ENSG00000257002	AP000438.2	lncRNA	NO
1.834e-06	1744	ENSG00000257058	RP11-864I4.4	lncRNA	NO
1.834e-06	1745	ENSG00000257270	RP11-521B24.5	lncRNA	NO
1.834e-06	1746	ENSG00000257337	RP11-983P16.4	lncRNA	NO
1.834e-06	1747	ENSG00000257433	RP1-197B17.3	lncRNA	NO
1.834e-06	1748	ENSG00000257585	LINC00609	lncRNA	NO
1.834e-06	1749	ENSG00000257681	RP11-341G23.4	lncRNA	NO
1.834e-06	1750	ENSG00000257682	RP11-314D7.3	lncRNA	NO
1.834e-06	1751	ENSG00000257700	RP11-641A6.3	lncRNA	NO
1.834e-06	1752	ENSG00000257718	RP11-396F22.1	lncRNA	NO
1.834e-06	1753	ENSG00000257808	RP11-1136G11.8	lncRNA	NO
1.834e-06	1754	ENSG00000257815	LINC01481	lncRNA	NO
1.834e-06	1755	ENSG00000258048	RP11-530C5.1	lncRNA	NO
1.834e-06	1756	ENSG00000258077	RP11-114H23.1	lncRNA	NO
1.834e-06	1757	ENSG00000258253	RP3-416H24.4	lncRNA	NO
1.834e-06	1758	ENSG00000258325	RP4-816N1.6	lncRNA	NO
1.834e-06	1759	ENSG00000258430	RP11-982M15.2	lncRNA	NO
1.834e-06	1760	ENSG00000258520	RP11-363J20.2	lncRNA	NO
1.834e-06	1761	ENSG00000258616	RP11-369C8.1	lncRNA	NO
1.834e-06	1762	ENSG00000258658	RP11-517O13.3	lncRNA	NO
1.834e-06	1763	ENSG00000258700	LINC00871	lncRNA	NO
1.834e-06	1764	ENSG00000258748	CTD-2223O18.1	lncRNA	NO
1.834e-06	1765	ENSG00000258798	RP11-895M11.3	lncRNA	NO
1.834e-06	1766	ENSG00000258885	RP11-344B23.2	lncRNA	NO
1.834e-06	1767	ENSG00000258999	RP11-114N19.3	lncRNA	NO
1.834e-06	1768	ENSG00000259054	AE000662.93	lncRNA	NO
1.834e-06	1769	ENSG00000259200	RP11-718O11.1	lncRNA	NO
1.834e-06	1770	ENSG00000259248	USP3-AS1	lncRNA	NO
1.834e-06	1771	ENSG00000259281	LINGO1-AS2	lncRNA	NO
1.834e-06	1772	ENSG00000259410	RP11-34F13.3	lncRNA	NO
1.834e-06	1773	ENSG00000259424	RP11-35O15.1	lncRNA	NO
1.834e-06	1774	ENSG00000259448	RP11-16E12.1	lncRNA	NO
1.834e-06	1775	ENSG00000259462	CPEB1-AS1	lncRNA	NO
1.834e-06	1776	ENSG00000259508	RP11-661D19.3	lncRNA	NO
1.834e-06	1777	ENSG00000259605	AC074212.5	lncRNA	NO
1.834e-06	1778	ENSG00000259717	LINC00677	lncRNA	NO
1.834e-06	1779	ENSG00000259840	LA16c-380A1.1	lncRNA	NO
1.834e-06	1780	ENSG00000259870	RP11-753A21.2	lncRNA	NO
1.834e-06	1781	ENSG00000259977	AL121578.2	lncRNA	NO
1.834e-06	1782	ENSG00000260015	RP11-510M2.5	lncRNA	NO
1.834e-06	1783	ENSG00000260057	LINC01571	lncRNA	NO
1.834e-06	1784	ENSG00000260070	RP11-182J23.1	lncRNA	NO
1.834e-06	1785	ENSG00000260086	RP11-42I10.1	lncRNA	NO
1.834e-06	1786	ENSG00000260173	RP11-2I17.4	lncRNA	NO
1.834e-06	1787	ENSG00000260177	RP4-536B24.3	lncRNA	NO
1.834e-06	1788	ENSG00000260179	RP5-902P8.12	lncRNA	NO
1.834e-06	1789	ENSG00000260209	RP11-680F20.10	lncRNA	NO
1.834e-06	1790	ENSG00000260213	RP11-303E16.3	lncRNA	NO
1.834e-06	1791	ENSG00000260217	RP11-809F4.3	lncRNA	NO
1.834e-06	1792	ENSG00000260249	RP11-401P9.5	lncRNA	NO
1.834e-06	1793	ENSG00000260274	RP11-817O13.8	lncRNA	NO
1.834e-06	1794	ENSG00000260278	RP11-109G23.3	lncRNA	NO
1.834e-06	1795	ENSG00000260279	AC137932.5	lncRNA	NO
1.834e-06	1796	ENSG00000260281	ITFG1-AS1	lncRNA	NO
1.834e-06	1797	ENSG00000260293	RP11-715J22.6	lncRNA	NO
1.834e-06	1798	ENSG00000260338	LINC01570	lncRNA	NO
1.834e-06	1799	ENSG00000260369	CTD-2526A2.2	lncRNA	NO
1.834e-06	1800	ENSG00000260420	LA16c-444G7.2	lncRNA	NO
1.834e-06	1801	ENSG00000260426	RP5-912I13.1	lncRNA	NO
1.834e-06	1802	ENSG00000260430	RP11-626G11.4	lncRNA	NO
1.834e-06	1803	ENSG00000260507	RP11-356C4.3	lncRNA	NO
1.834e-06	1804	ENSG00000260581	CTB-113P19.4	lncRNA	NO
1.834e-06	1805	ENSG00000260624	RP11-24D15.1	lncRNA	NO
1.834e-06	1806	ENSG00000260669	AL136419.6	lncRNA	NO
1.834e-06	1807	ENSG00000260739	RP11-2F9.4	lncRNA	NO
1.834e-06	1808	ENSG00000260793	RP5-882C2.2	lncRNA	NO
1.834e-06	1809	ENSG00000260814	RP11-107F6.3	lncRNA	NO
1.834e-06	1810	ENSG00000261033	RP11-209D14.2	lncRNA	NO
1.834e-06	1811	ENSG00000261071	RP1-223E5.4	lncRNA	NO
1.834e-06	1812	ENSG00000261172	RP11-356C4.5	lncRNA	NO
1.834e-06	1813	ENSG00000261218	RP11-960L18.1	lncRNA	NO
1.834e-06	1814	ENSG00000261293	RP11-276H1.2	lncRNA	NO
1.834e-06	1815	ENSG00000261335	RP11-318A15.2	lncRNA	NO
1.834e-06	1816	ENSG00000261398	RP11-244B22.6	lncRNA	NO
1.834e-06	1817	ENSG00000261449	RP11-589C21.5	lncRNA	NO
1.834e-06	1818	ENSG00000261526	CTB-31O20.2	lncRNA	NO
1.834e-06	1819	ENSG00000261578	RP11-21L23.2	lncRNA	NO
1.834e-06	1820	ENSG00000261602	CTD-2033A16.1	lncRNA	NO
1.834e-06	1821	ENSG00000261668	RP11-50D9.3	lncRNA	NO
1.834e-06	1822	ENSG00000261703	RP11-327F22.5	lncRNA	NO
1.834e-06	1823	ENSG00000261816	RP11-863P13.2	lncRNA	NO
1.834e-06	1824	ENSG00000261842	RP11-143I21.1	lncRNA	NO
1.834e-06	1825	ENSG00000261916	RP11-235E17.4	lncRNA	NO
1.834e-06	1826	ENSG00000261924	CTD-2561B21.5	lncRNA	NO
1.834e-06	1827	ENSG00000261976	RP11-506D12.5	lncRNA	NO
1.834e-06	1828	ENSG00000262298	RP5-1107A17.3	lncRNA	NO
1.834e-06	1829	ENSG00000262370	RP11-473M20.9	lncRNA	NO
1.834e-06	1830	ENSG00000262691	CTC-277H1.7	lncRNA	NO
1.834e-06	1831	ENSG00000262879	RP11-156P1.3	lncRNA	NO
1.834e-06	1832	ENSG00000263237	RP11-429K17.1	lncRNA	NO
1.834e-06	1833	ENSG00000263272	CTC-524C5.2	lncRNA	NO
1.834e-06	1834	ENSG00000263438	RP11-202D1.3	lncRNA	NO
1.834e-06	1835	ENSG00000263553	RP11-449D8.2	lncRNA	NO
1.834e-06	1836	ENSG00000263843	RP11-649A18.12	lncRNA	NO
1.834e-06	1837	ENSG00000263895	RP11-110H1.9	lncRNA	NO
1.834e-06	1838	ENSG00000264019	RP11-6N17.6	lncRNA	NO
1.834e-06	1839	ENSG00000264023	RP11-728E14.2	lncRNA	NO
1.834e-06	1840	ENSG00000264488	RP11-605F20.1	lncRNA	NO
1.834e-06	1841	ENSG00000264569	RP13-650J16.1	lncRNA	NO
1.834e-06	1842	ENSG00000264695	RP11-178F10.2	lncRNA	NO
1.834e-06	1843	ENSG00000264964	RP11-888D10.3	lncRNA	NO
1.834e-06	1844	ENSG00000265533	RP11-638L3.1	lncRNA	NO
1.834e-06	1845	ENSG00000265840	AC010761.10	lncRNA	NO
1.834e-06	1846	ENSG00000265907	RP11-737O24.2	lncRNA	NO
1.834e-06	1847	ENSG00000265980	CTD-2515C13.2	lncRNA	NO
1.834e-06	1848	ENSG00000266036	RP11-452I5.2	lncRNA	NO
1.834e-06	1849	ENSG00000266313	RP11-173M1.4	lncRNA	NO
1.834e-06	1850	ENSG00000266389	CTB-41I6.1	lncRNA	NO
1.834e-06	1851	ENSG00000266411	RP11-180P8.3	lncRNA	NO
1.834e-06	1852	ENSG00000266513	RP11-874J12.3	lncRNA	NO
1.834e-06	1853	ENSG00000266975	FARSA-AS1	lncRNA	NO
1.834e-06	1854	ENSG00000267042	CTD-3193K9.4	lncRNA	NO
1.834e-06	1855	ENSG00000267090	AC005789.9	lncRNA	NO
1.834e-06	1856	ENSG00000267095	CTD-2319I12.5	lncRNA	NO
1.834e-06	1857	ENSG00000267128	RP11-449J21.5	lncRNA	NO
1.834e-06	1858	ENSG00000267137	RP11-15K2.2	lncRNA	NO
1.834e-06	1859	ENSG00000267169	CTB-55O6.12	lncRNA	NO
1.834e-06	1860	ENSG00000267214	CTC-265F19.3	lncRNA	NO
1.834e-06	1861	ENSG00000267280	TBX2-AS1	lncRNA	NO
1.834e-06	1862	ENSG00000267304	AC004637.1	lncRNA	NO
1.834e-06	1863	ENSG00000267342	RP11-552F3.10	lncRNA	NO
1.834e-06	1864	ENSG00000267364	RP11-47L3.1	lncRNA	NO
1.834e-06	1865	ENSG00000267394	CTB-175E5.7	lncRNA	NO
1.834e-06	1866	ENSG00000267395	AC074212.6	lncRNA	NO
1.834e-06	1867	ENSG00000267396	RP11-845C23.3	lncRNA	NO
1.834e-06	1868	ENSG00000267412	CTC-265F19.2	lncRNA	NO
1.834e-06	1869	ENSG00000267429	AC006116.15	lncRNA	NO
1.834e-06	1870	ENSG00000267454	ZNF582-AS1	lncRNA	NO
1.834e-06	1871	ENSG00000267493	CIRBP-AS1	lncRNA	NO
1.834e-06	1872	ENSG00000267496	FAM215A	lncRNA	NO
1.834e-06	1873	ENSG00000267638	RP11-546M21.6	lncRNA	NO
1.834e-06	1874	ENSG00000267646	CTC-499B15.7	lncRNA	NO
1.834e-06	1875	ENSG00000267755	AC004623.2	lncRNA	NO
1.834e-06	1876	ENSG00000267760	CTC-565M22.1	lncRNA	NO
1.834e-06	1877	ENSG00000275797	AC008746.12	lncRNA	NO
1.834e-06	1878	ENSG00000267905	CTD-2616J11.16	lncRNA	NO
1.834e-06	1879	ENSG00000267986	AC130469.2	lncRNA	NO
1.834e-06	1880	ENSG00000268078	RP11-805I24.4	lncRNA	NO
1.834e-06	1881	ENSG00000268375	CTD-2568A17.8	lncRNA	NO
1.834e-06	1882	ENSG00000268536	AC005523.3	lncRNA	NO
1.834e-06	1883	ENSG00000268658	LINC00664	lncRNA	NO
1.834e-06	1884	ENSG00000268673	LLNLR-249E10.1	lncRNA	NO
1.834e-06	1885	ENSG00000269050	CTC-360G5.6	lncRNA	NO
1.834e-06	1886	ENSG00000269086	CTC-523E23.5	lncRNA	NO
1.834e-06	1887	ENSG00000269139	CTD-3193O13.8	lncRNA	NO
1.834e-06	1888	ENSG00000269191	AC005387.2	lncRNA	NO
1.834e-06	1889	ENSG00000269246	CTC-246B18.10	lncRNA	NO
1.834e-06	1890	ENSG00000269289	CTB-92J24.3	lncRNA	NO
1.834e-06	1891	ENSG00000269736	CTD-2521M24.11	lncRNA	NO
1.834e-06	1892	ENSG00000269915	AP006621.9	lncRNA	NO
1.834e-06	1893	ENSG00000270049	RP11-297D21.4	lncRNA	NO
1.834e-06	1894	ENSG00000270094	RP11-245P10.8	lncRNA	NO
1.834e-06	1895	ENSG00000270116	AP001429.1	lncRNA	NO
1.834e-06	1896	ENSG00000270457	RP11-467C18.1	lncRNA	NO
1.834e-06	1897	ENSG00000270522	RP11-168P13.1	lncRNA	NO
1.834e-06	1898	ENSG00000270792	RP11-103J8.1	lncRNA	NO
1.834e-06	1899	ENSG00000282384	AC015849.12	lncRNA	NO
1.834e-06	1900	ENSG00000271065	RP11-607P23.1	lncRNA	NO
1.834e-06	1901	ENSG00000271553	RP11-274B21.10	lncRNA	NO
1.834e-06	1902	ENSG00000271849	CTC-332L22.1	lncRNA	NO
1.834e-06	1903	ENSG00000271855	RP11-214N9.1	lncRNA	NO
1.834e-06	1904	ENSG00000271931	RP11-63L7.5	lncRNA	NO
1.834e-06	1905	ENSG00000271936	RP11-443B20.1	lncRNA	NO
1.834e-06	1906	ENSG00000271989	RP4-736L20.3	lncRNA	NO
1.834e-06	1907	ENSG00000272053	RP11-367G6.3	lncRNA	NO
1.834e-06	1908	ENSG00000272072	CTA-363E19.2	lncRNA	NO
1.834e-06	1909	ENSG00000272081	CTD-2376I4.2	lncRNA	NO
1.834e-06	1910	ENSG00000272161	RP4-713A8.1	lncRNA	NO
1.834e-06	1911	ENSG00000272189	RP3-325F22.5	lncRNA	NO
1.834e-06	1912	ENSG00000272259	RP11-305P22.9	lncRNA	NO
1.834e-06	1913	ENSG00000272282	RP11-222K16.2	lncRNA	NO
1.834e-06	1914	ENSG00000272360	RP11-359I18.5	lncRNA	NO
1.834e-06	1915	ENSG00000272425	RP11-363E6.4	lncRNA	NO
1.834e-06	1916	ENSG00000272438	RP11-54O7.16	lncRNA	NO
1.834e-06	1917	ENSG00000272447	RP11-182L21.6	lncRNA	NO
1.834e-06	1918	ENSG00000272482	RP11-474O21.5	lncRNA	NO
1.834e-06	1919	ENSG00000272540	XXbac-BPG252P9.9	lncRNA	NO
1.834e-06	1920	ENSG00000272695	GAS6-AS2	lncRNA	NO
1.834e-06	1921	ENSG00000272710	CTD-2026G6.3	lncRNA	NO
1.834e-06	1922	ENSG00000272762	RP11-155D18.12	lncRNA	NO
1.834e-06	1923	ENSG00000272808	RP11-66B24.7	lncRNA	NO
1.834e-06	1924	ENSG00000272836	RP3-402G11.27	lncRNA	NO
1.834e-06	1925	ENSG00000272849	RP11-347I19.8	lncRNA	NO
1.834e-06	1926	ENSG00000272874	RP5-1103G7.10	lncRNA	NO
1.834e-06	1927	ENSG00000272902	RP11-299H21.1	lncRNA	NO
1.834e-06	1928	ENSG00000272904	RP11-392E22.11	lncRNA	NO
1.834e-06	1929	ENSG00000272906	RP11-533E19.7	lncRNA	NO
1.834e-06	1930	ENSG00000272922	RP11-329B9.5	lncRNA	NO
1.834e-06	1931	ENSG00000272933	RP11-47A8.5	lncRNA	NO
1.834e-06	1932	ENSG00000272953	RP11-1275H24.2	lncRNA	NO
1.834e-06	1933	ENSG00000272969	RP11-528I4.2	lncRNA	NO
1.834e-06	1934	ENSG00000272986	RP11-46J23.1	lncRNA	NO
1.834e-06	1935	ENSG00000273069	RP5-1186P10.2	lncRNA	NO
1.834e-06	1936	ENSG00000273071	RP11-337C18.10	lncRNA	NO
1.834e-06	1937	ENSG00000273084	RP11-1275H24.3	lncRNA	NO
1.834e-06	1938	ENSG00000273107	RP11-165A20.3	lncRNA	NO
1.834e-06	1939	ENSG00000273125	RP11-115H18.1	lncRNA	NO
1.834e-06	1940	ENSG00000273179	RP11-20I20.4	lncRNA	NO
1.834e-06	1941	ENSG00000273189	CTD-3148I10.15	lncRNA	NO
1.834e-06	1942	ENSG00000273219	RP11-644N4.1	lncRNA	NO
1.834e-06	1943	ENSG00000273247	RP11-83A24.2	lncRNA	NO
1.834e-06	1944	ENSG00000273267	RP11-338K13.1	lncRNA	NO
1.834e-06	1945	ENSG00000273297	RP11-38M8.1	lncRNA	NO
1.834e-06	1946	ENSG00000273342	KB-1440D3.14	lncRNA	NO
1.834e-06	1947	ENSG00000273391	RP11-634H22.1	lncRNA	NO
1.834e-06	1948	ENSG00000273443	RP11-54O7.18	lncRNA	NO
1.834e-06	1949	ENSG00000273523	RP11-248G5.9	lncRNA	NO
1.834e-06	1950	ENSG00000273669	RP11-405M12.4	lncRNA	NO
1.834e-06	1951	ENSG00000273796	LL21NC02-21A1.1	lncRNA	NO
1.834e-06	1952	ENSG00000273888	FRMD6-AS1	lncRNA	NO
1.834e-06	1953	ENSG00000273901	CTD-2619J13.27	lncRNA	NO
1.834e-06	1954	ENSG00000274139	RP11-14C10.3	lncRNA	NO
1.834e-06	1955	ENSG00000274177	LLNLR-284B4.1	lncRNA	NO
1.834e-06	1956	ENSG00000274269	RP4-545L17.12	lncRNA	NO
1.834e-06	1957	ENSG00000274281	RP11-326N17.2	lncRNA	NO
1.834e-06	1958	ENSG00000274400	RP11-294N21.3	lncRNA	NO
1.834e-06	1959	ENSG00000274659	RP11-986G18.2	lncRNA	NO
1.834e-06	1960	ENSG00000274712	RP11-147L13.15	lncRNA	NO
1.834e-06	1961	ENSG00000274758	RP1-59D14.10	lncRNA	NO
1.834e-06	1962	ENSG00000274798	CTD-2129N1.1	lncRNA	NO
1.834e-06	1963	ENSG00000274863	RP11-97N19.3	lncRNA	NO
1.834e-06	1964	ENSG00000274937	CTD-2311M21.4	lncRNA	NO
1.834e-06	1965	ENSG00000275383	RP11-615I2.6	lncRNA	NO
1.834e-06	1966	ENSG00000275484	CTC-1337H24.4	lncRNA	NO
1.834e-06	1967	ENSG00000275765	RP11-54C4.3	lncRNA	NO
1.834e-06	1968	ENSG00000275852	RP13-379L11.4	lncRNA	NO
1.834e-06	1969	ENSG00000276007	RP11-358L22.3	lncRNA	NO
1.834e-06	1970	ENSG00000276174	RP11-687E1.2	lncRNA	NO
1.834e-06	1971	ENSG00000276210	LINC00226	lncRNA	NO
1.834e-06	1972	ENSG00000276772	CTD-2515H24.2	lncRNA	NO
1.834e-06	1973	ENSG00000282775	AC069363.1	lncRNA	NO
1.834e-06	1974	ENSG00000277369	RP11-486I11.2	lncRNA	NO
1.834e-06	1975	ENSG00000277449	CEBPB-AS1	lncRNA	NO
1.834e-06	1976	ENSG00000277453	CTC-492K19.7	lncRNA	NO
1.834e-06	1977	ENSG00000277491	RP11-676J12.9	lncRNA	NO
1.834e-06	1978	ENSG00000282397	RP11-378A12.1	lncRNA	NO
1.834e-06	1979	ENSG00000277767	RP11-365P13.5	lncRNA	NO
1.834e-06	1980	ENSG00000278002	RP11-596C23.2	lncRNA	NO
1.834e-06	1981	ENSG00000278013	RP11-379H8.1	lncRNA	NO
1.834e-06	1982	ENSG00000278022	RP11-35O15.2	lncRNA	NO
1.834e-06	1983	ENSG00000278060	RP11-466M21.1	lncRNA	NO
1.834e-06	1984	ENSG00000278107	RP11-162A12.4	lncRNA	NO
1.834e-06	1985	ENSG00000278239	AC020956.3	lncRNA	NO
1.834e-06	1986	ENSG00000278291	RP11-172H24.4	lncRNA	NO
1.834e-06	1987	ENSG00000278376	RP11-158I9.8	lncRNA	NO
1.834e-06	1988	ENSG00000278445	RP11-255P5.3	lncRNA	NO
1.834e-06	1989	ENSG00000278595	RP5-1068H6.6	lncRNA	NO
1.834e-06	1990	ENSG00000278713	CTD-2574D22.7	lncRNA	NO
1.834e-06	1991	ENSG00000278873	PRO1804	lncRNA	NO
1.834e-06	1992	ENSG00000278893	RP11-229O3.1	lncRNA	NO
1.834e-06	1993	ENSG00000278901	AC005609.17	lncRNA	NO
1.834e-06	1994	ENSG00000278915	AC005609.18	lncRNA	NO
1.834e-06	1995	ENSG00000278928	RP11-481F24.3	lncRNA	NO
1.834e-06	1996	ENSG00000278952	RP11-399J13.2	lncRNA	NO
1.834e-06	1997	ENSG00000279014	CTD-2651B20.8	lncRNA	NO
1.834e-06	1998	ENSG00000279063	CTD-2537I9.15	lncRNA	NO
[truncated: 170 more rows]
