# Supplementary material for: Inferring Novel Autophagy Regulators Based on Transcription Factors and Non-Coding RNAs Coordinated Regulatory Network
Source: Cells. 2018 Nov 2;7(11):194. doi: 10.3390/cells7110194 (PMC6262548; doi:10.3390/cells7110194)
Supplement: Supplementary file 1 [file cells-07-00194-s001.zip › Supplementary Files/Supplementary Table S5.xls]

## Sheet: Sheet1
Supplementary Table S5: the top 100 ranked candidate regulators validated by recently published articles.
Score	Rank	ID	Name	Class	Reference Pubmed ID
0.01749	1	ENSG00000269821	KCNQ1OT1	lncRNA	0
0.011416	2	ENSG00000279978	chr22-38_28785274-29006793.1	lncRNA	0
0.0086893	5	ENSG00000136997	MYC	TF	29700286//29283175//28452935//28410006
0.0084114	6	ENSG00000120738	EGR1	TF	26708617//18830406
0.0078432	7	ENSG00000124762	CDK	TF	22935696
0.0077951	8	ENSG00000229807	XIST	lncRNA	29130102
0.0059547	12	ENSG00000245532	NEAT1	lncRNA	29287722
0.0059108	13	ENSG00000259758	CASC7	lncRNA	0
0.0056428	15	ENSG00000148516	ZEB1	TF	27822409//27822409
0.0049008	19	ENSG00000110092	CCND1	TF	27466513
0.0044564	23	ENSG00000123908	EIF2C2	TF	26332312//23143396
0.0044139	27	ENSG00000105329	TGFB1	TF	29725042//29196956 //25126736//27098600
0.0043579	31	ENSG00000091831	ERS1	TF	0
0.0037091	64	ENSG00000141646	SMAD4	TF	29602802
0.0034954	88	ENSG00000136244	IL6	TF	27488529//27163161
0.003194	132	ENSG00000181449	SOX2	TF	29511496//25985393
0.0030893	152	ENSG00000106462	Ezh2	TF	29691644//27706111
0.0029173	183	ENSG00000139687	Rb	TF	29052400//28259945//27991962
0.0027197	197	ENSG00000019549	SLUG	TF	0
0.0026227	198	ENSG00000102974	CTCF	TF	0
0.0024321	199	ENSG00000247556	OIP5-AS1	lncRNA	0
0.0023763	200	ENSG00000122691	TWIST1	TF	26565512//25126736
0.0023675	201	ENSG00000124813	RUNX2	TF	28345763
0.0023419	202	ENSG00000073282	TP63	TF	24396276
0.0022062	203	ENSG00000251562	MALAT1	lncRNA	29435112//29439314//29162158//29073720 //28916065
0.0021834	204	ENSG00000185591	SP1	TF	29094170//28713020
0.0021594	205	ENSG00000134323	MYCN	TF	25323222
0.0021184	206	MIMAT0004494	miR-21	miRNA	29710470//29543496 //29298734//27220494
0.0020434	207	ENSG00000112242	E2F3	TF	0
0.0019357	208	ENSG00000130600	H19	lncRNA	29522949//28203482//27903964
0.0018571	209	ENSG00000204531	POU5F1	TF	27929731
0.0018528	210	ENSG00000169554	ZEB2	TF	0
0.0018313	211	ENSG00000169057	MECP2	TF	28951555
0.001776	212	MIMAT0004658	hsa-miR-155-3p	miRNA	29627439//29412697//28125526
0.0017612	213	ENSG00000172216	CEBPB	TF	20699097
0.0017549	214	ENSG00000279010	AL031587.6?	lncRNA	0
0.0017347	215	ENSG00000230551	CTB-89H12.4	lncRNA	0
0.0016837	216	ENSG00000124216	SNAI1	TF	0
0.0016079	217	ENSG00000101384	JAG1	TF	0
0.0016062	218	ENSG00000116539	ASH1L	TF	0
0.0015845	219	ENSG00000179059	Rex1	TF	0
0.0015661	220	ENSG00000137309	HMGA1	TF	28777374
0.0015516	221	ENSG00000131914	LIN28	TF	0
0.0015425	222	ENSG00000134086	VHL	TF	23922894//22516261
0.001498	223	ENSG00000118513	c-myb	TF	26661713
0.0014907	224	ENSG00000187772	LIN28B	TF	0
0.0014405	225	ENSG00000119401	TRIM32	TF	28898289
0.0014328	226	ENSG00000168610	STAT3	TF	29656877//29575175
0.0014081	227	ENSG00000138795	LEF1	TF	0
0.0014059	228	ENSG00000168036	CTNNB1	TF	29313411
0.0014033	229	XLOC_008207	XLOC_008207	lncRNA	0
0.0014033	230	ENSG00000261409	RP6-24A23.7	lncRNA	0
0.001372	231	MIMAT0000423	hsa-miR-125b-5p	miRNA	29710477
0.0013526	232	MIMAT0000682	hsa-miR-200a-3p	miRNA	0
0.00135	233	ENSG00000169083	AR	TF	27977328
0.001347	234	ENSG00000166949	SMAD3	TF	28450107
0.0013211	235	MIMAT0000437	hsa-miR-145-5p	miRNA	26432843
0.0013037	236	XLOC_010445	XLOC_010445	lncRNA	0
0.0013001	237	ENSG00000134954	ETS1	TF	27878249
0.0012669	238	ENSG00000114166	KAT2B	TF	22732483
0.0012557	239	XLOC_013174	XLOC_013174	lncRNA	0
0.0012457	240	ENSG00000118260	CREB1	TF	24189100
0.0012373	241	ENSG00000066336	SPI1	TF	0
0.0012146	242	ENSG00000259976	RP11-553L6.5	lncRNA	0
0.0012131	243	ENSG00000280156	AC006548.28	lncRNA	0
0.0012041	244	MIMAT0000084	hsa-miR-27a-3p	miRNA	0
0.001195	245	ENSG00000173757	STAT5	TF	0
0.001171	246	ENSG00000280111	CTA-292E10.9	lncRNA	0
0.0011035	247	ENSG00000261824	LINC00662	lncRNA	0
0.0010976	248	ENSG00000214049	UCA1	lncRNA	29248574
0.0010726	249	ENSG00000245848	CEBPA	TF	25363290
0.0010645	250	MIMAT0000432	hsa-miR-141-3p	miRNA	29246323
0.0010438	251	MIMAT0000264	hsa-miR-203a-3p	miRNA	0
0.0010291	252	MIMAT0000416	hsa-miR-1-3p	miRNA	0
0.00099642	253	ENSG00000100811	YY1	TF	24991827
0.00097731	254	ENSG00000049768	FOXP3	TF	28581446
0.00097196	255	NR_040085.1	TRG-AS1	lncRNA	0
0.00096966	256	ENSG00000232810	TNF	TF	25961287
0.00096471	257	ENSG00000224078	SNHG14	lncRNA	0
0.00096106	258	ENSG00000231025	RP11-175O19.4	lncRNA	0
0.00094888	259	ENSG00000135363	LMO2	TF	0
0.00094373	260	MIMAT0000104	hsa-miR-107	miRNA	27872138
0.00093887	261	MIMAT0000254	hsa-miR-10b-5p	miRNA	0
0.00093733	262	MIMAT0000082	hsa-miR-26a-5p	miRNA	25877859//28079894
0.00092932	263	NR_027301.1	LINC00662	lncRNA	0
0.00089685	264	XLOC_006753	XLOC_006753	lncRNA	0
0.00086033	265	ENSG00000120690	ELF1	TF	0
0.0008393	266	MIMAT0004495	hsa-miR-22-5p	miRNA	0
0.00082131	267	ENSG00000136450	SF2/ASF	TF	0
0.00080102	268	MIMAT0004488	hsa-miR-15a-3p	miRNA	0
0.00079701	269	MIMAT0000443	hsa-miR-125a-5p	miRNA	26611876
0.00078119	270	MIMAT0004657	mir-200c	miRNA	29308051//28459042
0.00077102	271	ENSG00000129152	MYOD1	TF	0
0.00076866	272	MIMAT0004599	mir-143	miRNA	28459042
0.00074855	273	ENSG00000253352	TUG1	lncRNA	0
0.00073555	274	ENSG00000235437	LINC01278	lncRNA	0
0.00072246	275	MIMAT0001620	mir-200a	miRNA	0
0.00072243	276	MIMAT0004601	hsa-miR-145-3p	miRNA	26432843
0.0007009	277	ENSG00000147862	NFIB	TF	0
0.0006996	278	ENSG00000084093	REST	TF	24551118
