# Supplementary material for: Inferring Novel Autophagy Regulators Based on Transcription Factors and Non-Coding RNAs Coordinated Regulatory Network
Source: Cells. 2018 Nov 2;7(11):194. doi: 10.3390/cells7110194 (PMC6262548; doi:10.3390/cells7110194)
Supplement: Supplementary file 1 [file cells-07-00194-s001.zip › Supplementary Files/Supplementary Table S6.xls]

## Sheet: Top ranked TFs
Supplementary Table S6: the significant enriched GO terms and KEGG pathways (P-value < 0.05) for top ranked TFs.
GO_Term	P-value				KEGG_Term	P-value
GO:0045944~positive regulation of transcription from RNA polymerase II promoter	4.09051e-37				hsa05166:HTLV-I infection	4.8997e-14
GO:0045893~positive regulation of transcription, DNA-templated	5.49096e-32				hsa05200:Pathways in cancer	5.70485e-10
GO:0000122~negative regulation of transcription from RNA polymerase II promoter	3.54484e-26				hsa05161:Hepatitis B	7.68298e-10
GO:0006366~transcription from RNA polymerase II promoter	5.5292e-20				hsa05220:Chronic myeloid leukemia	2.36856e-07
GO:0045892~negative regulation of transcription, DNA-templated	3.0704e-16				hsa05202:Transcriptional misregulation in cancer	6.64281e-07
GO:0008285~negative regulation of cell proliferation	8.24161e-13				hsa05215:Prostate cancer	9.48431e-07
GO:0010718~positive regulation of epithelial to mesenchymal transition	8.29281e-12				hsa05221:Acute myeloid leukemia	1.04207e-06
GO:0032355~response to estradiol	3.94709e-10				hsa05210:Colorectal cancer	1.91918e-06
GO:0010628~positive regulation of gene expression	4.62062e-10				hsa05212:Pancreatic cancer	2.54324e-06
GO:0006351~transcription, DNA-templated	8.91877e-10				hsa04390:Hippo signaling pathway	3.2753e-06
GO:0010629~negative regulation of gene expression	1.03982e-08				hsa04110:Cell cycle	9.53065e-06
GO:0006355~regulation of transcription, DNA-templated	1.09852e-08				hsa04550:Signaling pathways regulating pluripotency of stem cells	2.1124e-05
GO:0097421~liver regeneration	2.89436e-08				hsa05205:Proteoglycans in cancer	2.59862e-05
GO:0045669~positive regulation of osteoblast differentiation	3.2449e-08				hsa05321:Inflammatory bowel disease (IBD)	4.26908e-05
GO:0006338~chromatin remodeling	2.86275e-07				hsa04520:Adherens junction	7.05939e-05
GO:0007219~Notch signaling pathway	1.59794e-06				hsa05219:Bladder cancer	0.000111389
GO:0035019~somatic stem cell population maintenance	1.84759e-06				hsa04350:TGF-beta signaling pathway	0.000157688
GO:0001837~epithelial to mesenchymal transition	3.82315e-06				hsa04068:FoxO signaling pathway	0.000160741
GO:0007050~cell cycle arrest	5.22775e-06				hsa05206:MicroRNAs in cancer	0.00031217
GO:0060070~canonical Wnt signaling pathway	6.22184e-06				hsa05216:Thyroid cancer	0.000732796
GO:0045599~negative regulation of fat cell differentiation	9.05662e-06				hsa05203:Viral carcinogenesis	0.00154459
GO:0043066~negative regulation of apoptotic process	1.11841e-05				hsa05213:Endometrial cancer	0.00401257
GO:0008284~positive regulation of cell proliferation	1.35322e-05				hsa04919:Thyroid hormone signaling pathway	0.00528389
GO:0001666~response to hypoxia	1.63062e-05				hsa05214:Glioma	0.00749877
GO:0001649~osteoblast differentiation	1.87455e-05				hsa04917:Prolactin signaling pathway	0.00956219
GO:0001701~in utero embryonic development	2.61626e-05				hsa05218:Melanoma	0.00956219
GO:1902895~positive regulation of pri-miRNA transcription from RNA polymerase II promoter	3.25858e-05				hsa04310:Wnt signaling pathway	0.0102849
GO:0017015~regulation of transforming growth factor beta receptor signaling pathway	3.25858e-05				hsa04630:Jak-STAT signaling pathway	0.0121754
GO:0071407~cellular response to organic cyclic compound	3.53941e-05				hsa05222:Small cell lung cancer	0.0155611
GO:0043433~negative regulation of sequence-specific DNA binding transcription factor activity	3.7834e-05				hsa04066:HIF-1 signaling pathway	0.0226661
GO:0042493~response to drug	4.49154e-05				hsa05152:Tuberculosis	0.0236142
GO:0051098~regulation of binding	5.84105e-05				hsa05142:Chagas disease (American trypanosomiasis)	0.0264517
GO:0006357~regulation of transcription from RNA polymerase II promoter	6.67559e-05				hsa04668:TNF signaling pathway	0.0277847
GO:0002053~positive regulation of mesenchymal cell proliferation	7.33301e-05				hsa04931:Insulin resistance	0.0291533
GO:0060021~palate development	9.58987e-05				hsa05169:Epstein-Barr virus infection	0.0296608
GO:0016202~regulation of striated muscle tissue development	9.71538e-05				hsa05144:Malaria	0.0369869
GO:1901215~negative regulation of neuron death	0.000270092				hsa05223:Non-small cell lung cancer	0.047136
GO:0007183~SMAD protein complex assembly	0.000270383				hsa04380:Osteoclast differentiation	0.0474145
GO:0030335~positive regulation of cell migration	0.000280379				hsa05162:Measles	0.0492177
GO:0051091~positive regulation of sequence-specific DNA binding transcription factor activity	0.000333987
GO:0045429~positive regulation of nitric oxide biosynthetic process	0.000335122
GO:0043966~histone H3 acetylation	0.000335122
GO:0070102~interleukin-6-mediated signaling pathway	0.000346932
GO:0035067~negative regulation of histone acetylation	0.000346932
GO:0045600~positive regulation of fat cell differentiation	0.000436417
GO:0048146~positive regulation of fibroblast proliferation	0.000657267
GO:0048511~rhythmic process	0.000657267
GO:0042475~odontogenesis of dentin-containing tooth	0.000693642
GO:0042733~embryonic digit morphogenesis	0.000731277
GO:0050680~negative regulation of epithelial cell proliferation	0.000731277
GO:0031054~pre-miRNA processing	0.000745626
GO:0003198~epithelial to mesenchymal transition involved in endocardial cushion formation	0.000745626
GO:0060391~positive regulation of SMAD protein import into nucleus	0.000745626
GO:0043518~negative regulation of DNA damage response, signal transduction by p53 class mediator	0.000745626
GO:0051092~positive regulation of NF-kappaB transcription factor activity	0.000815552
GO:1902230~negative regulation of intrinsic apoptotic signaling pathway in response to DNA damage	0.00086814
GO:0050679~positive regulation of epithelial cell proliferation	0.000894759
GO:2000679~positive regulation of transcription regulatory region DNA binding	0.000999676
GO:0021854~hypothalamus development	0.000999676
GO:0009611~response to wounding	0.00103143
GO:0042789~mRNA transcription from RNA polymerase II promoter	0.0012896
GO:0051571~positive regulation of histone H3-K4 methylation	0.0012896
GO:0060749~mammary gland alveolus development	0.0012896
GO:0035066~positive regulation of histone acetylation	0.00144787
GO:0030509~BMP signaling pathway	0.00177398
GO:0007492~endoderm development	0.00197526
GO:0043410~positive regulation of MAPK cascade	0.00212925
GO:0045736~negative regulation of cyclin-dependent protein serine/threonine kinase activity	0.00216841
GO:0010165~response to X-ray	0.00216841
GO:0016032~viral process	0.00247008
GO:0043065~positive regulation of apoptotic process	0.002506
GO:0007565~female pregnancy	0.00278429
GO:2000134~negative regulation of G1/S transition of mitotic cell cycle	0.00279911
GO:0007179~transforming growth factor beta receptor signaling pathway	0.0030585
GO:0043029~T cell homeostasis	0.00326178
GO:0031069~hair follicle morphogenesis	0.00326178
GO:0021983~pituitary gland development	0.00350561
GO:0045765~regulation of angiogenesis	0.00428646
GO:0071392~cellular response to estradiol stimulus	0.00428646
GO:0071479~cellular response to ionizing radiation	0.00428646
GO:0048701~embryonic cranial skeleton morphogenesis	0.00428646
GO:0042981~regulation of apoptotic process	0.00453469
GO:0035115~embryonic forelimb morphogenesis	0.00456302
GO:0071364~cellular response to epidermal growth factor stimulus	0.00484763
GO:0045747~positive regulation of Notch signaling pathway	0.00484763
GO:0045787~positive regulation of cell cycle	0.00514025
GO:0048469~cell maturation	0.00574928
GO:0042130~negative regulation of T cell proliferation	0.00606559
GO:0045597~positive regulation of cell differentiation	0.00606559
GO:0019049~evasion or tolerance of host defenses by virus	0.00630276
GO:0032916~positive regulation of transforming growth factor beta3 production	0.00630276
GO:0048145~regulation of fibroblast proliferation	0.00630276
GO:1904996~positive regulation of leukocyte adhesion to vascular endothelial cell	0.00630276
GO:0030308~negative regulation of cell growth	0.00657807
GO:0006953~acute-phase response	0.00672155
GO:0045668~negative regulation of osteoblast differentiation	0.00672155
GO:0002062~chondrocyte differentiation	0.00672155
GO:0007223~Wnt signaling pathway, calcium modulating pathway	0.00672155
GO:0043280~positive regulation of cysteine-type endopeptidase activity involved in apoptotic process	0.0070611
GO:0007346~regulation of mitotic cell cycle	0.0070611
GO:0048839~inner ear development	0.0074083
GO:0030521~androgen receptor signaling pathway	0.0074083
GO:0097191~extrinsic apoptotic signaling pathway	0.00776309
GO:0007595~lactation	0.00776309
GO:0001541~ovarian follicle development	0.00776309
GO:0001658~branching involved in ureteric bud morphogenesis	0.00776309
GO:1904837~beta-catenin-TCF complex assembly	0.00812543
GO:0071363~cellular response to growth factor stimulus	0.00887255
GO:0050821~protein stabilization	0.00906135
GO:0060693~regulation of branching involved in salivary gland morphogenesis	0.0094395
GO:0070602~regulation of centromeric sister chromatid cohesion	0.0094395
GO:1990646~cellular response to prolactin	0.0094395
GO:0002513~tolerance induction to self antigen	0.0094395
GO:0071230~cellular response to amino acid stimulus	0.00964927
GO:0006955~immune response	0.0103462
GO:0035914~skeletal muscle cell differentiation	0.0104552
GO:0006367~transcription initiation from RNA polymerase II promoter	0.0122413
GO:0071459~protein localization to chromosome, centromeric region	0.0125665
GO:0032909~regulation of transforming growth factor beta2 production	0.0125665
GO:0000320~re-entry into mitotic cell cycle	0.0125665
GO:0010957~negative regulation of vitamin D biosynthetic process	0.0125665
GO:0060965~negative regulation of gene silencing by miRNA	0.0125665
GO:0060742~epithelial cell differentiation involved in prostate gland development	0.0125665
GO:0010587~miRNA catabolic process	0.0125665
GO:0071677~positive regulation of mononuclear cell migration	0.0125665
GO:1901203~positive regulation of extracellular matrix assembly	0.0125665
GO:0060033~anatomical structure regression	0.0125665
GO:0016049~cell growth	0.0135005
GO:0045665~negative regulation of neuron differentiation	0.0135005
GO:0070301~cellular response to hydrogen peroxide	0.0139634
GO:0090090~negative regulation of canonical Wnt signaling pathway	0.0147551
GO:0043406~positive regulation of MAP kinase activity	0.0149097
GO:0007568~aging	0.0152413
GO:0048661~positive regulation of smooth muscle cell proliferation	0.015393
GO:0060509~Type I pneumocyte differentiation	0.0156839
GO:1990314~cellular response to insulin-like growth factor stimulus	0.0156839
GO:1902262~apoptotic process involved in patterning of blood vessels	0.0156839
GO:0071864~positive regulation of cell proliferation in bone marrow	0.0156839
GO:0001714~endodermal cell fate specification	0.0156839
GO:0032713~negative regulation of interleukin-4 production	0.0156839
GO:0032714~negative regulation of interleukin-5 production	0.0156839
GO:0060395~SMAD protein signal transduction	0.0163795
GO:2001171~positive regulation of ATP biosynthetic process	0.0187916
GO:0060536~cartilage morphogenesis	0.0187916
GO:0060664~epithelial cell proliferation involved in salivary gland morphogenesis	0.0187916
GO:0071168~protein localization to chromatin	0.0187916
GO:1903799~negative regulation of production of miRNAs involved in gene silencing by miRNA	0.0187916
GO:0033138~positive regulation of peptidyl-serine phosphorylation	0.0205864
GO:0071347~cellular response to interleukin-1	0.0211408
GO:2000144~positive regulation of DNA-templated transcription, initiation	0.0218896
GO:0044321~response to leptin	0.0218896
GO:0031123~RNA 3'-end processing	0.0218896
GO:0034616~response to laminar fluid shear stress	0.0218896
GO:0048642~negative regulation of skeletal muscle tissue development	0.0218896
GO:0045444~fat cell differentiation	0.0222683
GO:0032869~cellular response to insulin stimulus	0.0245962
GO:0043068~positive regulation of programmed cell death	0.0249781
GO:0002456~T cell mediated immunity	0.0249781
GO:0010888~negative regulation of lipid storage	0.0249781
GO:0033598~mammary gland epithelial cell proliferation	0.0249781
GO:0045666~positive regulation of neuron differentiation	0.0251932
GO:0006974~cellular response to DNA damage stimulus	0.0278934
GO:1901522~positive regulation of transcription from RNA polymerase II promoter involved in cellular response to chemical stimulus	0.028057
GO:2000810~regulation of bicellular tight junction assembly	0.028057
GO:0048617~embryonic foregut morphogenesis	0.028057
GO:0061314~Notch signaling involved in heart development	0.028057
GO:2000737~negative regulation of stem cell differentiation	0.028057
GO:0008283~cell proliferation	0.0281429
GO:0051897~positive regulation of protein kinase B signaling	0.0288977
GO:0045080~positive regulation of chemokine biosynthetic process	0.0311263
GO:0033327~Leydig cell differentiation	0.0311263
GO:0043281~regulation of cysteine-type endopeptidase activity involved in apoptotic process	0.0311263
GO:0002064~epithelial cell development	0.0341862
GO:0030851~granulocyte differentiation	0.0341862
GO:0046325~negative regulation of glucose import	0.0341862
GO:0032700~negative regulation of interleukin-17 production	0.0341862
GO:0045945~positive regulation of transcription from RNA polymerase III promoter	0.0341862
GO:0072520~seminiferous tubule development	0.0341862
GO:0030857~negative regulation of epithelial cell differentiation	0.0341862
GO:0031571~mitotic G1 DNA damage checkpoint	0.0341862
GO:2000773~negative regulation of cellular senescence	0.0341862
GO:0042551~neuron maturation	0.0341862
GO:0035413~positive regulation of catenin import into nucleus	0.0372365
GO:0050710~negative regulation of cytokine secretion	0.0372365
GO:0035278~miRNA mediated inhibition of translation	0.0372365
GO:0022409~positive regulation of cell-cell adhesion	0.0372365
GO:0045670~regulation of osteoclast differentiation	0.0372365
GO:0010468~regulation of gene expression	0.0397491
GO:0070306~lens fiber cell differentiation	0.0402775
GO:0050872~white fat cell differentiation	0.0402775
GO:0071391~cellular response to estrogen stimulus	0.0402775
GO:0042593~glucose homeostasis	0.0404717
GO:0000082~G1/S transition of mitotic cell cycle	0.0411994
GO:0010243~response to organonitrogen compound	0.0433089
GO:2000147~positive regulation of cell motility	0.0433089
GO:0060065~uterus development	0.0433089
GO:0035729~cellular response to hepatocyte growth factor stimulus	0.0433089
GO:0043923~positive regulation by host of viral transcription	0.0433089
GO:0045471~response to ethanol	0.0434119
GO:0022408~negative regulation of cell-cell adhesion	0.046331
GO:0060397~JAK-STAT cascade involved in growth hormone signaling pathway	0.046331
GO:0045445~myoblast differentiation	0.046331
GO:0009615~response to virus	0.0471958
GO:0006978~DNA damage response, signal transduction by p53 class mediator resulting in transcription of p21 class mediator	0.0493437
GO:0070848~response to growth factor	0.0493437
GO:0006349~regulation of gene expression by genetic imprinting	0.0493437
GO:0071222~cellular response to lipopolysaccharide	0.0495225

## Sheet: Top ranked miRNAs
Supplementary Table S6: the significant enriched GO terms and KEGG pathways (P-value < 0.05) for top ranked miRNAs.
GO_Term	P-value				KEGG_Term	P-value
GO:0045944~positive regulation of transcription from RNA polymerase II promoter	2.74195e-39				hsa05206:MicroRNAs in cancer	1.41667e-24
GO:0010628~positive regulation of gene expression	3.15423e-26				hsa05200:Pathways in cancer	2.77842e-24
GO:0000122~negative regulation of transcription from RNA polymerase II promoter	7.27342e-25				hsa05161:Hepatitis B	3.05047e-22
GO:0045893~positive regulation of transcription, DNA-templated	1.72113e-20				hsa05212:Pancreatic cancer	8.42971e-20
GO:0008284~positive regulation of cell proliferation	2.277e-15				hsa05220:Chronic myeloid leukemia	1.74861e-19
GO:0006366~transcription from RNA polymerase II promoter	8.2814e-15				hsa05215:Prostate cancer	9.70451e-19
GO:0043065~positive regulation of apoptotic process	1.89632e-13				hsa04550:Signaling pathways regulating pluripotency of stem cells	2.74217e-18
GO:0043066~negative regulation of apoptotic process	2.24309e-13				hsa05205:Proteoglycans in cancer	5.30289e-18
GO:0007507~heart development	2.93724e-13				hsa05214:Glioma	1.70357e-17
GO:0048661~positive regulation of smooth muscle cell proliferation	3.80207e-13				hsa05218:Melanoma	2.23082e-16
GO:0042493~response to drug	1.34258e-12				hsa05210:Colorectal cancer	8.5847e-16
GO:0006915~apoptotic process	1.8409e-12				hsa05219:Bladder cancer	8.73088e-16
GO:0001666~response to hypoxia	2.1976e-12				hsa04151:PI3K-Akt signaling pathway	1.18533e-14
GO:0048015~phosphatidylinositol-mediated signaling	3.51021e-12				hsa05213:Endometrial cancer	1.98612e-14
GO:0010629~negative regulation of gene expression	1.68564e-11				hsa04012:ErbB signaling pathway	6.68455e-14
GO:0008285~negative regulation of cell proliferation	2.05439e-11				hsa04068:FoxO signaling pathway	8.64805e-14
GO:0008283~cell proliferation	2.4868e-11				hsa05223:Non-small cell lung cancer	1.15194e-13
GO:0002053~positive regulation of mesenchymal cell proliferation	2.12555e-10				hsa04110:Cell cycle	3.71427e-13
GO:0071456~cellular response to hypoxia	2.51398e-10				hsa05166:HTLV-I infection	8.63539e-12
GO:0045892~negative regulation of transcription, DNA-templated	2.60802e-10				hsa04066:HIF-1 signaling pathway	1.04466e-11
GO:0030324~lung development	2.94637e-10				hsa04722:Neurotrophin signaling pathway	2.08661e-10
GO:0006468~protein phosphorylation	5.11386e-10				hsa05211:Renal cell carcinoma	2.6551e-10
GO:0045669~positive regulation of osteoblast differentiation	6.20112e-10				hsa04919:Thyroid hormone signaling pathway	3.58355e-10
GO:0007265~Ras protein signal transduction	7.00328e-10				hsa04390:Hippo signaling pathway	3.94713e-10
GO:0001649~osteoblast differentiation	1.05408e-09				hsa05222:Small cell lung cancer	9.42562e-10
GO:0031054~pre-miRNA processing	1.423e-09				hsa04917:Prolactin signaling pathway	1.40642e-09
GO:0035019~somatic stem cell population maintenance	2.07762e-09				hsa05169:Epstein-Barr virus infection	1.56806e-09
GO:0007165~signal transduction	2.20089e-09				hsa05230:Central carbon metabolism in cancer	1.59292e-09
GO:0007173~epidermal growth factor receptor signaling pathway	2.32455e-09				hsa05160:Hepatitis C	2.22502e-09
GO:0098609~cell-cell adhesion	6.04486e-09				hsa05162:Measles	2.22502e-09
GO:0030335~positive regulation of cell migration	8.40621e-09				hsa04510:Focal adhesion	3.23134e-09
GO:0048146~positive regulation of fibroblast proliferation	1.43323e-08				hsa05142:Chagas disease (American trypanosomiasis)	8.63669e-09
GO:0042060~wound healing	4.22185e-08				hsa05221:Acute myeloid leukemia	1.02368e-08
GO:0001701~in utero embryonic development	5.24083e-08				hsa04115:p53 signaling pathway	2.5288e-08
GO:0043433~negative regulation of sequence-specific DNA binding transcription factor activity	5.57922e-08				hsa05203:Viral carcinogenesis	4.0173e-08
GO:0050679~positive regulation of epithelial cell proliferation	5.57922e-08				hsa04910:Insulin signaling pathway	1.00688e-07
GO:0010718~positive regulation of epithelial to mesenchymal transition	6.25146e-08				hsa04380:Osteoclast differentiation	1.56493e-07
GO:0001837~epithelial to mesenchymal transition	8.59794e-08				hsa04350:TGF-beta signaling pathway	1.63507e-07
GO:0009611~response to wounding	1.03293e-07				hsa04630:Jak-STAT signaling pathway	2.64288e-07
GO:0070301~cellular response to hydrogen peroxide	2.54144e-07				hsa04914:Progesterone-mediated oocyte maturation	2.87094e-07
GO:0038128~ERBB2 signaling pathway	2.75376e-07				hsa05202:Transcriptional misregulation in cancer	3.2845e-07
GO:0001525~angiogenesis	3.41646e-07				hsa04520:Adherens junction	3.88126e-07
GO:0045668~negative regulation of osteoblast differentiation	3.59545e-07				hsa04931:Insulin resistance	4.21893e-07
GO:0033138~positive regulation of peptidyl-serine phosphorylation	3.79552e-07				hsa04152:AMPK signaling pathway	7.72601e-07
GO:0030857~negative regulation of epithelial cell differentiation	4.87802e-07				hsa04668:TNF signaling pathway	1.3873e-06
GO:0000165~MAPK cascade	5.47128e-07				hsa04010:MAPK signaling pathway	1.87468e-06
GO:0007050~cell cycle arrest	8.51067e-07				hsa04915:Estrogen signaling pathway	2.12984e-06
GO:0016477~cell migration	9.60898e-07				hsa04071:Sphingolipid signaling pathway	2.40135e-06
GO:0048538~thymus development	9.63475e-07				hsa05231:Choline metabolism in cancer	2.87608e-06
GO:0014065~phosphatidylinositol 3-kinase signaling	1.63403e-06				hsa04660:T cell receptor signaling pathway	3.85099e-06
GO:0051091~positive regulation of sequence-specific DNA binding transcription factor activity	1.66393e-06				hsa04320:Dorso-ventral axis formation	4.52482e-06
GO:0007179~transforming growth factor beta receptor signaling pathway	1.70434e-06				hsa04150:mTOR signaling pathway	5.19153e-06
GO:0048469~cell maturation	1.76183e-06				hsa04620:Toll-like receptor signaling pathway	5.87705e-06
GO:0046854~phosphatidylinositol phosphorylation	2.21985e-06				hsa04015:Rap1 signaling pathway	7.81961e-06
GO:0031100~organ regeneration	2.31223e-06				hsa05216:Thyroid cancer	8.82415e-06
GO:0050900~leukocyte migration	2.40438e-06				hsa05152:Tuberculosis	1.02041e-05
GO:0060070~canonical Wnt signaling pathway	2.86415e-06				hsa04014:Ras signaling pathway	1.08304e-05
GO:0051726~regulation of cell cycle	2.98719e-06				hsa04024:cAMP signaling pathway	2.34369e-05
GO:0071260~cellular response to mechanical stimulus	3.02821e-06				hsa05164:Influenza A	2.38198e-05
GO:0036092~phosphatidylinositol-3-phosphate biosynthetic process	3.4594e-06				hsa04664:Fc epsilon RI signaling pathway	3.23741e-05
GO:0070374~positive regulation of ERK1 and ERK2 cascade	4.99319e-06				hsa04912:GnRH signaling pathway	5.07417e-05
GO:0000082~G1/S transition of mitotic cell cycle	5.95481e-06				hsa04210:Apoptosis	5.73481e-05
GO:0045740~positive regulation of DNA replication	7.00107e-06				hsa05145:Toxoplasmosis	9.48843e-05
GO:0032869~cellular response to insulin stimulus	7.26841e-06				hsa04930:Type II diabetes mellitus	0.000124997
GO:0042981~regulation of apoptotic process	7.44169e-06				hsa04662:B cell receptor signaling pathway	0.000169217
GO:0014066~regulation of phosphatidylinositol 3-kinase signaling	8.33777e-06				hsa04370:VEGF signaling pathway	0.000226248
GO:0010634~positive regulation of epithelial cell migration	8.58887e-06				hsa04114:Oocyte meiosis	0.000405068
GO:0043491~protein kinase B signaling	8.58887e-06				hsa04330:Notch signaling pathway	0.000622636
GO:0043525~positive regulation of neuron apoptotic process	8.59926e-06				hsa04310:Wnt signaling pathway	0.000638512
GO:0006006~glucose metabolic process	1.04382e-05				hsa04932:Non-alcoholic fatty liver disease (NAFLD)	0.00066394
GO:0006351~transcription, DNA-templated	1.0627e-05				hsa04022:cGMP-PKG signaling pathway	0.00078658
GO:2000811~negative regulation of anoikis	1.10395e-05				hsa05168:Herpes simplex infection	0.00103706
GO:0042127~regulation of cell proliferation	1.12108e-05				hsa04666:Fc gamma R-mediated phagocytosis	0.0010852
GO:0043410~positive regulation of MAPK cascade	1.24169e-05				hsa04650:Natural killer cell mediated cytotoxicity	0.00134006
GO:0043154~negative regulation of cysteine-type endopeptidase activity involved in apoptotic process	1.39621e-05				hsa05100:Bacterial invasion of epithelial cells	0.00192977
GO:0001934~positive regulation of protein phosphorylation	1.79757e-05				hsa04728:Dopaminergic synapse	0.00217623
GO:0031069~hair follicle morphogenesis	1.97625e-05				hsa05034:Alcoholism	0.00402661
GO:0010468~regulation of gene expression	2.31519e-05				hsa04530:Tight junction	0.00420921
GO:0007219~Notch signaling pathway	2.4133e-05				hsa05133:Pertussis	0.00463228
GO:2000145~regulation of cell motility	2.56092e-05				hsa05321:Inflammatory bowel disease (IBD)	0.00497096
GO:0043392~negative regulation of DNA binding	2.56092e-05				hsa04810:Regulation of actin cytoskeleton	0.00556742
GO:0001889~liver development	2.75963e-05				hsa05217:Basal cell carcinoma	0.00645697
GO:0043524~negative regulation of neuron apoptotic process	2.85515e-05				hsa05120:Epithelial cell signaling in Helicobacter pylori infection	0.00674661
GO:0006977~DNA damage response, signal transduction by p53 class mediator resulting in cell cycle arrest	3.08684e-05				hsa04062:Chemokine signaling pathway	0.00675467
GO:0007623~circadian rhythm	3.13968e-05				hsa04921:Oxytocin signaling pathway	0.00679014
GO:0001892~embryonic placenta development	3.17856e-05				hsa04261:Adrenergic signaling in cardiomyocytes	0.00758112
GO:0071549~cellular response to dexamethasone stimulus	3.28091e-05				hsa05140:Leishmaniasis	0.00982626
GO:0035280~miRNA loading onto RISC involved in gene silencing by miRNA	3.70942e-05				hsa04750:Inflammatory mediator regulation of TRP channels	0.0111841
GO:0051301~cell division	3.71346e-05				hsa05144:Malaria	0.0116816
GO:0032355~response to estradiol	4.1139e-05				hsa04960:Aldosterone-regulated sodium reabsorption	0.0134766
GO:1900740~positive regulation of protein insertion into mitochondrial membrane involved in apoptotic signaling pathway	4.15925e-05				hsa04720:Long-term potentiation	0.0187418
GO:0008286~insulin receptor signaling pathway	4.56279e-05				hsa05134:Legionellosis	0.0193802
GO:0009887~organ morphogenesis	4.59248e-05				hsa04923:Regulation of lipolysis in adipocytes	0.0232732
GO:0051384~response to glucocorticoid	4.70587e-05				hsa04060:Cytokine-cytokine receptor interaction	0.0263561
GO:0045727~positive regulation of translation	5.04767e-05				hsa04360:Axon guidance	0.0289803
GO:0045599~negative regulation of fat cell differentiation	5.63006e-05				hsa04064:NF-kappa B signaling pathway	0.0332528
GO:0018105~peptidyl-serine phosphorylation	6.1547e-05				hsa05323:Rheumatoid arthritis	0.0354419
GO:0009615~response to virus	6.40523e-05				hsa05014:Amyotrophic lateral sclerosis (ALS)	0.0411394
GO:0045595~regulation of cell differentiation	6.49605e-05				hsa05131:Shigellosis	0.0441657
GO:0045429~positive regulation of nitric oxide biosynthetic process	6.72037e-05
GO:0009749~response to glucose	6.99894e-05
GO:0035196~production of miRNAs involved in gene silencing by miRNA	7.22608e-05
GO:0071364~cellular response to epidermal growth factor stimulus	8.01374e-05
GO:0045725~positive regulation of glycogen biosynthetic process	8.53555e-05
GO:2000679~positive regulation of transcription regulatory region DNA binding	8.53555e-05
GO:0071300~cellular response to retinoic acid	9.00529e-05
GO:0032091~negative regulation of protein binding	9.12074e-05
GO:0051897~positive regulation of protein kinase B signaling	9.12581e-05
GO:0071363~cellular response to growth factor stimulus	9.43039e-05
GO:0032147~activation of protein kinase activity	9.43039e-05
GO:0097192~extrinsic apoptotic signaling pathway in absence of ligand	9.8085e-05
GO:0009636~response to toxic substance	0.000101775
GO:0007568~aging	0.000108628
GO:0009612~response to mechanical stimulus	0.000120194
GO:0043406~positive regulation of MAP kinase activity	0.000120194
GO:0048617~embryonic foregut morphogenesis	0.000126694
GO:0010907~positive regulation of glucose metabolic process	0.000126694
GO:0008630~intrinsic apoptotic signaling pathway in response to DNA damage	0.000129877
GO:0032909~regulation of transforming growth factor beta2 production	0.000137136
GO:0006367~transcription initiation from RNA polymerase II promoter	0.000145433
GO:0001947~heart looping	0.000156512
GO:0055093~response to hyperoxia	0.000166554
GO:0042752~regulation of circadian rhythm	0.00017585
GO:0019827~stem cell population maintenance	0.000203412
GO:0018107~peptidyl-threonine phosphorylation	0.000205394
GO:0051146~striated muscle cell differentiation	0.000205682
GO:0042542~response to hydrogen peroxide	0.000234423
GO:0043388~positive regulation of DNA binding	0.000247074
GO:0001569~patterning of blood vessels	0.000247074
GO:0021983~pituitary gland development	0.000247074
GO:0008584~male gonad development	0.000252613
GO:0007049~cell cycle	0.000300526
GO:0048662~negative regulation of smooth muscle cell proliferation	0.000302969
GO:0097421~liver regeneration	0.000302969
GO:0040008~regulation of growth	0.000308085
GO:0032495~response to muramyl dipeptide	0.000314844
GO:0003181~atrioventricular valve morphogenesis	0.000314844
GO:0006357~regulation of transcription from RNA polymerase II promoter	0.00032001
GO:0043353~enucleate erythrocyte differentiation	0.000334462
GO:0071222~cellular response to lipopolysaccharide	0.000335612
GO:0050731~positive regulation of peptidyl-tyrosine phosphorylation	0.00034177
GO:0046326~positive regulation of glucose import	0.000368313
GO:0001654~eye development	0.000368313
GO:0002052~positive regulation of neuroblast proliferation	0.000384602
GO:0014911~positive regulation of smooth muscle cell migration	0.000384602
GO:0007595~lactation	0.000392014
GO:0045766~positive regulation of angiogenesis	0.000394746
GO:0042475~odontogenesis of dentin-containing tooth	0.000399621
GO:0035690~cellular response to drug	0.000405532
GO:0071479~cellular response to ionizing radiation	0.000444176
GO:0045765~regulation of angiogenesis	0.000444176
GO:0030855~epithelial cell differentiation	0.000452078
GO:0050680~negative regulation of epithelial cell proliferation	0.000453046
GO:0090399~replicative senescence	0.000460049
GO:0048596~embryonic camera-type eye morphogenesis	0.000460049
GO:0045667~regulation of osteoblast differentiation	0.000460049
GO:0016337~single organismal cell-cell adhesion	0.000473319
GO:0046677~response to antibiotic	0.000531687
GO:0001974~blood vessel remodeling	0.000531687
GO:0050821~protein stabilization	0.000539178
GO:0002576~platelet degranulation	0.000560072
GO:0006661~phosphatidylinositol biosynthetic process	0.000577283
GO:0009791~post-embryonic development	0.000618732
GO:0045736~negative regulation of cyclin-dependent protein serine/threonine kinase activity	0.000618742
GO:0051000~positive regulation of nitric-oxide synthase activity	0.000618742
GO:0030308~negative regulation of cell growth	0.000627492
GO:0002931~response to ischemia	0.000632031
GO:0051402~neuron apoptotic process	0.000632031
GO:0071407~cellular response to organic cyclic compound	0.000648983
GO:0030097~hemopoiesis	0.000648983
GO:0048681~negative regulation of axon regeneration	0.000652602
GO:0030900~forebrain development	0.000694559
GO:0003148~outflow tract septum morphogenesis	0.00076947
GO:0060021~palate development	0.000832541
GO:0060065~uterus development	0.000882892
GO:0048870~cell motility	0.000945991
GO:0009954~proximal/distal pattern formation	0.000945991
GO:0045648~positive regulation of erythrocyte differentiation	0.000945991
GO:0090090~negative regulation of canonical Wnt signaling pathway	0.000975768
GO:0010507~negative regulation of autophagy	0.00102272
GO:0048536~spleen development	0.00102272
GO:0014070~response to organic cyclic compound	0.00102417
GO:0071455~cellular response to hyperoxia	0.00111423
GO:2000134~negative regulation of G1/S transition of mitotic cell cycle	0.00115092
GO:2001235~positive regulation of apoptotic signaling pathway	0.00115092
GO:0045814~negative regulation of gene expression, epigenetic	0.00115778
GO:2001240~negative regulation of extrinsic apoptotic signaling pathway in absence of ligand	0.0011873
GO:0045597~positive regulation of cell differentiation	0.0011873
GO:0001657~ureteric bud development	0.00137141
GO:0032757~positive regulation of interleukin-8 production	0.00138693
GO:0031018~endocrine pancreas development	0.00138693
GO:0006469~negative regulation of protein kinase activity	0.00151648
GO:0003203~endocardial cushion morphogenesis	0.0015236
GO:0006978~DNA damage response, signal transduction by p53 class mediator resulting in transcription of p21 class mediator	0.0015236
GO:0035994~response to muscle stretch	0.0015236
GO:0007223~Wnt signaling pathway, calcium modulating pathway	0.00157651
GO:0018108~peptidyl-tyrosine phosphorylation	0.00161215
GO:0042476~odontogenesis	0.00165678
GO:0001656~metanephros development	0.00165678
GO:0033077~T cell differentiation in thymus	0.00165678
GO:0006975~DNA damage induced protein phosphorylation	0.00173942
GO:0031659~positive regulation of cyclin-dependent protein serine/threonine kinase activity involved in G1/S transition of mitotic cell cycle	0.00173942
GO:0007183~SMAD protein complex assembly	0.00173942
GO:2000774~positive regulation of cellular senescence	0.00173942
GO:0043280~positive regulation of cysteine-type endopeptidase activity involved in apoptotic process	0.00180413
GO:1901215~negative regulation of neuron death	0.00180413
GO:0030326~embryonic limb morphogenesis	0.00180413
GO:0010259~multicellular organism aging	0.00194116
GO:0048663~neuron fate commitment	0.00194116
GO:0032722~positive regulation of chemokine production	0.00194116
GO:0001702~gastrulation with mouth forming second	0.00194116
GO:0060749~mammary gland alveolus development	0.00194116
GO:0051571~positive regulation of histone H3-K4 methylation	0.00194116
GO:0045931~positive regulation of mitotic cell cycle	0.00196324
GO:0006338~chromatin remodeling	0.00201397
GO:0060548~negative regulation of cell death	0.00204331
GO:0016032~viral process	0.00214125
GO:0001570~vasculogenesis	0.00227049
GO:0060412~ventricular septum morphogenesis	0.00230913
GO:0001658~branching involved in ureteric bud morphogenesis	0.00233309
GO:0001709~cell fate determination	0.00243165
GO:0036120~cellular response to platelet-derived growth factor stimulus	0.00243165
GO:0033189~response to vitamin A	0.00243165
GO:0051412~response to corticosterone	0.00243165
GO:0001708~cell fate specification	0.00243165
GO:0061314~Notch signaling involved in heart development	0.00254578
GO:0032886~regulation of microtubule-based process	0.00254578
GO:0032000~positive regulation of fatty acid beta-oxidation	0.00254578
GO:1901522~positive regulation of transcription from RNA polymerase II promoter involved in cellular response to chemical stimulus	0.00254578
GO:0048103~somatic stem cell division	0.00254578
GO:0070102~interleukin-6-mediated signaling pathway	0.00254578
GO:0007281~germ cell development	0.00269729
GO:2000379~positive regulation of reactive oxygen species metabolic process	0.00269729
GO:0045773~positive regulation of axon extension	0.00269729
GO:0000187~activation of MAPK activity	0.00271152
GO:0070373~negative regulation of ERK1 and ERK2 cascade	0.00278285
GO:0051592~response to calcium ion	0.00278285
GO:0023014~signal transduction by protein phosphorylation	0.002971
GO:0034644~cellular response to UV	0.002971
GO:0043434~response to peptide hormone	0.002971
GO:0032496~response to lipopolysaccharide	0.00297855
GO:0045862~positive regulation of proteolysis	0.00300105
GO:0008637~apoptotic mitochondrial changes	0.00300105
GO:0051216~cartilage development	0.00307011
GO:0048701~embryonic cranial skeleton morphogenesis	0.00313058
GO:0070141~response to UV-A	0.00315417
GO:0070561~vitamin D receptor signaling pathway	0.00315417
GO:0003274~endocardial cushion fusion	0.00315417
GO:0035986~senescence-associated heterochromatin focus assembly	0.00315417
GO:0032755~positive regulation of interleukin-6 production	0.00333489
GO:0030509~BMP signaling pathway	0.00339817
GO:0007067~mitotic nuclear division	0.00347828
GO:0003149~membranous septum morphogenesis	0.00354867
GO:0035265~organ growth	0.00354867
GO:0071803~positive regulation of podosome assembly	0.00354867
GO:0046902~regulation of mitochondrial membrane permeability	0.00354867
GO:0042416~dopamine biosynthetic process	0.00354867
GO:0003184~pulmonary valve morphogenesis	0.00354867
GO:0031663~lipopolysaccharide-mediated signaling pathway	0.00361186
GO:0007498~mesoderm development	0.00361186
GO:1902895~positive regulation of pri-miRNA transcription from RNA polymerase II promoter	0.00365517
GO:0006974~cellular response to DNA damage stimulus	0.00367672
GO:0030336~negative regulation of cell migration	0.00397331
GO:0016569~covalent chromatin modification	0.00402721
GO:0015758~glucose transport	0.00414397
GO:1902042~negative regulation of extrinsic apoptotic signaling pathway via death domain receptors	0.00414397
GO:2001244~positive regulation of intrinsic apoptotic signaling pathway	0.00414397
GO:0070555~response to interleukin-1	0.00414397
GO:0032956~regulation of actin cytoskeleton organization	0.00416083
GO:0071230~cellular response to amino acid stimulus	0.00416083
GO:0045600~positive regulation of fat cell differentiation	0.00416083
GO:0007492~endoderm development	0.00439961
GO:0097150~neuronal stem cell population maintenance	0.00439961
GO:0030879~mammary gland development	0.00439961
GO:0006921~cellular component disassembly involved in execution phase of apoptosis	0.00439961
GO:0070932~histone H3 deacetylation	0.00439961
GO:2000378~negative regulation of reactive oxygen species metabolic process	0.00439961
GO:0030168~platelet activation	0.00456321
GO:0048812~neuron projection morphogenesis	0.00462623
GO:0001503~ossification	0.00466345
GO:0009952~anterior/posterior pattern specification	0.00466345
GO:0045787~positive regulation of cell cycle	0.00472975
GO:0010763~positive regulation of fibroblast migration	0.00476136
GO:0006098~pentose-phosphate shunt	0.00476136
GO:1901653~cellular response to peptide	0.00476136
GO:0061045~negative regulation of wound healing	0.00476136
GO:2000178~negative regulation of neural precursor cell proliferation	0.00476136
GO:0033235~positive regulation of protein sumoylation	0.00476136
GO:0097202~activation of cysteine-type endopeptidase activity	0.00476136
GO:0048715~negative regulation of oligodendrocyte differentiation	0.00476136
GO:0090557~establishment of endothelial intestinal barrier	0.00476136
GO:0032436~positive regulation of proteasomal ubiquitin-dependent protein catabolic process	0.00485991
GO:0034599~cellular response to oxidative stress	0.00485991
GO:0060337~type I interferon signaling pathway	0.00485991
GO:0043085~positive regulation of catalytic activity	0.00502989
GO:0001502~cartilage condensation	0.00523981
GO:1904886~beta-catenin destruction complex disassembly	0.00523981
GO:0010165~response to X-ray	0.00523981
GO:0060045~positive regulation of cardiac muscle cell proliferation	0.00523981
GO:0043627~response to estrogen	0.00529628
GO:0046330~positive regulation of JNK cascade	0.00529628
GO:0048565~digestive tract development	0.005372
GO:0071902~positive regulation of protein serine/threonine kinase activity	0.005372
GO:0001501~skeletal system development	0.00550312
GO:0010506~regulation of autophagy	0.00567036
GO:0090625~mRNA cleavage involved in gene silencing by siRNA	0.0061712
GO:0061419~positive regulation of transcription from RNA polymerase II promoter in response to hypoxia	0.0061712
GO:0010748~negative regulation of plasma membrane long-chain fatty acid transport	0.0061712
GO:0051098~regulation of binding	0.0061712
GO:0001922~B-1 B cell homeostasis	0.0061712
GO:0051385~response to mineralocorticoid	0.0061712
GO:0010587~miRNA catabolic process	0.0061712
GO:1990086~lens fiber cell apoptotic process	0.0061712
GO:0000320~re-entry into mitotic cell cycle	0.0061712
GO:0030316~osteoclast differentiation	0.00618093
GO:0048754~branching morphogenesis of an epithelial tube	0.00618093
GO:0090398~cellular senescence	0.00618093
GO:0032733~positive regulation of interleukin-10 production	0.00618093
GO:0001779~natural killer cell differentiation	0.00619513
GO:0030195~negative regulation of blood coagulation	0.00619513
GO:0031000~response to caffeine	0.00619513
GO:0032228~regulation of synaptic transmission, GABAergic	0.00619513
GO:0007411~axon guidance	0.00625262
GO:0051291~protein heterooligomerization	0.00625636
GO:0030307~positive regulation of cell growth	0.00626222
GO:0043547~positive regulation of GTPase activity	0.00670178
GO:0034097~response to cytokine	0.0068768
GO:0032880~regulation of protein localization	0.0068768
GO:0043123~positive regulation of I-kappaB kinase/NF-kappaB signaling	0.00688938
GO:0051602~response to electrical stimulus	0.00722792
GO:0051149~positive regulation of muscle cell differentiation	0.00722792
GO:0030099~myeloid cell differentiation	0.00722792
GO:0035556~intracellular signal transduction	0.00746948
GO:0045471~response to ethanol	0.00763257
GO:0042517~positive regulation of tyrosine phosphorylation of Stat3 protein	0.00766508
GO:0001568~blood vessel development	0.00766508
GO:0034446~substrate adhesion-dependent cell spreading	0.00766508
GO:1901796~regulation of signal transduction by p53 class mediator	0.00770471
GO:2000273~positive regulation of receptor activity	0.00785947
GO:0003198~epithelial to mesenchymal transition involved in endocardial cushion formation	0.00785947
GO:0060413~atrial septum morphogenesis	0.00785947
GO:0060334~regulation of interferon-gamma-mediated signaling pathway	0.00785947
GO:0050872~white fat cell differentiation	0.00785947
GO:0086012~membrane depolarization during cardiac muscle cell action potential	0.00785947
GO:0061029~eyelid development in camera-type eye	0.00785947
GO:0048546~digestive tract morphogenesis	0.00785947
GO:0014032~neural crest cell development	0.00785947
GO:0043518~negative regulation of DNA damage response, signal transduction by p53 class mediator	0.00785947
GO:0070372~regulation of ERK1 and ERK2 cascade	0.00838544
GO:0000079~regulation of cyclin-dependent protein serine/threonine kinase activity	0.00856045
GO:0006953~acute-phase response	0.00856045
GO:0007166~cell surface receptor signaling pathway	0.00921181
GO:0007160~cell-matrix adhesion	0.0093985
GO:0010508~positive regulation of autophagy	0.00952564
GO:0001958~endochondral ossification	0.0096579
GO:0050999~regulation of nitric-oxide synthase activity	0.0096579
GO:0048009~insulin-like growth factor receptor signaling pathway	0.00976217
GO:1901224~positive regulation of NIK/NF-kappaB signaling	0.00976217
GO:0035729~cellular response to hepatocyte growth factor stimulus	0.00976217
GO:0045821~positive regulation of glycolytic process	0.00976217
GO:0042733~embryonic digit morphogenesis	0.00983
GO:0016049~cell growth	0.00983
GO:0045665~negative regulation of neuron differentiation	0.00983
GO:0036035~osteoclast development	0.0100624
GO:0032534~regulation of microvillus assembly	0.0100624
GO:0003289~atrial septum primum morphogenesis	0.0100624
GO:0070345~negative regulation of fat cell proliferation	0.0100624
GO:0070242~thymocyte apoptotic process	0.0100624
GO:1905007~positive regulation of epithelial to mesenchymal transition involved in endocardial cushion formation	0.0100624
GO:0014834~skeletal muscle satellite cell maintenance involved in skeletal muscle regeneration	0.0100624
GO:0001714~endodermal cell fate specification	0.0100624
GO:0035279~mRNA cleavage involved in gene silencing by miRNA	0.0100624
GO:0030036~actin cytoskeleton organization	0.0105842
GO:0007584~response to nutrient	0.0106526
GO:0043401~steroid hormone mediated signaling pathway	0.0106904
GO:0006959~humoral immune response	0.0106904
GO:0031047~gene silencing by RNA	0.0108157
GO:0042104~positive regulation of activated T cell proliferation	0.0110494
GO:0046777~protein autophosphorylation	0.0113563
GO:0097191~extrinsic apoptotic signaling pathway	0.0116753
GO:0051496~positive regulation of stress fiber assembly	0.0116753
GO:0001541~ovarian follicle development	0.0116753
GO:0014898~cardiac muscle hypertrophy in response to stress	0.0119095
GO:0002063~chondrocyte development	0.0119095
GO:1903543~positive regulation of exosomal secretion	0.0119095
GO:0048255~mRNA stabilization	0.0119095
GO:0001953~negative regulation of cell-matrix adhesion	0.0119095
GO:0060441~epithelial tube branching involved in lung morphogenesis	0.0119095
GO:0022617~extracellular matrix disassembly	0.0122417
GO:0090200~positive regulation of release of cytochrome c from mitochondria	0.0125638
GO:2000352~negative regulation of endothelial cell apoptotic process	0.0125638
GO:0001707~mesoderm formation	0.0125638
GO:0061418~regulation of transcription from RNA polymerase II promoter in response to hypoxia	0.0125638
GO:0003281~ventricular septum development	0.0125638
GO:0009314~response to radiation	0.0125638
GO:0030155~regulation of cell adhesion	0.0128645
GO:0014823~response to activity	0.0128645
GO:0045785~positive regulation of cell adhesion	0.0128645
GO:0045732~positive regulation of protein catabolic process	0.0135898
GO:0006461~protein complex assembly	0.0141542
GO:0048873~homeostasis of number of cells within a tissue	0.0142045
GO:0030279~negative regulation of ossification	0.0143062
GO:0060216~definitive hemopoiesis	0.0143062
GO:0051895~negative regulation of focal adhesion assembly	0.0143062
GO:0044130~negative regulation of growth of symbiont in host	0.0143062
GO:0010613~positive regulation of cardiac muscle hypertrophy	0.0143062
GO:0030949~positive regulation of vascular endothelial growth factor receptor signaling pathway	0.0143062
GO:0032924~activin receptor signaling pathway	0.0143062
GO:0007220~Notch receptor processing	0.0143062
GO:0032092~positive regulation of protein binding	0.0146674
GO:0060664~epithelial cell proliferation involved in salivary gland morphogenesis	0.0147672
GO:0060527~prostate epithelial cord arborization involved in prostate glandular acinus morphogenesis	0.0147672
GO:0060536~cartilage morphogenesis	0.0147672
GO:0010887~negative regulation of cholesterol storage	0.0147672
GO:0033033~negative regulation of myeloid cell apoptotic process	0.0147672
GO:0051150~regulation of smooth muscle cell differentiation	0.0147672
GO:0043619~regulation of transcription from RNA polymerase II promoter in response to oxidative stress	0.0147672
GO:1903799~negative regulation of production of miRNAs involved in gene silencing by miRNA	0.0147672
GO:0000086~G2/M transition of mitotic cell cycle	0.0149024
GO:0016925~protein sumoylation	0.0149043
GO:0050728~negative regulation of inflammatory response	0.0149358
GO:0008542~visual learning	0.0154826
GO:0060048~cardiac muscle contraction	0.0154826
GO:0000902~cell morphogenesis	0.0158029
GO:0060395~SMAD protein signal transduction	0.0158029
GO:0030217~T cell differentiation	0.0159748
GO:0071773~cellular response to BMP stimulus	0.0159748
GO:0000077~DNA damage checkpoint	0.0159748
GO:0035335~peptidyl-tyrosine dephosphorylation	0.0161132
GO:0045165~cell fate commitment	0.0169157
GO:0000186~activation of MAPKK activity	0.0169157
GO:0051591~response to cAMP	0.0169157
GO:0030224~monocyte differentiation	0.0169559
GO:0042789~mRNA transcription from RNA polymerase II promoter	0.0169559
GO:0048514~blood vessel morphogenesis	0.0169559
GO:0070935~3'-UTR-mediated mRNA stabilization	0.0169559
GO:0002076~osteoblast development	0.0169559
GO:0030513~positive regulation of BMP signaling pathway	0.0178777
GO:0010332~response to gamma radiation	0.0178777
GO:0001975~response to amphetamine	0.0178777
GO:0048147~negative regulation of fibroblast proliferation	0.0178777
GO:0071392~cellular response to estradiol stimulus	0.0178777
GO:0030574~collagen catabolic process	0.0182535
GO:0030512~negative regulation of transforming growth factor beta receptor signaling pathway	0.0182535
GO:0042110~T cell activation	0.0184342
GO:0032760~positive regulation of tumor necrosis factor production	0.0184342
GO:0006355~regulation of transcription, DNA-templated	0.01876
GO:0006919~activation of cysteine-type endopeptidase activity involved in apoptotic process	0.0191511
GO:0010039~response to iron ion	0.0198607
GO:0042462~eye photoreceptor cell development	0.0198607
GO:0003007~heart morphogenesis	0.0199157
GO:0007259~JAK-STAT cascade	0.0199157
GO:0042177~negative regulation of protein catabolic process	0.0199157
GO:0009953~dorsal/ventral pattern formation	0.0199157
GO:0045907~positive regulation of vasoconstriction	0.0199157
GO:0042220~response to cocaine	0.0199157
GO:0009408~response to heat	0.0200397
GO:0010586~miRNA metabolic process	0.0202284
GO:0060982~coronary artery morphogenesis	0.0202284
GO:0060290~transdifferentiation	0.0202284
GO:0060449~bud elongation involved in lung branching	0.0202284
GO:0042518~negative regulation of tyrosine phosphorylation of Stat3 protein	0.0202284
GO:0035194~posttranscriptional gene silencing by RNA	0.0202284
GO:0031340~positive regulation of vesicle fusion	0.0202284
GO:0010870~positive regulation of receptor biosynthetic process	0.0202284
GO:2000270~negative regulation of fibroblast apoptotic process	0.0202284
GO:0009913~epidermal cell differentiation	0.0202284
GO:0032808~lacrimal gland development	0.0202284
GO:2000766~negative regulation of cytoplasmic translation	0.0202284
GO:0007435~salivary gland morphogenesis	0.0202284
GO:0031642~negative regulation of myelination	0.0202284
GO:0031123~RNA 3'-end processing	0.0202284
GO:0071560~cellular response to transforming growth factor beta stimulus	0.0217342
GO:0007254~JNK cascade	0.0217342
GO:0002027~regulation of heart rate	0.0220911
GO:0001764~neuron migration	0.0221806
GO:0001822~kidney development	0.0228143
GO:0006928~movement of cell or subcellular component	0.0228143
GO:0032332~positive regulation of chondrocyte differentiation	0.0230219
GO:0043536~positive regulation of blood vessel endothelial cell migration	0.0230219
GO:0045672~positive regulation of osteoclast differentiation	0.0230219
GO:0001894~tissue homeostasis	0.0230219
GO:0007420~brain development	0.0230949
GO:0001932~regulation of protein phosphorylation	0.0244059
GO:0006936~muscle contraction	0.0245197
GO:0007519~skeletal muscle tissue development	0.0253958
GO:0060736~prostate gland growth	0.0263914
GO:0043068~positive regulation of programmed cell death	0.0263914
GO:0045410~positive regulation of interleukin-6 biosynthetic process	0.0263914
GO:0071550~death-inducing signaling complex assembly	0.0263914
GO:0033993~response to lipid	0.0263914
GO:0032966~negative regulation of collagen biosynthetic process	0.0263914
GO:0033629~negative regulation of cell adhesion mediated by integrin	0.0263914
GO:0035148~tube formation	0.0263914
GO:1903351~cellular response to dopamine	0.0263914
GO:0040036~regulation of fibroblast growth factor receptor signaling pathway	0.0263914
GO:0022612~gland morphogenesis	0.0263914
GO:0002011~morphogenesis of an epithelial sheet	0.0263914
GO:0042698~ovulation cycle	0.0263914
GO:0017015~regulation of transforming growth factor beta receptor signaling pathway	0.0264396
GO:0071375~cellular response to peptide hormone stimulus	0.0264396
GO:0030501~positive regulation of bone mineralization	0.0268619
GO:0040018~positive regulation of multicellular organism growth	0.0268619
GO:0006284~base-excision repair	0.0268619
GO:0071320~cellular response to cAMP	0.0273659
GO:0006631~fatty acid metabolic process	0.0273659
GO:0071333~cellular response to glucose stimulus	0.0273659
GO:0030178~negative regulation of Wnt signaling pathway	0.0273659
GO:0006979~response to oxidative stress	0.0283439
GO:0033198~response to ATP	0.0301129
GO:0048844~artery morphogenesis	0.0301129
GO:1900182~positive regulation of protein localization to nucleus	0.0301129
GO:0043473~pigmentation	0.0301129
GO:0035307~positive regulation of protein dephosphorylation	0.0301129
GO:0071480~cellular response to gamma radiation	0.0301129
GO:0051894~positive regulation of focal adhesion assembly	0.0301129
GO:0031954~positive regulation of protein autophosphorylation	0.0301129
GO:0035902~response to immobilization stress	0.0301129
GO:0048010~vascular endothelial growth factor receptor signaling pathway	0.0306315
GO:0048511~rhythmic process	0.031591
GO:0035094~response to nicotine	0.0322027
GO:0045444~fat cell differentiation	0.0324865
GO:0038095~Fc-epsilon receptor signaling pathway	0.033066
GO:0060670~branching involved in labyrinthine layer morphogenesis	0.0332045
GO:2000810~regulation of bicellular tight junction assembly	0.0332045
GO:0060068~vagina development	0.0332045
GO:0030903~notochord development	0.0332045
GO:0035313~wound healing, spreading of epidermal cells	0.0332045
GO:2000737~negative regulation of stem cell differentiation	0.0332045
GO:0009651~response to salt stress	0.0332045
GO:0003208~cardiac ventricle morphogenesis	0.0332045
GO:0070933~histone H4 deacetylation	0.0332045
GO:0035988~chondrocyte proliferation	0.0332045
GO:2000008~regulation of protein localization to cell surface	0.0332045
GO:0034393~positive regulation of smooth muscle cell apoptotic process	0.0332045
GO:0031053~primary miRNA processing	0.0332045
GO:1902894~negative regulation of pri-miRNA transcription from RNA polymerase II promoter	0.0332045
GO:2001243~negative regulation of intrinsic apoptotic signaling pathway	0.0340402
GO:0008625~extrinsic apoptotic signaling pathway via death domain receptors	0.0350895
GO:2001237~negative regulation of extrinsic apoptotic signaling pathway	0.0350895
GO:0030522~intracellular receptor signaling pathway	0.0350895
GO:0030199~collagen fibril organization	0.0381214
GO:0035924~cellular response to vascular endothelial growth factor stimulus	0.0382191
GO:0033137~negative regulation of peptidyl-serine phosphorylation	0.0382191
GO:0045662~negative regulation of myoblast differentiation	0.0382191
GO:0071398~cellular response to fatty acid	0.0382191
GO:0009880~embryonic pattern specification	0.0382191
GO:0007169~transmembrane receptor protein tyrosine kinase signaling pathway	0.0384461
GO:0007010~cytoskeleton organization	0.039755
GO:0044267~cellular protein metabolic process	0.040507
GO:0010944~negative regulation of transcription by competitive promoter binding	0.0406184
GO:0051272~positive regulation of cellular component movement	0.0406184
GO:0060411~cardiac septum morphogenesis	0.0406184
GO:0060009~Sertoli cell development	0.0406184
GO:0035455~response to interferon-alpha	0.0406184
GO:0048853~forebrain morphogenesis	0.0406184
GO:2001022~positive regulation of response to DNA damage stimulus	0.0406184
GO:0061072~iris morphogenesis	0.0406184
GO:0003197~endocardial cushion development	0.0406184
GO:0031643~positive regulation of myelination	0.0406184
GO:0033762~response to glucagon	0.0406184
GO:0060044~negative regulation of cardiac muscle cell proliferation	0.0406184
GO:0060484~lung-associated mesenchyme development	0.0406184
GO:2000036~regulation of stem cell population maintenance	0.0406184
GO:0045080~positive regulation of chemokine biosynthetic process	0.0406184
GO:0038083~peptidyl-tyrosine autophosphorylation	0.0412987
GO:0007346~regulation of mitotic cell cycle	0.0412987
GO:0045880~positive regulation of smoothened signaling pathway	0.0426465
GO:0045737~positive regulation of cyclin-dependent protein serine/threonine kinase activity	0.0426465
GO:0031295~T cell costimulation	0.0428484
GO:0007229~integrin-mediated signaling pathway	0.0442353
GO:0032024~positive regulation of insulin secretion	0.0446214
GO:0016055~Wnt signaling pathway	0.0446681
GO:0006954~inflammatory response	0.0450564
GO:0051607~defense response to virus	0.0456907
GO:0048709~oligodendrocyte differentiation	0.0473184
GO:0046580~negative regulation of Ras protein signal transduction	0.0473184
GO:0032735~positive regulation of interleukin-12 production	0.0473184
GO:0048589~developmental growth	0.0473184
GO:0042327~positive regulation of phosphorylation	0.0473184
GO:0071158~positive regulation of cell cycle arrest	0.0473184
GO:0030878~thyroid gland development	0.0473184
GO:0000188~inactivation of MAPK activity	0.0473184
GO:0006306~DNA methylation	0.0473184
GO:0001816~cytokine production	0.0473184
GO:0048745~smooth muscle tissue development	0.0485867
GO:0050927~positive regulation of positive chemotaxis	0.0485867
GO:0046849~bone remodeling	0.0485867
GO:0002446~neutrophil mediated immunity	0.0485867
GO:0010941~regulation of cell death	0.0485867
GO:0048646~anatomical structure formation involved in morphogenesis	0.0485867
GO:0031571~mitotic G1 DNA damage checkpoint	0.0485867
GO:2000773~negative regulation of cellular senescence	0.0485867
GO:0042770~signal transduction in response to DNA damage	0.0485867
GO:0090051~negative regulation of cell migration involved in sprouting angiogenesis	0.0485867
GO:0046622~positive regulation of organ growth	0.0485867

## Sheet: Top ranked lncRNAs
Supplementary Table S6: the significant enriched GO terms and KEGG pathways (P-value < 0.05) for top ranked lncRNAs.
GO_Term	P-value				KEGG_Term	P-value
GO:0045944~positive regulation of transcription from RNA polymerase II promoter	9.9181e-243				hsa05202:Transcriptional misregulation in cancer	1.10122e-20
GO:0006366~transcription from RNA polymerase II promoter	9.11485e-165				hsa05161:Hepatitis B	3.56967e-13
GO:0000122~negative regulation of transcription from RNA polymerase II promoter	6.46746e-145				hsa05166:HTLV-I infection	6.01938e-13
GO:0006351~transcription, DNA-templated	2.63399e-131				hsa05203:Viral carcinogenesis	4.11385e-11
GO:0045893~positive regulation of transcription, DNA-templated	7.03466e-108				hsa05200:Pathways in cancer	1.58553e-09
GO:0006357~regulation of transcription from RNA polymerase II promoter	7.71658e-88				hsa04950:Maturity onset diabetes of the young	2.96872e-09
GO:0045892~negative regulation of transcription, DNA-templated	9.1746e-81				hsa05215:Prostate cancer	1.22618e-08
GO:0006355~regulation of transcription, DNA-templated	1.50466e-67				hsa04919:Thyroid hormone signaling pathway	9.20075e-08
GO:0006367~transcription initiation from RNA polymerase II promoter	3.8586e-39				hsa05221:Acute myeloid leukemia	1.30292e-07
GO:0043401~steroid hormone mediated signaling pathway	2.35428e-22				hsa04380:Osteoclast differentiation	7.16268e-07
GO:0009952~anterior/posterior pattern specification	1.70174e-19				hsa04931:Insulin resistance	1.37653e-06
GO:0008285~negative regulation of cell proliferation	1.58463e-16				hsa05169:Epstein-Barr virus infection	2.2006e-06
GO:0010628~positive regulation of gene expression	1.97727e-16				hsa05220:Chronic myeloid leukemia	2.28498e-06
GO:0006338~chromatin remodeling	4.04459e-13				hsa04550:Signaling pathways regulating pluripotency of stem cells	8.30699e-06
GO:0048469~cell maturation	5.53759e-13				hsa05168:Herpes simplex infection	1.86183e-05
GO:0030522~intracellular receptor signaling pathway	1.3371e-12				hsa04310:Wnt signaling pathway	0.000115821
GO:0001892~embryonic placenta development	1.51475e-12				hsa04330:Notch signaling pathway	0.000116837
GO:0030521~androgen receptor signaling pathway	4.49759e-12				hsa04668:TNF signaling pathway	0.000125979
GO:0051091~positive regulation of sequence-specific DNA binding transcription factor activity	2.08955e-11				hsa04350:TGF-beta signaling pathway	0.000306144
GO:0001889~liver development	2.93418e-11				hsa05222:Small cell lung cancer	0.00033747
GO:0035019~somatic stem cell population maintenance	3.65221e-11				hsa03022:Basal transcription factors	0.000487667
GO:0001701~in utero embryonic development	3.69544e-11				hsa05030:Cocaine addiction	0.000828702
GO:0045665~negative regulation of neuron differentiation	4.02817e-11				hsa05212:Pancreatic cancer	0.000982151
GO:0043433~negative regulation of sequence-specific DNA binding transcription factor activity	1.18444e-10				hsa04010:MAPK signaling pathway	0.00122092
GO:0043066~negative regulation of apoptotic process	1.43652e-10				hsa04110:Cell cycle	0.00190405
GO:0060412~ventricular septum morphogenesis	2.46008e-10				hsa04022:cGMP-PKG signaling pathway	0.00235803
GO:0003151~outflow tract morphogenesis	3.91189e-10				hsa05160:Hepatitis C	0.00330969
GO:0045666~positive regulation of neuron differentiation	6.83904e-10				hsa05321:Inflammatory bowel disease (IBD)	0.00400554
GO:0031018~endocrine pancreas development	1.39892e-09				hsa05152:Tuberculosis	0.00411741
GO:0008584~male gonad development	1.57318e-09				hsa05031:Amphetamine addiction	0.00475992
GO:0042789~mRNA transcription from RNA polymerase II promoter	9.42799e-09				hsa05219:Bladder cancer	0.00920847
GO:0008284~positive regulation of cell proliferation	1.11314e-08				hsa04320:Dorso-ventral axis formation	0.00986769
GO:0045648~positive regulation of erythrocyte differentiation	1.2401e-08				hsa05216:Thyroid cancer	0.01271
GO:0035115~embryonic forelimb morphogenesis	1.45183e-08				hsa04922:Glucagon signaling pathway	0.0132704
GO:0001947~heart looping	1.69374e-08				hsa05210:Colorectal cancer	0.0135443
GO:0007275~multicellular organism development	2.45517e-08				hsa04152:AMPK signaling pathway	0.015497
GO:0045787~positive regulation of cell cycle	2.80045e-08				hsa04620:Toll-like receptor signaling pathway	0.0193724
GO:0016569~covalent chromatin modification	2.83795e-08				hsa04064:NF-kappa B signaling pathway	0.0204302
GO:0060021~palate development	3.44651e-08				hsa04390:Hippo signaling pathway	0.0219731
GO:0007219~Notch signaling pathway	3.70945e-08				hsa04662:B cell receptor signaling pathway	0.0220094
GO:0035116~embryonic hindlimb morphogenesis	5.90422e-08				hsa04917:Prolactin signaling pathway	0.0249641
GO:0043388~positive regulation of DNA binding	5.90422e-08				hsa05162:Measles	0.0256757
GO:0045165~cell fate commitment	6.06013e-08				hsa04068:FoxO signaling pathway	0.0267914
GO:0070301~cellular response to hydrogen peroxide	6.98799e-08				hsa04612:Antigen processing and presentation	0.0334779
GO:0035050~embryonic heart tube development	8.94338e-08				hsa04915:Estrogen signaling pathway	0.0379381
GO:0010629~negative regulation of gene expression	9.51983e-08				hsa04916:Melanogenesis	0.0397367
GO:0035914~skeletal muscle cell differentiation	1.22304e-07				hsa04925:Aldosterone synthesis and secretion	0.043682
GO:0030518~intracellular steroid hormone receptor signaling pathway	1.5501e-07
GO:0030513~positive regulation of BMP signaling pathway	1.59423e-07
GO:0045444~fat cell differentiation	1.61808e-07
GO:0044255~cellular lipid metabolic process	1.99363e-07
GO:0006337~nucleosome disassembly	2.56917e-07
GO:0042493~response to drug	2.90985e-07
GO:0006325~chromatin organization	3.2359e-07
GO:0007569~cell aging	3.41475e-07
GO:0007507~heart development	4.02345e-07
GO:0048384~retinoic acid receptor signaling pathway	4.09885e-07
GO:0048596~embryonic camera-type eye morphogenesis	4.70904e-07
GO:0050680~negative regulation of epithelial cell proliferation	5.19964e-07
GO:0006974~cellular response to DNA damage stimulus	7.81091e-07
GO:0021983~pituitary gland development	9.08559e-07
GO:1902895~positive regulation of pri-miRNA transcription from RNA polymerase II promoter	9.49101e-07
GO:0060261~positive regulation of transcription initiation from RNA polymerase II promoter	1.06882e-06
GO:2000678~negative regulation of transcription regulatory region DNA binding	1.45611e-06
GO:0007623~circadian rhythm	1.60435e-06
GO:0030324~lung development	1.85557e-06
GO:0034097~response to cytokine	2.11084e-06
GO:1902894~negative regulation of pri-miRNA transcription from RNA polymerase II promoter	2.34718e-06
GO:2000679~positive regulation of transcription regulatory region DNA binding	2.36722e-06
GO:0003148~outflow tract septum morphogenesis	2.78202e-06
GO:0060509~Type I pneumocyte differentiation	3.471e-06
GO:0006978~DNA damage response, signal transduction by p53 class mediator resulting in transcription of p21 class mediator	3.69455e-06
GO:0060216~definitive hemopoiesis	3.69455e-06
GO:0030099~myeloid cell differentiation	3.82946e-06
GO:0071456~cellular response to hypoxia	4.11542e-06
GO:0060070~canonical Wnt signaling pathway	4.81687e-06
GO:0032922~circadian regulation of gene expression	5.05766e-06
GO:0071300~cellular response to retinoic acid	5.23246e-06
GO:0051571~positive regulation of histone H3-K4 methylation	5.56963e-06
GO:0002076~osteoblast development	5.56963e-06
GO:0030154~cell differentiation	5.73813e-06
GO:0051591~response to cAMP	5.90737e-06
GO:0016575~histone deacetylation	5.90737e-06
GO:0002053~positive regulation of mesenchymal cell proliferation	6.91939e-06
GO:0009612~response to mechanical stimulus	6.98497e-06
GO:0042593~glucose homeostasis	7.29e-06
GO:0016032~viral process	7.75389e-06
GO:0042127~regulation of cell proliferation	8.01182e-06
GO:0045669~positive regulation of osteoblast differentiation	8.1665e-06
GO:0048863~stem cell differentiation	9.10813e-06
GO:0007517~muscle organ development	1.00803e-05
GO:0001764~neuron migration	1.12202e-05
GO:0048704~embryonic skeletal system morphogenesis	1.35687e-05
GO:0009887~organ morphogenesis	1.42379e-05
GO:1901796~regulation of signal transduction by p53 class mediator	1.52284e-05
GO:0030326~embryonic limb morphogenesis	1.65328e-05
GO:0071333~cellular response to glucose stimulus	1.68948e-05
GO:0001503~ossification	1.94984e-05
GO:0035264~multicellular organism growth	1.94984e-05
GO:0061029~eyelid development in camera-type eye	2.17602e-05
GO:0003198~epithelial to mesenchymal transition involved in endocardial cushion formation	2.17602e-05
GO:0051145~smooth muscle cell differentiation	2.17602e-05
GO:2000378~negative regulation of reactive oxygen species metabolic process	2.21129e-05
GO:0097150~neuronal stem cell population maintenance	2.21129e-05
GO:2000144~positive regulation of DNA-templated transcription, initiation	2.31884e-05
GO:0048511~rhythmic process	2.31923e-05
GO:0030901~midbrain development	2.43805e-05
GO:0060045~positive regulation of cardiac muscle cell proliferation	2.96608e-05
GO:0045766~positive regulation of angiogenesis	3.01504e-05
GO:0060065~uterus development	3.30402e-05
GO:0043923~positive regulation by host of viral transcription	3.30402e-05
GO:0040029~regulation of gene expression, epigenetic	3.30402e-05
GO:0006461~protein complex assembly	3.30714e-05
GO:0016925~protein sumoylation	3.62365e-05
GO:0043044~ATP-dependent chromatin remodeling	3.91475e-05
GO:0071499~cellular response to laminar fluid shear stress	4.5308e-05
GO:0001501~skeletal system development	4.69671e-05
GO:0060441~epithelial tube branching involved in lung morphogenesis	4.83767e-05
GO:0009954~proximal/distal pattern formation	5.09201e-05
GO:0030511~positive regulation of transforming growth factor beta receptor signaling pathway	5.09201e-05
GO:0032355~response to estradiol	6.60636e-05
GO:0048536~spleen development	6.82368e-05
GO:0006352~DNA-templated transcription, initiation	6.82368e-05
GO:0003203~endocardial cushion morphogenesis	6.86868e-05
GO:0035162~embryonic hemopoiesis	6.86868e-05
GO:0010832~negative regulation of myotube differentiation	6.86868e-05
GO:0032869~cellular response to insulin stimulus	7.63883e-05
GO:0003309~type B pancreatic cell differentiation	7.96767e-05
GO:2000188~regulation of cholesterol homeostasis	7.96767e-05
GO:0003170~heart valve development	9.60628e-05
GO:0030578~PML body organization	9.60628e-05
GO:0060534~trachea cartilage development	9.60628e-05
GO:0060486~Clara cell differentiation	9.60628e-05
GO:0071222~cellular response to lipopolysaccharide	0.000111707
GO:0002062~chondrocyte differentiation	0.000116592
GO:0042472~inner ear morphogenesis	0.000119119
GO:0001709~cell fate determination	0.000128384
GO:0048557~embryonic digestive tract morphogenesis	0.000128384
GO:0033189~response to vitamin A	0.000128384
GO:0043392~negative regulation of DNA binding	0.000129106
GO:0003281~ventricular septum development	0.000129106
GO:0003197~endocardial cushion development	0.00012974
GO:0048935~peripheral nervous system neuron development	0.00012974
GO:0043280~positive regulation of cysteine-type endopeptidase activity involved in apoptotic process	0.000137817
GO:0023019~signal transduction involved in regulation of gene expression	0.000170086
GO:0042475~odontogenesis of dentin-containing tooth	0.000178566
GO:0045599~negative regulation of fat cell differentiation	0.00018966
GO:0001658~branching involved in ureteric bud morphogenesis	0.00018966
GO:0007595~lactation	0.00018966
GO:0001654~eye development	0.000193679
GO:0048646~anatomical structure formation involved in morphogenesis	0.000199192
GO:0030851~granulocyte differentiation	0.000199192
GO:0060333~interferon-gamma-mediated signaling pathway	0.000209703
GO:0048538~thymus development	0.000220924
GO:1904837~beta-catenin-TCF complex assembly	0.000220924
GO:0001649~osteoblast differentiation	0.000221847
GO:0010332~response to gamma radiation	0.000234311
GO:0065004~protein-DNA complex assembly	0.000234951
GO:0003211~cardiac ventricle formation	0.000234951
GO:0003406~retinal pigment epithelium development	0.000234951
GO:0060336~negative regulation of interferon-gamma-mediated signaling pathway	0.000234951
GO:0051891~positive regulation of cardioblast differentiation	0.000234951
GO:0007498~mesoderm development	0.00028136
GO:0045595~regulation of cell differentiation	0.00028136
GO:0070932~histone H3 deacetylation	0.000283656
GO:0048844~artery morphogenesis	0.000283656
GO:0030520~intracellular estrogen receptor signaling pathway	0.000283656
GO:0060707~trophoblast giant cell differentiation	0.000291928
GO:0002089~lens morphogenesis in camera-type eye	0.000291928
GO:0060218~hematopoietic stem cell differentiation	0.000291928
GO:0007568~aging	0.000341472
GO:0071542~dopaminergic neuron differentiation	0.000358361
GO:0016573~histone acetylation	0.000397502
GO:0010745~negative regulation of macrophage derived foam cell differentiation	0.000412003
GO:0001829~trophectodermal cell differentiation	0.000412003
GO:0060413~atrial septum morphogenesis	0.000412003
GO:0031641~regulation of myelination	0.000412003
GO:0043922~negative regulation by host of viral transcription	0.000412003
GO:0003215~cardiac right ventricle morphogenesis	0.000412003
GO:0043518~negative regulation of DNA damage response, signal transduction by p53 class mediator	0.000412003
GO:0006977~DNA damage response, signal transduction by p53 class mediator resulting in cell cycle arrest	0.000415102
GO:0030182~neuron differentiation	0.000441623
GO:0000083~regulation of transcription involved in G1/S transition of mitotic cell cycle	0.000447031
GO:0060536~cartilage morphogenesis	0.000459728
GO:0010887~negative regulation of cholesterol storage	0.000459728
GO:0043619~regulation of transcription from RNA polymerase II promoter in response to oxidative stress	0.000459728
GO:0071559~response to transforming growth factor beta	0.000459728
GO:0007420~brain development	0.000460333
GO:0048565~digestive tract development	0.000468081
GO:0060337~type I interferon signaling pathway	0.000516538
GO:0043065~positive regulation of apoptotic process	0.000529228
GO:0090102~cochlea development	0.000551271
GO:0051149~positive regulation of muscle cell differentiation	0.000551271
GO:0045786~negative regulation of cell cycle	0.000638241
GO:0045597~positive regulation of cell differentiation	0.000638241
GO:2000134~negative regulation of G1/S transition of mitotic cell cycle	0.000672748
GO:0001568~blood vessel development	0.000739517
GO:0014898~cardiac muscle hypertrophy in response to stress	0.000750938
GO:0048714~positive regulation of oligodendrocyte differentiation	0.000750938
GO:0021516~dorsal spinal cord development	0.000787134
GO:0010870~positive regulation of receptor biosynthetic process	0.000787134
GO:0045668~negative regulation of osteoblast differentiation	0.000852776
GO:0001756~somitogenesis	0.000852776
GO:0035855~megakaryocyte development	0.000978354
GO:1901215~negative regulation of neuron death	0.000978945
GO:0051726~regulation of cell cycle	0.00100044
GO:0032088~negative regulation of NF-kappaB transcription factor activity	0.00103999
GO:0071347~cellular response to interleukin-1	0.00103999
GO:0001570~vasculogenesis	0.00114857
GO:0045931~positive regulation of mitotic cell cycle	0.00115813
GO:0048708~astrocyte differentiation	0.00123223
GO:0035912~dorsal aorta morphogenesis	0.00123223
GO:0048743~positive regulation of skeletal muscle fiber development	0.00123223
GO:0030224~monocyte differentiation	0.00125016
GO:0030902~hindbrain development	0.00125016
GO:0021542~dentate gyrus development	0.00125016
GO:0006959~humoral immune response	0.00127712
GO:0007179~transforming growth factor beta receptor signaling pathway	0.00142934
GO:0071407~cellular response to organic cyclic compound	0.00156782
GO:0030097~hemopoiesis	0.00156782
GO:0035066~positive regulation of histone acetylation	0.00157067
GO:0021510~spinal cord development	0.00160085
GO:0001666~response to hypoxia	0.00160587
GO:0048661~positive regulation of smooth muscle cell proliferation	0.00173124
GO:0070933~histone H4 deacetylation	0.0018085
GO:0003208~cardiac ventricle morphogenesis	0.0018085
GO:0048617~embryonic foregut morphogenesis	0.0018085
GO:0045647~negative regulation of erythrocyte differentiation	0.0018085
GO:0061314~Notch signaling involved in heart development	0.0018085
GO:0008015~blood circulation	0.00183785
GO:0071363~cellular response to growth factor stimulus	0.00183785
GO:0048701~embryonic cranial skeleton morphogenesis	0.00186364
GO:0071392~cellular response to estradiol stimulus	0.00186364
GO:0042771~intrinsic apoptotic signaling pathway in response to DNA damage by p53 class mediator	0.00186364
GO:0043011~myeloid dendritic cell differentiation	0.00194416
GO:0050767~regulation of neurogenesis	0.00194416
GO:0006260~DNA replication	0.00195854
GO:0050728~negative regulation of inflammatory response	0.00208398
GO:0001525~angiogenesis	0.0023253
GO:0071375~cellular response to peptide hormone stimulus	0.00237485
GO:0002052~positive regulation of neuroblast proliferation	0.00237485
GO:0030318~melanocyte differentiation	0.00237485
GO:0010718~positive regulation of epithelial to mesenchymal transition	0.00248186
GO:1990785~response to water-immersion restraint stress	0.00248995
GO:0002068~glandular epithelial cell development	0.00248995
GO:0055005~ventricular cardiac myofibril assembly	0.00248995
GO:0061138~morphogenesis of a branching epithelium	0.00248995
GO:0000432~positive regulation of transcription from RNA polymerase II promoter by glucose	0.00248995
GO:0071409~cellular response to cycloheximide	0.00248995
GO:0035284~brain segmentation	0.00248995
GO:0003340~negative regulation of mesenchymal to epithelial transition involved in metanephros morphogenesis	0.00248995
GO:0060745~mammary gland branching involved in pregnancy	0.00248995
GO:0060411~cardiac septum morphogenesis	0.00252798
GO:0090009~primitive streak formation	0.00252798
GO:0006476~protein deacetylation	0.00252798
GO:0061072~iris morphogenesis	0.00252798
GO:0010944~negative regulation of transcription by competitive promoter binding	0.00252798
GO:0001837~epithelial to mesenchymal transition	0.00284123
GO:0042752~regulation of circadian rhythm	0.00286155
GO:0031016~pancreas development	0.00286689
GO:0007492~endoderm development	0.00286689
GO:0030183~B cell differentiation	0.00300737
GO:0006302~double-strand break repair	0.00300737
GO:0001890~placenta development	0.00323676
GO:0045820~negative regulation of glycolytic process	0.00340127
GO:1901653~cellular response to peptide	0.00340127
GO:0048715~negative regulation of oligodendrocyte differentiation	0.00340127
GO:0010719~negative regulation of epithelial to mesenchymal transition	0.00342435
GO:0090103~cochlea morphogenesis	0.00342435
GO:0007519~skeletal muscle tissue development	0.00350991
GO:0001938~positive regulation of endothelial cell proliferation	0.00386754
GO:0032727~positive regulation of interferon-alpha production	0.00443772
GO:1990440~positive regulation of transcription from RNA polymerase II promoter in response to endoplasmic reticulum stress	0.00443772
GO:0060444~branching involved in mammary gland duct morphogenesis	0.00443772
GO:0071498~cellular response to fluid shear stress	0.00443772
GO:2000648~positive regulation of stem cell proliferation	0.00443772
GO:0007422~peripheral nervous system development	0.00475113
GO:0071353~cellular response to interleukin-4	0.00475113
GO:0071356~cellular response to tumor necrosis factor	0.00483438
GO:0045064~T-helper 2 cell differentiation	0.00488384
GO:0006990~positive regulation of transcription from RNA polymerase II promoter involved in unfolded protein response	0.00488384
GO:0072289~metanephric nephron tubule formation	0.00488384
GO:0046886~positive regulation of hormone biosynthetic process	0.00488384
GO:0060214~endocardium formation	0.00488384
GO:0090184~positive regulation of kidney development	0.00488384
GO:0060018~astrocyte fate commitment	0.00488384
GO:0035910~ascending aorta morphogenesis	0.00488384
GO:0045607~regulation of auditory receptor cell differentiation	0.00488384
GO:0061030~epithelial cell differentiation involved in mammary gland alveolus development	0.00488384
GO:0072086~specification of loop of Henle identity	0.00488384
GO:0021559~trigeminal nerve development	0.00488384
GO:0032570~response to progesterone	0.00521995
GO:0071158~positive regulation of cell cycle arrest	0.00552796
GO:0030878~thyroid gland development	0.00552796
GO:0051090~regulation of sequence-specific DNA binding transcription factor activity	0.00552796
GO:0048709~oligodendrocyte differentiation	0.00552796
GO:0060612~adipose tissue development	0.00552796
GO:0042733~embryonic digit morphogenesis	0.00560298
GO:0050872~white fat cell differentiation	0.00564543
GO:0071391~cellular response to estrogen stimulus	0.00564543
GO:0043069~negative regulation of programmed cell death	0.00564543
GO:0048712~negative regulation of astrocyte differentiation	0.00564543
GO:0042994~cytoplasmic sequestering of transcription factor	0.00564543
GO:0055089~fatty acid homeostasis	0.00564543
GO:0043124~negative regulation of I-kappaB kinase/NF-kappaB signaling	0.00582581
GO:0048468~cell development	0.00582581
GO:0030218~erythrocyte differentiation	0.00582581
GO:0043010~camera-type eye development	0.00582581
GO:0007346~regulation of mitotic cell cycle	0.00582581
GO:0048839~inner ear development	0.00647954
GO:0050821~protein stabilization	0.00648509
GO:0060041~retina development in camera-type eye	0.00665367
GO:0007411~axon guidance	0.00692467
GO:0060347~heart trabecula formation	0.00703139
GO:0048665~neuron fate specification	0.00703139
GO:0010875~positive regulation of cholesterol efflux	0.00703139
GO:0045821~positive regulation of glycolytic process	0.00703139
GO:0001843~neural tube closure	0.00707313
GO:0007005~mitochondrion organization	0.00707313
GO:0009725~response to hormone	0.00718301
GO:0051216~cartilage development	0.00722942
GO:0033077~T cell differentiation in thymus	0.0073262
GO:0001656~metanephros development	0.0073262
GO:0010575~positive regulation of vascular endothelial growth factor production	0.0073262
GO:0032728~positive regulation of interferon-beta production	0.0073262
GO:0043525~positive regulation of neuron apoptotic process	0.00793806
GO:0043966~histone H3 acetylation	0.00793806
GO:0060850~regulation of transcription involved in cell fate commitment	0.0079831
GO:0043353~enucleate erythrocyte differentiation	0.0079831
GO:0060956~endocardial cell differentiation	0.0079831
GO:0060510~Type II pneumocyte differentiation	0.0079831
GO:2000757~negative regulation of peptidyl-lysine acetylation	0.0079831
GO:0070345~negative regulation of fat cell proliferation	0.0079831
GO:0033600~negative regulation of mammary gland epithelial cell proliferation	0.0079831
GO:0001569~patterning of blood vessels	0.00835421
GO:0007389~pattern specification process	0.00835421
GO:0010667~negative regulation of cardiac muscle cell apoptotic process	0.0086015
GO:0030330~DNA damage response, signal transduction by p53 class mediator	0.0086015
GO:0032270~positive regulation of cellular protein metabolic process	0.0086015
GO:0045445~myoblast differentiation	0.0086015
GO:0030308~negative regulation of cell growth	0.00890564
GO:0060395~SMAD protein signal transduction	0.00917218
GO:0003222~ventricular trabecula myocardium morphogenesis	0.0103607
GO:0030279~negative regulation of ossification	0.0103607
GO:2001234~negative regulation of apoptotic signaling pathway	0.0103607
GO:0070848~response to growth factor	0.0103607
GO:0048666~neuron development	0.0105305
GO:0030900~forebrain development	0.0105305
GO:0045739~positive regulation of DNA repair	0.0106833
GO:0008283~cell proliferation	0.0111895
GO:0043627~response to estrogen	0.0114619
GO:0045600~positive regulation of fat cell differentiation	0.0115095
GO:2000288~positive regulation of myoblast proliferation	0.0117448
GO:0060136~embryonic process involved in female pregnancy	0.0117448
GO:0002320~lymphoid progenitor cell differentiation	0.0117448
GO:0060430~lung saccule development	0.0117448
GO:0051573~negative regulation of histone H3-K9 methylation	0.0117448
GO:0055012~ventricular cardiac muscle cell differentiation	0.0117448
GO:0051150~regulation of smooth muscle cell differentiation	0.0117448
GO:0003180~aortic valve morphogenesis	0.0117448
GO:0048667~cell morphogenesis involved in neuron differentiation	0.0117448
GO:2001054~negative regulation of mesenchymal cell apoptotic process	0.0117448
GO:0051574~positive regulation of histone H3-K9 methylation	0.0117448
GO:0046321~positive regulation of fatty acid oxidation	0.0117448
GO:0032873~negative regulation of stress-activated MAPK cascade	0.0117448
GO:0031667~response to nutrient levels	0.0119899
GO:0030073~insulin secretion	0.0119899
GO:0032331~negative regulation of chondrocyte differentiation	0.0123129
GO:0048663~neuron fate commitment	0.0123129
GO:0001822~kidney development	0.012663
GO:0001974~blood vessel remodeling	0.0133946
GO:0009749~response to glucose	0.0141279
GO:0030225~macrophage differentiation	0.0144614
GO:0019827~stem cell population maintenance	0.0148134
GO:0071364~cellular response to epidermal growth factor stimulus	0.0148998
GO:0070555~response to interleukin-1	0.0148998
GO:0009615~response to virus	0.0150639
GO:0007565~female pregnancy	0.0150859
GO:0007224~smoothened signaling pathway	0.0151051
GO:0043524~negative regulation of neuron apoptotic process	0.0151619
GO:0042542~response to hydrogen peroxide	0.016042
GO:0032481~positive regulation of type I interferon production	0.016042
GO:0071455~cellular response to hyperoxia	0.0161278
GO:0032808~lacrimal gland development	0.0161278
GO:0060740~prostate gland epithelium morphogenesis	0.0161278
GO:0021902~commitment of neuronal cell to specific neuron type in forebrain	0.0161278
GO:0036302~atrioventricular canal development	0.0161278
GO:0060563~neuroepithelial cell differentiation	0.0161278
GO:0007221~positive regulation of transcription of Notch receptor target	0.0161278
GO:0021520~spinal cord motor neuron cell fate specification	0.0161278
GO:0034983~peptidyl-lysine deacetylation	0.0161278
GO:0060290~transdifferentiation	0.0161278
GO:0035356~cellular triglyceride homeostasis	0.0161278
GO:0021798~forebrain dorsal/ventral pattern formation	0.0161278
GO:2000617~positive regulation of histone H3-K9 acetylation	0.0161278
GO:0042795~snRNA transcription from RNA polymerase II promoter	0.0161282
GO:0060716~labyrinthine layer blood vessel development	0.0168084
GO:0045638~negative regulation of myeloid cell differentiation	0.0168084
GO:0032332~positive regulation of chondrocyte differentiation	0.0168084
GO:1902236~negative regulation of endoplasmic reticulum stress-induced intrinsic apoptotic signaling pathway	0.0168084
GO:0090190~positive regulation of branching involved in ureteric bud morphogenesis	0.0168084
GO:0042832~defense response to protozoan	0.0168084
GO:0009653~anatomical structure morphogenesis	0.0178219
GO:0040018~positive regulation of multicellular organism growth	0.01822
GO:0031648~protein destabilization	0.01822
GO:0000731~DNA synthesis involved in DNA repair	0.01822
GO:0046697~decidualization	0.0193555
GO:0014911~positive regulation of smooth muscle cell migration	0.0193555
GO:0017015~regulation of transforming growth factor beta receptor signaling pathway	0.0193555
GO:0009791~post-embryonic development	0.0194824
GO:0061469~regulation of type B pancreatic cell proliferation	0.021093
GO:0045654~positive regulation of megakaryocyte differentiation	0.021093
GO:0042753~positive regulation of circadian rhythm	0.021093
GO:0002467~germinal center formation	0.021093
GO:0060231~mesenchymal to epithelial transition	0.021093
GO:0030850~prostate gland development	0.021093
GO:0072091~regulation of stem cell proliferation	0.021093
GO:0003139~secondary heart field specification	0.021093
GO:0007399~nervous system development	0.0215106
GO:0045663~positive regulation of myoblast differentiation	0.0221036
GO:0007050~cell cycle arrest	0.0223071
GO:0042517~positive regulation of tyrosine phosphorylation of Stat3 protein	0.0240012
GO:0001657~ureteric bud development	0.0240012
GO:0001502~cartilage condensation	0.0250529
GO:0045736~negative regulation of cyclin-dependent protein serine/threonine kinase activity	0.0250529
GO:0055088~lipid homeostasis	0.0261477
GO:0035767~endothelial cell chemotaxis	0.0266029
GO:0003143~embryonic heart tube morphogenesis	0.0266029
GO:2000737~negative regulation of stem cell differentiation	0.0266029
GO:2000059~negative regulation of protein ubiquitination involved in ubiquitin-dependent protein catabolic process	0.0266029
GO:0040019~positive regulation of embryonic development	0.0266029
GO:0042921~glucocorticoid receptor signaling pathway	0.0266029
GO:1901522~positive regulation of transcription from RNA polymerase II promoter involved in cellular response to chemical stimulus	0.0266029
GO:0010831~positive regulation of myotube differentiation	0.0266029
GO:0010468~regulation of gene expression	0.0267866
GO:0014003~oligodendrocyte development	0.0282032
GO:0045662~negative regulation of myoblast differentiation	0.0282032
GO:0090398~cellular senescence	0.0282032
GO:0071398~cellular response to fatty acid	0.0282032
GO:0010508~positive regulation of autophagy	0.0284057
GO:0050679~positive regulation of epithelial cell proliferation	0.0302145
GO:0035136~forelimb morphogenesis	0.0326217
GO:0003214~cardiac left ventricle morphogenesis	0.0326217
GO:0045723~positive regulation of fatty acid biosynthetic process	0.0326217
GO:0070365~hepatocyte differentiation	0.0326217
GO:0010225~response to UV-C	0.0326217
GO:0048643~positive regulation of skeletal muscle tissue development	0.0326217
GO:0048048~embryonic eye morphogenesis	0.0326217
GO:0071383~cellular response to steroid hormone stimulus	0.0326217
GO:0021895~cerebral cortex neuron differentiation	0.0326217
GO:0042118~endothelial cell activation	0.0326217
GO:0060174~limb bud formation	0.0326217
GO:0055015~ventricular cardiac muscle cell development	0.0326217
GO:0060252~positive regulation of glial cell proliferation	0.0326217
GO:0033148~positive regulation of intracellular estrogen receptor signaling pathway	0.0326217
GO:0051103~DNA ligation involved in DNA repair	0.0326217
GO:0001541~ovarian follicle development	0.0332595
GO:0007283~spermatogenesis	0.0338297
GO:0006310~DNA recombination	0.0340042
GO:0055010~ventricular cardiac muscle tissue morphogenesis	0.0351024
GO:0006306~DNA methylation	0.0351024
GO:0001816~cytokine production	0.0351024
GO:0048589~developmental growth	0.0351024
GO:0014823~response to activity	0.0358566
GO:0042632~cholesterol homeostasis	0.0384329
GO:0034599~cellular response to oxidative stress	0.0384329
GO:0070328~triglyceride homeostasis	0.0388482
GO:0000732~strand displacement	0.0388482
GO:2000178~negative regulation of neural precursor cell proliferation	0.0391151
GO:0001946~lymphangiogenesis	0.0391151
GO:0048703~embryonic viscerocranium morphogenesis	0.0391151
GO:0030857~negative regulation of epithelial cell differentiation	0.0391151
GO:0032703~negative regulation of interleukin-2 production	0.0391151
GO:0010867~positive regulation of triglyceride biosynthetic process	0.0391151
GO:0032495~response to muramyl dipeptide	0.0391151
GO:0033235~positive regulation of protein sumoylation	0.0391151
GO:0031076~embryonic camera-type eye development	0.0391151
GO:0002064~epithelial cell development	0.0391151
GO:0070166~enamel mineralization	0.0391151
GO:0042551~neuron maturation	0.0391151
GO:0090051~negative regulation of cell migration involved in sprouting angiogenesis	0.0391151
GO:0006368~transcription elongation from RNA polymerase II promoter	0.0394356
GO:0051092~positive regulation of NF-kappaB transcription factor activity	0.040807
GO:0008542~visual learning	0.0413927
GO:0032870~cellular response to hormone stimulus	0.0413927
GO:0030968~endoplasmic reticulum unfolded protein response	0.0413927
GO:0055007~cardiac muscle cell differentiation	0.0427884
GO:0031069~hair follicle morphogenesis	0.0427884
GO:0006281~DNA repair	0.043182
GO:0007596~blood coagulation	0.0433089
GO:0032868~response to insulin	0.0454102
GO:0045670~regulation of osteoclast differentiation	0.0460505
GO:0031000~response to caffeine	0.0460505
GO:0009950~dorsal/ventral axis specification	0.0460505
GO:0022409~positive regulation of cell-cell adhesion	0.0460505
GO:0001655~urogenital system development	0.0460505
GO:0001706~endoderm formation	0.0460505
GO:0003279~cardiac septum development	0.0460505
GO:2000505~regulation of energy homeostasis	0.0460505
GO:0015908~fatty acid transport	0.0460505
GO:0061418~regulation of transcription from RNA polymerase II promoter in response to hypoxia	0.0469205
GO:0001707~mesoderm formation	0.0469205
GO:0009267~cellular response to starvation	0.0473853
GO:0008630~intrinsic apoptotic signaling pathway in response to DNA damage	0.0473853
GO:0016055~Wnt signaling pathway	0.0474193
GO:0090090~negative regulation of canonical Wnt signaling pathway	0.0492923
