# Supplementary material for: Inferring Novel Autophagy Regulators Based on Transcription Factors and Non-Coding RNAs Coordinated Regulatory Network
Source: Cells. 2018 Nov 2;7(11):194. doi: 10.3390/cells7110194 (PMC6262548; doi:10.3390/cells7110194)
Supplement: Supplementary file 1 [file cells-07-00194-s001.zip › Supplementary Files/Supplementary Table S7.xls]

## Sheet: Autophagy factors
Supplementary Table S7: the significant enriched GO terms (P-value < 0.05) for autophagy-associated factors.
Term
GO:2001275~positive regulation of glucose import in response to insulin stimulus
GO:2001244~positive regulation of intrinsic apoptotic signaling pathway
GO:2001243~negative regulation of intrinsic apoptotic signaling pathway
GO:2001241~positive regulation of extrinsic apoptotic signaling pathway in absence of ligand
GO:2001240~negative regulation of extrinsic apoptotic signaling pathway in absence of ligand
GO:2001238~positive regulation of extrinsic apoptotic signaling pathway
GO:2001237~negative regulation of extrinsic apoptotic signaling pathway
GO:2001235~positive regulation of apoptotic signaling pathway
GO:2001234~negative regulation of apoptotic signaling pathway
GO:2001141~regulation of RNA biosynthetic process
GO:2001055~positive regulation of mesenchymal cell apoptotic process
GO:2001030~negative regulation of cellular glucuronidation
GO:2001028~positive regulation of endothelial cell chemotaxis
GO:2001022~positive regulation of response to DNA damage stimulus
GO:2001016~positive regulation of skeletal muscle cell differentiation
GO:2000811~negative regulation of anoikis
GO:2000786~positive regulation of autophagosome assembly
GO:2000785~regulation of autophagosome assembly
GO:2000774~positive regulation of cellular senescence
GO:2000773~negative regulation of cellular senescence
GO:2000766~negative regulation of cytoplasmic translation
GO:2000741~positive regulation of mesenchymal stem cell differentiation
GO:2000737~negative regulation of stem cell differentiation
GO:2000727~positive regulation of cardiac muscle cell differentiation
GO:2000679~positive regulation of transcription regulatory region DNA binding
GO:2000676~positive regulation of type B pancreatic cell apoptotic process
GO:2000643~positive regulation of early endosome to late endosome transport
GO:2000641~regulation of early endosome to late endosome transport
GO:2000630~positive regulation of miRNA metabolic process
GO:2000617~positive regulation of histone H3-K9 acetylation
GO:2000573~positive regulation of DNA biosynthetic process
GO:2000505~regulation of energy homeostasis
GO:2000379~positive regulation of reactive oxygen species metabolic process
GO:2000378~negative regulation of reactive oxygen species metabolic process
GO:2000377~regulation of reactive oxygen species metabolic process
GO:2000353~positive regulation of endothelial cell apoptotic process
GO:2000352~negative regulation of endothelial cell apoptotic process
GO:2000347~positive regulation of hepatocyte proliferation
GO:2000273~positive regulation of receptor activity
GO:2000249~regulation of actin cytoskeleton reorganization
GO:2000177~regulation of neural precursor cell proliferation
GO:2000145~regulation of cell motility
GO:2000144~positive regulation of DNA-templated transcription, initiation
GO:2000134~negative regulation of G1/S transition of mitotic cell cycle
GO:2000121~regulation of removal of superoxide radicals
GO:2000114~regulation of establishment of cell polarity
GO:2000111~positive regulation of macrophage apoptotic process
GO:2000074~regulation of type B pancreatic cell development
GO:2000049~positive regulation of cell-cell adhesion mediated by cadherin
GO:2000045~regulation of G1/S transition of mitotic cell cycle
GO:1990785~response to water-immersion restraint stress
GO:1990737~response to manganese-induced endoplasmic reticulum stress
GO:1990440~positive regulation of transcription from RNA polymerase II promoter in response to endoplasmic reticulum stress
GO:1990314~cellular response to insulin-like growth factor stimulus
GO:1990126~retrograde transport, endosome to plasma membrane
GO:1990090~cellular response to nerve growth factor stimulus
GO:1905007~positive regulation of epithelial to mesenchymal transition involved in endocardial cushion formation
GO:1904953~Wnt signaling pathway involved in midbrain dopaminergic neuron differentiation
GO:1904948~midbrain dopaminergic neuron differentiation
GO:1904903~ESCRT III complex disassembly
GO:1904886~beta-catenin destruction complex disassembly
GO:1904837~beta-catenin-TCF complex assembly
GO:1904754~positive regulation of vascular associated smooth muscle cell migration
GO:1904715~negative regulation of chaperone-mediated autophagy
GO:1904714~regulation of chaperone-mediated autophagy
GO:1904707~positive regulation of vascular smooth muscle cell proliferation
GO:1904706~negative regulation of vascular smooth muscle cell proliferation
GO:1904504~positive regulation of lipophagy
GO:1904417~positive regulation of xenophagy
GO:1904355~positive regulation of telomere capping
GO:1904322~cellular response to forskolin
GO:1904262~negative regulation of TORC1 signaling
GO:1904224~negative regulation of glucuronosyltransferase activity
GO:1903955~positive regulation of protein targeting to mitochondrion
GO:1903800~positive regulation of production of miRNAs involved in gene silencing by miRNA
GO:1903799~negative regulation of production of miRNAs involved in gene silencing by miRNA
GO:1903774~positive regulation of viral budding via host ESCRT complex
GO:1903772~regulation of viral budding via host ESCRT complex
GO:1903715~regulation of aerobic respiration
GO:1903672~positive regulation of sprouting angiogenesis
GO:1903659~regulation of complement-dependent cytotoxicity
GO:1903599~positive regulation of mitophagy
GO:1903595~positive regulation of histamine secretion by mast cell
GO:1903553~positive regulation of extracellular exosome assembly
GO:1903543~positive regulation of exosomal secretion
GO:1903542~negative regulation of exosomal secretion
GO:1903428~positive regulation of reactive oxygen species biosynthetic process
GO:1903378~positive regulation of oxidative stress-induced neuron intrinsic apoptotic signaling pathway
GO:1903377~negative regulation of oxidative stress-induced neuron intrinsic apoptotic signaling pathway
GO:1903364~positive regulation of cellular protein catabolic process
GO:1903351~cellular response to dopamine
GO:1903347~negative regulation of bicellular tight junction assembly
GO:1903265~positive regulation of tumor necrosis factor-mediated signaling pathway
GO:1903214~regulation of protein targeting to mitochondrion
GO:1903206~negative regulation of hydrogen peroxide-induced cell death
GO:1903146~regulation of mitophagy
GO:1903140~regulation of establishment of endothelial barrier
GO:1903076~regulation of protein localization to plasma membrane
GO:1903071~positive regulation of ER-associated ubiquitin-dependent protein catabolic process
GO:1903061~positive regulation of protein lipidation
GO:1902966~positive regulation of protein localization to early endosome
GO:1902902~negative regulation of autophagosome assembly
GO:1902895~positive regulation of pri-miRNA transcription from RNA polymerase II promoter
GO:1902894~negative regulation of pri-miRNA transcription from RNA polymerase II promoter
GO:1902774~late endosome to lysosome transport
GO:1902475~L-alpha-amino acid transmembrane transport
GO:1902263~apoptotic process involved in embryonic digit morphogenesis
GO:1902237~positive regulation of endoplasmic reticulum stress-induced intrinsic apoptotic signaling pathway
GO:1902236~negative regulation of endoplasmic reticulum stress-induced intrinsic apoptotic signaling pathway
GO:1902230~negative regulation of intrinsic apoptotic signaling pathway in response to DNA damage
GO:1902188~positive regulation of viral release from host cell
GO:1902187~negative regulation of viral release from host cell
GO:1902176~negative regulation of oxidative stress-induced intrinsic apoptotic signaling pathway
GO:1902166~negative regulation of intrinsic apoptotic signaling pathway in response to DNA damage by p53 class mediator
GO:1902043~positive regulation of extrinsic apoptotic signaling pathway via death domain receptors
GO:1902042~negative regulation of extrinsic apoptotic signaling pathway via death domain receptors
GO:1902041~regulation of extrinsic apoptotic signaling pathway via death domain receptors
GO:1902017~regulation of cilium assembly
GO:1901998~toxin transport
GO:1901985~positive regulation of protein acetylation
GO:1901799~negative regulation of proteasomal protein catabolic process
GO:1901796~regulation of signal transduction by p53 class mediator
GO:1901673~regulation of mitotic spindle assembly
GO:1901653~cellular response to peptide
GO:1901525~negative regulation of macromitophagy
GO:1901522~positive regulation of transcription from RNA polymerase II promoter involved in cellular response to chemical stimulus
GO:1901300~positive regulation of hydrogen peroxide-mediated programmed cell death
GO:1901224~positive regulation of NIK/NF-kappaB signaling
GO:1901216~positive regulation of neuron death
GO:1901215~negative regulation of neuron death
GO:1901214~regulation of neuron death
GO:1901098~positive regulation of autophagosome maturation
GO:1901031~regulation of response to reactive oxygen species
GO:1901029~negative regulation of mitochondrial outer membrane permeabilization involved in apoptotic signaling pathway
GO:1900740~positive regulation of protein insertion into mitochondrial membrane involved in apoptotic signaling pathway
GO:1900182~positive regulation of protein localization to nucleus
GO:1900153~positive regulation of nuclear-transcribed mRNA catabolic process, deadenylation-dependent decay
GO:1900103~positive regulation of endoplasmic reticulum unfolded protein response
GO:1900087~positive regulation of G1/S transition of mitotic cell cycle
GO:1900034~regulation of cellular response to heat
GO:1900027~regulation of ruffle assembly
GO:1900026~positive regulation of substrate adhesion-dependent cell spreading
GO:0098792~xenophagy
GO:0098779~mitophagy in response to mitochondrial depolarization
GO:0098609~cell-cell adhesion
GO:0098586~cellular response to virus
GO:0097527~necroptotic signaling pathway
GO:0097421~liver regeneration
GO:0097352~autophagosome maturation
GO:0097345~mitochondrial outer membrane permeabilization
GO:0097296~activation of cysteine-type endopeptidase activity involved in apoptotic signaling pathway
GO:0097284~hepatocyte apoptotic process
GO:0097194~execution phase of apoptosis
GO:0097193~intrinsic apoptotic signaling pathway
GO:0097192~extrinsic apoptotic signaling pathway in absence of ligand
GO:0097191~extrinsic apoptotic signaling pathway
GO:0097190~apoptotic signaling pathway
GO:0097150~neuronal stem cell population maintenance
GO:0097094~craniofacial suture morphogenesis
GO:0097067~cellular response to thyroid hormone stimulus
GO:0097051~establishment of protein localization to endoplasmic reticulum membrane
GO:0097011~cellular response to granulocyte macrophage colony-stimulating factor stimulus
GO:0090630~activation of GTPase activity
GO:0090611~ubiquitin-independent protein catabolic process via the multivesicular body sorting pathway
GO:0090559~regulation of membrane permeability
GO:0090557~establishment of endothelial intestinal barrier
GO:0090427~activation of meiosis
GO:0090399~replicative senescence
GO:0090398~cellular senescence
GO:0090383~phagosome acidification
GO:0090344~negative regulation of cell aging
GO:0090335~regulation of brown fat cell differentiation
GO:0090330~regulation of platelet aggregation
GO:0090314~positive regulation of protein targeting to membrane
GO:0090308~regulation of methylation-dependent chromatin silencing
GO:0090303~positive regulation of wound healing
GO:0090277~positive regulation of peptide hormone secretion
GO:0090263~positive regulation of canonical Wnt signaling pathway
GO:0090201~negative regulation of release of cytochrome c from mitochondria
GO:0090200~positive regulation of release of cytochrome c from mitochondria
GO:0090190~positive regulation of branching involved in ureteric bud morphogenesis
GO:0090170~regulation of Golgi inheritance
GO:0090166~Golgi disassembly
GO:0090141~positive regulation of mitochondrial fission
GO:0090131~mesenchyme migration
GO:0090116~C-5 methylation of cytosine
GO:0090103~cochlea morphogenesis
GO:0090090~negative regulation of canonical Wnt signaling pathway
GO:0090051~negative regulation of cell migration involved in sprouting angiogenesis
GO:0090004~positive regulation of establishment of protein localization to plasma membrane
GO:0090002~establishment of protein localization to plasma membrane
GO:0089711~L-glutamate transmembrane transport
GO:0085020~protein K6-linked ubiquitination
GO:0075733~intracellular transport of virus
GO:0072661~protein targeting to plasma membrane
GO:0072659~protein localization to plasma membrane
GO:0072656~maintenance of protein location in mitochondrion
GO:0072655~establishment of protein localization to mitochondrion
GO:0072593~reactive oxygen species metabolic process
GO:0072583~clathrin-mediated endocytosis
GO:0072577~endothelial cell apoptotic process
GO:0072332~intrinsic apoptotic signaling pathway by p53 class mediator
GO:0072277~metanephric glomerular capillary formation
GO:0072193~ureter smooth muscle cell differentiation
GO:0072138~mesenchymal cell proliferation involved in ureteric bud development
GO:0072125~negative regulation of glomerular mesangial cell proliferation
GO:0072112~glomerular visceral epithelial cell differentiation
GO:0072091~regulation of stem cell proliferation
GO:0072075~metanephric mesenchyme development
GO:0072015~glomerular visceral epithelial cell development
GO:0072001~renal system development
GO:0071985~multivesicular body sorting pathway
GO:0071902~positive regulation of protein serine/threonine kinase activity
GO:0071872~cellular response to epinephrine stimulus
GO:0071850~mitotic cell cycle arrest
GO:0071803~positive regulation of podosome assembly
GO:0071801~regulation of podosome assembly
GO:0071773~cellular response to BMP stimulus
GO:0071732~cellular response to nitric oxide
GO:0071679~commissural neuron axon guidance
GO:0071636~positive regulation of transforming growth factor beta production
GO:0071560~cellular response to transforming growth factor beta stimulus
GO:0071550~death-inducing signaling complex assembly
GO:0071549~cellular response to dexamethasone stimulus
GO:0071542~dopaminergic neuron differentiation
GO:0071499~cellular response to laminar fluid shear stress
GO:0071498~cellular response to fluid shear stress
GO:0071481~cellular response to X-ray
GO:0071480~cellular response to gamma radiation
GO:0071479~cellular response to ionizing radiation
GO:0071470~cellular response to osmotic stress
GO:0071464~cellular response to hydrostatic pressure
GO:0071456~cellular response to hypoxia
GO:0071455~cellular response to hyperoxia
GO:0071425~hematopoietic stem cell proliferation
GO:0071409~cellular response to cycloheximide
GO:0071407~cellular response to organic cyclic compound
GO:0071392~cellular response to estradiol stimulus
GO:0071391~cellular response to estrogen stimulus
GO:0071380~cellular response to prostaglandin E stimulus
GO:0071375~cellular response to peptide hormone stimulus
GO:0071374~cellular response to parathyroid hormone stimulus
GO:0071364~cellular response to epidermal growth factor stimulus
GO:0071363~cellular response to growth factor stimulus
GO:0071361~cellular response to ethanol
GO:0071356~cellular response to tumor necrosis factor
GO:0071353~cellular response to interleukin-4
GO:0071347~cellular response to interleukin-1
GO:0071333~cellular response to glucose stimulus
GO:0071321~cellular response to cGMP
GO:0071320~cellular response to cAMP
GO:0071312~cellular response to alkaloid
GO:0071310~cellular response to organic substance
GO:0071300~cellular response to retinoic acid
GO:0071287~cellular response to manganese ion
GO:0071285~cellular response to lithium ion
GO:0071277~cellular response to calcium ion
GO:0071260~cellular response to mechanical stimulus
GO:0071230~cellular response to amino acid stimulus
GO:0071225~cellular response to muramyl dipeptide
GO:0071222~cellular response to lipopolysaccharide
GO:0071158~positive regulation of cell cycle arrest
GO:0071157~negative regulation of cell cycle arrest
GO:0070987~error-free translesion synthesis
GO:0070933~histone H4 deacetylation
GO:0070932~histone H3 deacetylation
GO:0070911~global genome nucleotide-excision repair
GO:0070849~response to epidermal growth factor
GO:0070848~response to growth factor
GO:0070842~aggresome assembly
GO:0070830~bicellular tight junction assembly
GO:0070723~response to cholesterol
GO:0070602~regulation of centromeric sister chromatid cohesion
GO:0070585~protein localization to mitochondrion
GO:0070584~mitochondrion morphogenesis
GO:0070555~response to interleukin-1
GO:0070542~response to fatty acid
GO:0070534~protein K63-linked ubiquitination
GO:0070527~platelet aggregation
GO:0070487~monocyte aggregation
GO:0070434~positive regulation of nucleotide-binding oligomerization domain containing 2 signaling pathway
GO:0070433~negative regulation of nucleotide-binding oligomerization domain containing 2 signaling pathway
GO:0070431~nucleotide-binding oligomerization domain containing 2 signaling pathway
GO:0070423~nucleotide-binding oligomerization domain containing signaling pathway
GO:0070417~cellular response to cold
GO:0070374~positive regulation of ERK1 and ERK2 cascade
GO:0070373~negative regulation of ERK1 and ERK2 cascade
GO:0070372~regulation of ERK1 and ERK2 cascade
GO:0070371~ERK1 and ERK2 cascade
GO:0070370~cellular heat acclimation
GO:0070306~lens fiber cell differentiation
GO:0070301~cellular response to hydrogen peroxide
GO:0070266~necroptotic process
GO:0070262~peptidyl-serine dephosphorylation
GO:0070141~response to UV-A
GO:0070102~interleukin-6-mediated signaling pathway
GO:0070059~intrinsic apoptotic signaling pathway in response to endoplasmic reticulum stress
GO:0061738~late endosomal microautophagy
GO:0061734~parkin-mediated mitophagy in response to mitochondrial depolarization
GO:0061684~chaperone-mediated autophagy
GO:0061635~regulation of protein complex stability
GO:0061626~pharyngeal arch artery morphogenesis
GO:0061614~pri-miRNA transcription from RNA polymerase II promoter
GO:0061462~protein localization to lysosome
GO:0061418~regulation of transcription from RNA polymerase II promoter in response to hypoxia
GO:0061384~heart trabecula morphogenesis
GO:0061333~renal tubule morphogenesis
GO:0061314~Notch signaling involved in heart development
GO:0061312~BMP signaling pathway involved in heart development
GO:0061309~cardiac neural crest cell development involved in outflow tract morphogenesis
GO:0061298~retina vasculature development in camera-type eye
GO:0061184~positive regulation of dermatome development
GO:0061178~regulation of insulin secretion involved in cellular response to glucose stimulus
GO:0061158~3'-UTR-mediated mRNA destabilization
GO:0061145~lung smooth muscle development
GO:0061098~positive regulation of protein tyrosine kinase activity
GO:0061072~iris morphogenesis
GO:0061051~positive regulation of cell growth involved in cardiac muscle cell development
GO:0061045~negative regulation of wound healing
GO:0061036~positive regulation of cartilage development
GO:0061029~eyelid development in camera-type eye
GO:0061028~establishment of endothelial barrier
GO:0061025~membrane fusion
GO:0061024~membrane organization
GO:0061001~regulation of dendritic spine morphogenesis
GO:0060999~positive regulation of dendritic spine development
GO:0060997~dendritic spine morphogenesis
GO:0060996~dendritic spine development
GO:0060993~kidney morphogenesis
GO:0060982~coronary artery morphogenesis
GO:0060976~coronary vasculature development
GO:0060965~negative regulation of gene silencing by miRNA
GO:0060828~regulation of canonical Wnt signaling pathway
GO:0060766~negative regulation of androgen receptor signaling pathway
GO:0060761~negative regulation of response to cytokine stimulus
GO:0060749~mammary gland alveolus development
GO:0060740~prostate gland epithelium morphogenesis
GO:0060736~prostate gland growth
GO:0060706~cell differentiation involved in embryonic placenta development
GO:0060674~placenta blood vessel development
GO:0060644~mammary gland epithelial cell differentiation
GO:0060559~positive regulation of calcidiol 1-monooxygenase activity
GO:0060548~negative regulation of cell death
GO:0060539~diaphragm development
GO:0060536~cartilage morphogenesis
GO:0060534~trachea cartilage development
GO:0060532~bronchus cartilage development
GO:0060509~Type I pneumocyte differentiation
GO:0060501~positive regulation of epithelial cell proliferation involved in lung morphogenesis
GO:0060449~bud elongation involved in lung branching
GO:0060445~branching involved in salivary gland morphogenesis
GO:0060441~epithelial tube branching involved in lung morphogenesis
GO:0060440~trachea formation
GO:0060425~lung morphogenesis
GO:0060413~atrial septum morphogenesis
GO:0060412~ventricular septum morphogenesis
GO:0060395~SMAD protein signal transduction
GO:0060391~positive regulation of SMAD protein import into nucleus
GO:0060389~pathway-restricted SMAD protein phosphorylation
GO:0060374~mast cell differentiation
GO:0060363~cranial suture morphogenesis
GO:0060350~endochondral bone morphogenesis
GO:0060349~bone morphogenesis
GO:0060346~bone trabecula formation
GO:0060334~regulation of interferon-gamma-mediated signaling pathway
GO:0060333~interferon-gamma-mediated signaling pathway
GO:0060326~cell chemotaxis
GO:0060325~face morphogenesis
GO:0060324~face development
GO:0060317~cardiac epithelial to mesenchymal transition
GO:0060291~long-term synaptic potentiation
GO:0060290~transdifferentiation
GO:0060272~embryonic skeletal joint morphogenesis
GO:0060267~positive regulation of respiratory burst
GO:0060261~positive regulation of transcription initiation from RNA polymerase II promoter
GO:0060252~positive regulation of glial cell proliferation
GO:0060231~mesenchymal to epithelial transition
GO:0060216~definitive hemopoiesis
GO:0060213~positive regulation of nuclear-transcribed mRNA poly(A) tail shortening
GO:0060129~thyroid-stimulating hormone-secreting cell differentiation
GO:0060128~corticotropin hormone secreting cell differentiation
GO:0060071~Wnt signaling pathway, planar cell polarity pathway
GO:0060070~canonical Wnt signaling pathway
GO:0060068~vagina development
GO:0060065~uterus development
GO:0060059~embryonic retina morphogenesis in camera-type eye
GO:0060048~cardiac muscle contraction
GO:0060045~positive regulation of cardiac muscle cell proliferation
GO:0060044~negative regulation of cardiac muscle cell proliferation
GO:0060042~retina morphogenesis in camera-type eye
GO:0060041~retina development in camera-type eye
GO:0060038~cardiac muscle cell proliferation
GO:0060037~pharyngeal system development
GO:0060021~palate development
GO:0060020~Bergmann glial cell differentiation
GO:0055093~response to hyperoxia
GO:0055089~fatty acid homeostasis
GO:0055069~zinc ion homeostasis
GO:0055059~asymmetric neuroblast division
GO:0055007~cardiac muscle cell differentiation
GO:0052697~xenobiotic glucuronidation
GO:0052696~flavonoid glucuronidation
GO:0052695~cellular glucuronidation
GO:0051987~positive regulation of attachment of spindle microtubules to kinetochore
GO:0051973~positive regulation of telomerase activity
GO:0051898~negative regulation of protein kinase B signaling
GO:0051897~positive regulation of protein kinase B signaling
GO:0051896~regulation of protein kinase B signaling
GO:0051895~negative regulation of focal adhesion assembly
GO:0051894~positive regulation of focal adhesion assembly
GO:0051893~regulation of focal adhesion assembly
GO:0051882~mitochondrial depolarization
GO:0051881~regulation of mitochondrial membrane potential
GO:0051865~protein autoubiquitination
GO:0051781~positive regulation of cell division
GO:0051775~response to redox state
GO:0051770~positive regulation of nitric-oxide synthase biosynthetic process
GO:0051726~regulation of cell cycle
GO:0051697~protein delipidation
GO:0051646~mitochondrion localization
GO:0051607~defense response to virus
GO:0051601~exocyst localization
GO:0051592~response to calcium ion
GO:0051591~response to cAMP
GO:0051583~dopamine uptake involved in synaptic transmission
GO:0051574~positive regulation of histone H3-K9 methylation
GO:0051573~negative regulation of histone H3-K9 methylation
GO:0051571~positive regulation of histone H3-K4 methylation
GO:0051552~flavone metabolic process
GO:0051549~positive regulation of keratinocyte migration
GO:0051534~negative regulation of NFAT protein import into nucleus
GO:0051496~positive regulation of stress fiber assembly
GO:0051493~regulation of cytoskeleton organization
GO:0051492~regulation of stress fiber assembly
GO:0051491~positive regulation of filopodium assembly
GO:0051444~negative regulation of ubiquitin-protein transferase activity
GO:0051443~positive regulation of ubiquitin-protein transferase activity
GO:0051412~response to corticosterone
GO:0051403~stress-activated MAPK cascade
GO:0051402~neuron apoptotic process
GO:0051385~response to mineralocorticoid
GO:0051384~response to glucocorticoid
GO:0051353~positive regulation of oxidoreductase activity
GO:0051346~negative regulation of hydrolase activity
GO:0051301~cell division
GO:0051297~centrosome organization
GO:0051291~protein heterooligomerization
GO:0051281~positive regulation of release of sequestered calcium ion into cytosol
GO:0051272~positive regulation of cellular component movement
GO:0051260~protein homooligomerization
GO:0051259~protein oligomerization
GO:0051256~mitotic spindle midzone assembly
GO:0051247~positive regulation of protein metabolic process
GO:0051216~cartilage development
GO:0051209~release of sequestered calcium ion into cytosol
GO:0051150~regulation of smooth muscle cell differentiation
GO:0051149~positive regulation of muscle cell differentiation
GO:0051146~striated muscle cell differentiation
GO:0051145~smooth muscle cell differentiation
GO:0051103~DNA ligation involved in DNA repair
GO:0051098~regulation of binding
GO:0051092~positive regulation of NF-kappaB transcription factor activity
GO:0051091~positive regulation of sequence-specific DNA binding transcription factor activity
GO:0051090~regulation of sequence-specific DNA binding transcription factor activity
GO:0051056~regulation of small GTPase mediated signal transduction
GO:0051045~negative regulation of membrane protein ectodomain proteolysis
GO:0051044~positive regulation of membrane protein ectodomain proteolysis
GO:0051000~positive regulation of nitric-oxide synthase activity
GO:0050999~regulation of nitric-oxide synthase activity
GO:0050927~positive regulation of positive chemotaxis
GO:0050918~positive chemotaxis
GO:0050900~leukocyte migration
GO:0050882~voluntary musculoskeletal movement
GO:0050873~brown fat cell differentiation
GO:0050872~white fat cell differentiation
GO:0050870~positive regulation of T cell activation
GO:0050852~T cell receptor signaling pathway
GO:0050821~protein stabilization
GO:0050796~regulation of insulin secretion
GO:0050792~regulation of viral process
GO:0050790~regulation of catalytic activity
GO:0050777~negative regulation of immune response
GO:0050775~positive regulation of dendrite morphogenesis
GO:0050772~positive regulation of axonogenesis
GO:0050767~regulation of neurogenesis
GO:0050766~positive regulation of phagocytosis
GO:0050764~regulation of phagocytosis
GO:0050731~positive regulation of peptidyl-tyrosine phosphorylation
GO:0050730~regulation of peptidyl-tyrosine phosphorylation
GO:0050729~positive regulation of inflammatory response
GO:0050728~negative regulation of inflammatory response
GO:0050727~regulation of inflammatory response
GO:0050718~positive regulation of interleukin-1 beta secretion
GO:0050715~positive regulation of cytokine secretion
GO:0050714~positive regulation of protein secretion
GO:0050690~regulation of defense response to virus by virus
GO:0050680~negative regulation of epithelial cell proliferation
GO:0050679~positive regulation of epithelial cell proliferation
GO:0048935~peripheral nervous system neuron development
GO:0048873~homeostasis of number of cells within a tissue
GO:0048870~cell motility
GO:0048863~stem cell differentiation
GO:0048844~artery morphogenesis
GO:0048839~inner ear development
GO:0048813~dendrite morphogenesis
GO:0048812~neuron projection morphogenesis
GO:0048762~mesenchymal cell differentiation
GO:0048754~branching morphogenesis of an epithelial tube
GO:0048743~positive regulation of skeletal muscle fiber development
GO:0048715~negative regulation of oligodendrocyte differentiation
GO:0048714~positive regulation of oligodendrocyte differentiation
GO:0048712~negative regulation of astrocyte differentiation
GO:0048711~positive regulation of astrocyte differentiation
GO:0048709~oligodendrocyte differentiation
GO:0048708~astrocyte differentiation
GO:0048704~embryonic skeletal system morphogenesis
GO:0048702~embryonic neurocranium morphogenesis
GO:0048701~embryonic cranial skeleton morphogenesis
GO:0048699~generation of neurons
GO:0048681~negative regulation of axon regeneration
GO:0048678~response to axon injury
GO:0048668~collateral sprouting
GO:0048667~cell morphogenesis involved in neuron differentiation
GO:0048666~neuron development
GO:0048663~neuron fate commitment
GO:0048662~negative regulation of smooth muscle cell proliferation
GO:0048661~positive regulation of smooth muscle cell proliferation
GO:0048643~positive regulation of skeletal muscle tissue development
GO:0048642~negative regulation of skeletal muscle tissue development
GO:0048639~positive regulation of developmental growth
GO:0048617~embryonic foregut morphogenesis
GO:0048599~oocyte development
GO:0048596~embryonic camera-type eye morphogenesis
GO:0048566~embryonic digestive tract development
GO:0048565~digestive tract development
GO:0048546~digestive tract morphogenesis
GO:0048545~response to steroid hormone
GO:0048538~thymus development
GO:0048536~spleen development
GO:0048524~positive regulation of viral process
GO:0048514~blood vessel morphogenesis
GO:0048511~rhythmic process
GO:0048489~synaptic vesicle transport
GO:0048488~synaptic vesicle endocytosis
GO:0048485~sympathetic nervous system development
GO:0048469~cell maturation
GO:0048468~cell development
GO:0048341~paraxial mesoderm formation
GO:0048312~intracellular distribution of mitochondria
GO:0048304~positive regulation of isotype switching to IgG isotypes
GO:0048286~lung alveolus development
GO:0048280~vesicle fusion with Golgi apparatus
GO:0048278~vesicle docking
GO:0048260~positive regulation of receptor-mediated endocytosis
GO:0048208~COPII vesicle coating
GO:0048193~Golgi vesicle transport
GO:0048169~regulation of long-term neuronal synaptic plasticity
GO:0048147~negative regulation of fibroblast proliferation
GO:0048146~positive regulation of fibroblast proliferation
GO:0048103~somatic stem cell division
GO:0048102~autophagic cell death
GO:0048048~embryonic eye morphogenesis
GO:0048015~phosphatidylinositol-mediated signaling
GO:0048013~ephrin receptor signaling pathway
GO:0048011~neurotrophin TRK receptor signaling pathway
GO:0048010~vascular endothelial growth factor receptor signaling pathway
GO:0048009~insulin-like growth factor receptor signaling pathway
GO:0048008~platelet-derived growth factor receptor signaling pathway
GO:0047496~vesicle transport along microtubule
GO:0046902~regulation of mitochondrial membrane permeability
GO:0046889~positive regulation of lipid biosynthetic process
GO:0046856~phosphatidylinositol dephosphorylation
GO:0046854~phosphatidylinositol phosphorylation
GO:0046849~bone remodeling
GO:0046777~protein autophosphorylation
GO:0046755~viral budding
GO:0046718~viral entry into host cell
GO:0046716~muscle cell cellular homeostasis
GO:0046688~response to copper ion
GO:0046686~response to cadmium ion
GO:0046677~response to antibiotic
GO:0046676~negative regulation of insulin secretion
GO:0046628~positive regulation of insulin receptor signaling pathway
GO:0046627~negative regulation of insulin receptor signaling pathway
GO:0046621~negative regulation of organ growth
GO:0046580~negative regulation of Ras protein signal transduction
GO:0046427~positive regulation of JAK-STAT cascade
GO:0046426~negative regulation of JAK-STAT cascade
GO:0046330~positive regulation of JNK cascade
GO:0046326~positive regulation of glucose import
GO:0046034~ATP metabolic process
GO:0045947~negative regulation of translational initiation
GO:0045945~positive regulation of transcription from RNA polymerase III promoter
GO:0045944~positive regulation of transcription from RNA polymerase II promoter
GO:0045931~positive regulation of mitotic cell cycle
GO:0045930~negative regulation of mitotic cell cycle
GO:0045922~negative regulation of fatty acid metabolic process
GO:0045921~positive regulation of exocytosis
GO:0045907~positive regulation of vasoconstriction
GO:0045893~positive regulation of transcription, DNA-templated
GO:0045892~negative regulation of transcription, DNA-templated
GO:0045879~negative regulation of smoothened signaling pathway
GO:0045861~negative regulation of proteolysis
GO:0045860~positive regulation of protein kinase activity
GO:0045859~regulation of protein kinase activity
GO:0045840~positive regulation of mitotic nuclear division
GO:0045839~negative regulation of mitotic nuclear division
GO:0045821~positive regulation of glycolytic process
GO:0045820~negative regulation of glycolytic process
GO:0045814~negative regulation of gene expression, epigenetic
GO:0045807~positive regulation of endocytosis
GO:0045792~negative regulation of cell size
GO:0045787~positive regulation of cell cycle
GO:0045786~negative regulation of cell cycle
GO:0045778~positive regulation of ossification
GO:0045766~positive regulation of angiogenesis
GO:0045765~regulation of angiogenesis
GO:0045747~positive regulation of Notch signaling pathway
GO:0045742~positive regulation of epidermal growth factor receptor signaling pathway
GO:0045740~positive regulation of DNA replication
GO:0045739~positive regulation of DNA repair
GO:0045737~positive regulation of cyclin-dependent protein serine/threonine kinase activity
GO:0045736~negative regulation of cyclin-dependent protein serine/threonine kinase activity
GO:0045732~positive regulation of protein catabolic process
GO:0045727~positive regulation of translation
GO:0045725~positive regulation of glycogen biosynthetic process
GO:0045722~positive regulation of gluconeogenesis
GO:0045721~negative regulation of gluconeogenesis
GO:0045672~positive regulation of osteoclast differentiation
GO:0045671~negative regulation of osteoclast differentiation
GO:0045670~regulation of osteoclast differentiation
GO:0045669~positive regulation of osteoblast differentiation
GO:0045668~negative regulation of osteoblast differentiation
GO:0045666~positive regulation of neuron differentiation
GO:0045665~negative regulation of neuron differentiation
GO:0045663~positive regulation of myoblast differentiation
GO:0045662~negative regulation of myoblast differentiation
GO:0045656~negative regulation of monocyte differentiation
GO:0045651~positive regulation of macrophage differentiation
GO:0045648~positive regulation of erythrocyte differentiation
GO:0045647~negative regulation of erythrocyte differentiation
GO:0045638~negative regulation of myeloid cell differentiation
GO:0045608~negative regulation of auditory receptor cell differentiation
GO:0045604~regulation of epidermal cell differentiation
GO:0045603~positive regulation of endothelial cell differentiation
GO:0045600~positive regulation of fat cell differentiation
GO:0045599~negative regulation of fat cell differentiation
GO:0045597~positive regulation of cell differentiation
GO:0045596~negative regulation of cell differentiation
GO:0045595~regulation of cell differentiation
GO:0045591~positive regulation of regulatory T cell differentiation
GO:0045579~positive regulation of B cell differentiation
GO:0045471~response to ethanol
GO:0045453~bone resorption
GO:0045444~fat cell differentiation
GO:0045429~positive regulation of nitric oxide biosynthetic process
GO:0045348~positive regulation of MHC class II biosynthetic process
GO:0045324~late endosome to vacuole transport
GO:0045216~cell-cell junction organization
GO:0045184~establishment of protein localization
GO:0045165~cell fate commitment
GO:0045124~regulation of bone resorption
GO:0045109~intermediate filament organization
GO:0045087~innate immune response
GO:0045084~positive regulation of interleukin-12 biosynthetic process
GO:0045080~positive regulation of chemokine biosynthetic process
GO:0045040~protein import into mitochondrial outer membrane
GO:0045022~early endosome to late endosome transport
GO:0044849~estrous cycle
GO:0044805~late nucleophagy
GO:0044804~nucleophagy
GO:0044344~cellular response to fibroblast growth factor stimulus
GO:0044321~response to leptin
GO:0044267~cellular protein metabolic process
GO:0044257~cellular protein catabolic process
GO:0044255~cellular lipid metabolic process
GO:0044030~regulation of DNA methylation
GO:0044027~hypermethylation of CpG island
GO:0043966~histone H3 acetylation
GO:0043932~ossification involved in bone remodeling
GO:0043923~positive regulation by host of viral transcription
GO:0043922~negative regulation by host of viral transcription
GO:0043653~mitochondrial fragmentation involved in apoptotic process
GO:0043627~response to estrogen
GO:0043623~cellular protein complex assembly
GO:0043619~regulation of transcription from RNA polymerase II promoter in response to oxidative stress
GO:0043589~skin morphogenesis
GO:0043588~skin development
GO:0043568~positive regulation of insulin-like growth factor receptor signaling pathway
GO:0043552~positive regulation of phosphatidylinositol 3-kinase activity
GO:0043551~regulation of phosphatidylinositol 3-kinase activity
GO:0043550~regulation of lipid kinase activity
GO:0043547~positive regulation of GTPase activity
GO:0043542~endothelial cell migration
GO:0043537~negative regulation of blood vessel endothelial cell migration
GO:0043536~positive regulation of blood vessel endothelial cell migration
GO:0043525~positive regulation of neuron apoptotic process
GO:0043524~negative regulation of neuron apoptotic process
GO:0043523~regulation of neuron apoptotic process
GO:0043518~negative regulation of DNA damage response, signal transduction by p53 class mediator
GO:0043508~negative regulation of JUN kinase activity
GO:0043507~positive regulation of JUN kinase activity
GO:0043491~protein kinase B signaling
GO:0043488~regulation of mRNA stability
GO:0043434~response to peptide hormone
GO:0043433~negative regulation of sequence-specific DNA binding transcription factor activity
GO:0043410~positive regulation of MAPK cascade
GO:0043409~negative regulation of MAPK cascade
GO:0043408~regulation of MAPK cascade
GO:0043407~negative regulation of MAP kinase activity
GO:0043406~positive regulation of MAP kinase activity
GO:0043401~steroid hormone mediated signaling pathway
GO:0043393~regulation of protein binding
GO:0043392~negative regulation of DNA binding
GO:0043388~positive regulation of DNA binding
GO:0043330~response to exogenous dsRNA
GO:0043328~protein targeting to vacuole involved in ubiquitin-dependent protein catabolic process via the multivesicular body sorting pathway
GO:0043312~neutrophil degranulation
GO:0043280~positive regulation of cysteine-type endopeptidase activity involved in apoptotic process
GO:0043278~response to morphine
GO:0043276~anoikis
GO:0043201~response to leucine
GO:0043200~response to amino acid
GO:0043162~ubiquitin-dependent protein catabolic process via the multivesicular body sorting pathway
GO:0043161~proteasome-mediated ubiquitin-dependent protein catabolic process
GO:0043154~negative regulation of cysteine-type endopeptidase activity involved in apoptotic process
GO:0043149~stress fiber assembly
GO:0043124~negative regulation of I-kappaB kinase/NF-kappaB signaling
GO:0043123~positive regulation of I-kappaB kinase/NF-kappaB signaling
GO:0043122~regulation of I-kappaB kinase/NF-kappaB signaling
GO:0043114~regulation of vascular permeability
GO:0043087~regulation of GTPase activity
GO:0043085~positive regulation of catalytic activity
GO:0043068~positive regulation of programmed cell death
GO:0043066~negative regulation of apoptotic process
GO:0043065~positive regulation of apoptotic process
GO:0043044~ATP-dependent chromatin remodeling
GO:0043029~T cell homeostasis
GO:0042981~regulation of apoptotic process
GO:0042921~glucocorticoid receptor signaling pathway
GO:0042789~mRNA transcription from RNA polymerase II promoter
GO:0042787~protein ubiquitination involved in ubiquitin-dependent protein catabolic process
GO:0042771~intrinsic apoptotic signaling pathway in response to DNA damage by p53 class mediator
GO:0042770~signal transduction in response to DNA damage
GO:0042752~regulation of circadian rhythm
GO:0042733~embryonic digit morphogenesis
GO:0042730~fibrinolysis
GO:0042693~muscle cell fate commitment
GO:0042632~cholesterol homeostasis
GO:0042593~glucose homeostasis
GO:0042551~neuron maturation
GO:0042542~response to hydrogen peroxide
GO:0042524~negative regulation of tyrosine phosphorylation of Stat5 protein
GO:0042518~negative regulation of tyrosine phosphorylation of Stat3 protein
GO:0042517~positive regulation of tyrosine phosphorylation of Stat3 protein
GO:0042512~negative regulation of tyrosine phosphorylation of Stat1 protein
GO:0042511~positive regulation of tyrosine phosphorylation of Stat1 protein
GO:0042493~response to drug
GO:0042487~regulation of odontogenesis of dentin-containing tooth
GO:0042482~positive regulation of odontogenesis
GO:0042476~odontogenesis
GO:0042475~odontogenesis of dentin-containing tooth
GO:0042474~middle ear morphogenesis
GO:0042472~inner ear morphogenesis
GO:0042346~positive regulation of NF-kappaB import into nucleus
GO:0042327~positive regulation of phosphorylation
GO:0042326~negative regulation of phosphorylation
GO:0042325~regulation of phosphorylation
GO:0042304~regulation of fatty acid biosynthetic process
GO:0042246~tissue regeneration
GO:0042220~response to cocaine
GO:0042177~negative regulation of protein catabolic process
GO:0042176~regulation of protein catabolic process
GO:0042157~lipoprotein metabolic process
GO:0042149~cellular response to glucose starvation
GO:0042147~retrograde transport, endosome to Golgi
GO:0042130~negative regulation of T cell proliferation
GO:0042127~regulation of cell proliferation
GO:0042118~endothelial cell activation
GO:0042104~positive regulation of activated T cell proliferation
GO:0042102~positive regulation of T cell proliferation
GO:0042060~wound healing
GO:0042059~negative regulation of epidermal growth factor receptor signaling pathway
GO:0042026~protein refolding
GO:0040037~negative regulation of fibroblast growth factor receptor signaling pathway
GO:0040029~regulation of gene expression, epigenetic
GO:0040014~regulation of multicellular organism growth
GO:0040008~regulation of growth
GO:0040007~growth
GO:0039702~viral budding via host ESCRT complex
GO:0039694~viral RNA genome replication
GO:0038203~TORC2 signaling
GO:0038128~ERBB2 signaling pathway
GO:0038096~Fc-gamma receptor signaling pathway involved in phagocytosis
GO:0038095~Fc-epsilon receptor signaling pathway
GO:0038092~nodal signaling pathway
GO:0038091~positive regulation of cell proliferation by VEGF-activated platelet derived growth factor receptor signaling pathway
GO:0038083~peptidyl-tyrosine autophosphorylation
GO:0038066~p38MAPK cascade
GO:0038061~NIK/NF-kappaB signaling
GO:0038033~positive regulation of endothelial cell chemotaxis by VEGF-activated vascular endothelial growth factor receptor signaling pathway
GO:0036503~ERAD pathway
GO:0036499~PERK-mediated unfolded protein response
GO:0036498~IRE1-mediated unfolded protein response
GO:0036369~transcription factor catabolic process
GO:0036342~post-anal tail morphogenesis
GO:0036289~peptidyl-serine autophosphorylation
GO:0036258~multivesicular body assembly
GO:0036120~cellular response to platelet-derived growth factor stimulus
GO:0036092~phosphatidylinositol-3-phosphate biosynthetic process
GO:0036091~positive regulation of transcription from RNA polymerase II promoter in response to oxidative stress
GO:0036003~positive regulation of transcription from RNA polymerase II promoter in response to stress
GO:0035994~response to muscle stretch
GO:0035988~chondrocyte proliferation
GO:0035987~endodermal cell differentiation
GO:0035986~senescence-associated heterochromatin focus assembly
GO:0035973~aggrephagy
GO:0035948~positive regulation of gluconeogenesis by positive regulation of transcription from RNA polymerase II promoter
GO:0035924~cellular response to vascular endothelial growth factor stimulus
GO:0035914~skeletal muscle cell differentiation
GO:0035909~aorta morphogenesis
GO:0035904~aorta development
GO:0035897~proteolysis in other organism
GO:0035880~embryonic nail plate morphogenesis
GO:0035855~megakaryocyte development
GO:0035793~positive regulation of metanephric mesenchymal cell migration by platelet-derived growth factor receptor-beta signaling pathway
GO:0035791~platelet-derived growth factor receptor-beta signaling pathway
GO:0035729~cellular response to hepatocyte growth factor stimulus
GO:0035694~mitochondrial protein catabolic process
GO:0035690~cellular response to drug
GO:0035666~TRIF-dependent toll-like receptor signaling pathway
GO:0035584~calcium-mediated signaling using intracellular calcium source
GO:0035567~non-canonical Wnt signaling pathway
GO:0035556~intracellular signal transduction
GO:0035542~regulation of SNARE complex assembly
GO:0035509~negative regulation of myosin-light-chain-phosphatase activity
GO:0035493~SNARE complex assembly
GO:0035455~response to interferon-alpha
GO:0035413~positive regulation of catenin import into nucleus
GO:0035404~histone-serine phosphorylation
GO:0035356~cellular triglyceride homeostasis
GO:0035335~peptidyl-tyrosine dephosphorylation
GO:0035329~hippo signaling
GO:0035307~positive regulation of protein dephosphorylation
GO:0035280~miRNA loading onto RISC involved in gene silencing by miRNA
GO:0035278~miRNA mediated inhibition of translation
GO:0035265~organ growth
GO:0035264~multicellular organism growth
GO:0035234~ectopic germ cell programmed cell death
GO:0035196~production of miRNAs involved in gene silencing by miRNA
GO:0035194~posttranscriptional gene silencing by RNA
GO:0035162~embryonic hemopoiesis
GO:0035116~embryonic hindlimb morphogenesis
GO:0035115~embryonic forelimb morphogenesis
GO:0035067~negative regulation of histone acetylation
GO:0035066~positive regulation of histone acetylation
GO:0035050~embryonic heart tube development
GO:0035023~regulation of Rho protein signal transduction
GO:0035019~somatic stem cell population maintenance
GO:0034983~peptidyl-lysine deacetylation
GO:0034976~response to endoplasmic reticulum stress
GO:0034727~piecemeal microautophagy of nucleus
GO:0034644~cellular response to UV
GO:0034616~response to laminar fluid shear stress
GO:0034614~cellular response to reactive oxygen species
GO:0034613~cellular protein localization
GO:0034612~response to tumor necrosis factor
GO:0034605~cellular response to heat
GO:0034599~cellular response to oxidative stress
GO:0034504~protein localization to nucleus
GO:0034501~protein localization to kinetochore
GO:0034497~protein localization to pre-autophagosomal structure
GO:0034446~substrate adhesion-dependent cell spreading
GO:0034405~response to fluid shear stress
GO:0034351~negative regulation of glial cell apoptotic process
GO:0034332~adherens junction organization
GO:0034260~negative regulation of GTPase activity
GO:0034220~ion transmembrane transport
GO:0034198~cellular response to amino acid starvation
GO:0034141~positive regulation of toll-like receptor 3 signaling pathway
GO:0034116~positive regulation of heterotypic cell-cell adhesion
GO:0034097~response to cytokine
GO:0034067~protein localization to Golgi apparatus
GO:0034058~endosomal vesicle fusion
GO:0033690~positive regulation of osteoblast proliferation
GO:0033631~cell-cell adhesion mediated by integrin
GO:0033630~positive regulation of cell adhesion mediated by integrin
GO:0033629~negative regulation of cell adhesion mediated by integrin
GO:0033628~regulation of cell adhesion mediated by integrin
GO:0033627~cell adhesion mediated by integrin
GO:0033598~mammary gland epithelial cell proliferation
GO:0033574~response to testosterone
GO:0033572~transferrin transport
GO:0033278~cell proliferation in midbrain
GO:0033235~positive regulation of protein sumoylation
GO:0033210~leptin-mediated signaling pathway
GO:0033209~tumor necrosis factor-mediated signaling pathway
GO:0033138~positive regulation of peptidyl-serine phosphorylation
GO:0033137~negative regulation of peptidyl-serine phosphorylation
GO:0033129~positive regulation of histone phosphorylation
GO:0033077~T cell differentiation in thymus
GO:0032967~positive regulation of collagen biosynthetic process
GO:0032966~negative regulation of collagen biosynthetic process
GO:0032956~regulation of actin cytoskeleton organization
GO:0032927~positive regulation of activin receptor signaling pathway
GO:0032925~regulation of activin receptor signaling pathway
GO:0032924~activin receptor signaling pathway
GO:0032922~circadian regulation of gene expression
GO:0032909~regulation of transforming growth factor beta2 production
GO:0032897~negative regulation of viral transcription
GO:0032880~regulation of protein localization
GO:0032873~negative regulation of stress-activated MAPK cascade
GO:0032872~regulation of stress-activated MAPK cascade
GO:0032870~cellular response to hormone stimulus
GO:0032869~cellular response to insulin stimulus
GO:0032868~response to insulin
GO:0032801~receptor catabolic process
GO:0032760~positive regulation of tumor necrosis factor production
GO:0032757~positive regulation of interleukin-8 production
GO:0032755~positive regulation of interleukin-6 production
GO:0032743~positive regulation of interleukin-2 production
GO:0032735~positive regulation of interleukin-12 production
GO:0032733~positive regulation of interleukin-10 production
GO:0032731~positive regulation of interleukin-1 beta production
GO:0032728~positive regulation of interferon-beta production
GO:0032722~positive regulation of chemokine production
GO:0032715~negative regulation of interleukin-6 production
GO:0032700~negative regulation of interleukin-17 production
GO:0032613~interleukin-10 production
GO:0032611~interleukin-1 beta production
GO:0032570~response to progesterone
GO:0032526~response to retinoic acid
GO:0032502~developmental process
GO:0032496~response to lipopolysaccharide
GO:0032495~response to muramyl dipeptide
GO:0032481~positive regulation of type I interferon production
GO:0032480~negative regulation of type I interferon production
GO:0032479~regulation of type I interferon production
GO:0032469~endoplasmic reticulum calcium ion homeostasis
GO:0032467~positive regulation of cytokinesis
GO:0032465~regulation of cytokinesis
GO:0032461~positive regulation of protein oligomerization
GO:0032438~melanosome organization
GO:0032436~positive regulation of proteasomal ubiquitin-dependent protein catabolic process
GO:0032435~negative regulation of proteasomal ubiquitin-dependent protein catabolic process
GO:0032418~lysosome localization
GO:0032392~DNA geometric change
GO:0032355~response to estradiol
GO:0032332~positive regulation of chondrocyte differentiation
GO:0032331~negative regulation of chondrocyte differentiation
GO:0032287~peripheral nervous system myelin maintenance
GO:0032270~positive regulation of cellular protein metabolic process
GO:0032258~CVT pathway
GO:0032212~positive regulation of telomere maintenance via telomerase
GO:0032148~activation of protein kinase B activity
GO:0032147~activation of protein kinase activity
GO:0032095~regulation of response to food
GO:0032092~positive regulation of protein binding
GO:0032091~negative regulation of protein binding
GO:0032088~negative regulation of NF-kappaB transcription factor activity
GO:0032057~negative regulation of translational initiation in response to stress
GO:0032026~response to magnesium ion
GO:0032008~positive regulation of TOR signaling
GO:0032007~negative regulation of TOR signaling
GO:0032006~regulation of TOR signaling
GO:0032000~positive regulation of fatty acid beta-oxidation
GO:0031954~positive regulation of protein autophosphorylation
GO:0031929~TOR signaling
GO:0031669~cellular response to nutrient levels
GO:0031668~cellular response to extracellular stimulus
GO:0031667~response to nutrient levels
GO:0031663~lipopolysaccharide-mediated signaling pathway
GO:0031659~positive regulation of cyclin-dependent protein serine/threonine kinase activity involved in G1/S transition of mitotic cell cycle
GO:0031648~protein destabilization
GO:0031647~regulation of protein stability
GO:0031642~negative regulation of myelination
GO:0031641~regulation of myelination
GO:0031639~plasminogen activation
GO:0031623~receptor internalization
GO:0031581~hemidesmosome assembly
GO:0031572~G2 DNA damage checkpoint
GO:0031571~mitotic G1 DNA damage checkpoint
GO:0031536~positive regulation of exit from mitosis
GO:0031532~actin cytoskeleton reorganization
GO:0031529~ruffle organization
GO:0031468~nuclear envelope reassembly
GO:0031398~positive regulation of protein ubiquitination
GO:0031397~negative regulation of protein ubiquitination
GO:0031396~regulation of protein ubiquitination
GO:0031340~positive regulation of vesicle fusion
GO:0031333~negative regulation of protein complex assembly
GO:0031295~T cell costimulation
GO:0031281~positive regulation of cyclase activity
GO:0031175~neuron projection development
GO:0031113~regulation of microtubule polymerization
GO:0031100~organ regeneration
GO:0031069~hair follicle morphogenesis
GO:0031054~pre-miRNA processing
GO:0031018~endocrine pancreas development
GO:0031000~response to caffeine
GO:0030968~endoplasmic reticulum unfolded protein response
GO:0030949~positive regulation of vascular endothelial growth factor receptor signaling pathway
GO:0030901~midbrain development
GO:0030900~forebrain development
GO:0030890~positive regulation of B cell proliferation
GO:0030889~negative regulation of B cell proliferation
GO:0030879~mammary gland development
GO:0030878~thyroid gland development
GO:0030858~positive regulation of epithelial cell differentiation
GO:0030857~negative regulation of epithelial cell differentiation
GO:0030855~epithelial cell differentiation
GO:0030850~prostate gland development
GO:0030838~positive regulation of actin filament polymerization
GO:0030818~negative regulation of cAMP biosynthetic process
GO:0030593~neutrophil chemotaxis
GO:0030578~PML body organization
GO:0030574~collagen catabolic process
GO:0030522~intracellular receptor signaling pathway
GO:0030521~androgen receptor signaling pathway
GO:0030520~intracellular estrogen receptor signaling pathway
GO:0030518~intracellular steroid hormone receptor signaling pathway
GO:0030516~regulation of axon extension
GO:0030514~negative regulation of BMP signaling pathway
GO:0030513~positive regulation of BMP signaling pathway
GO:0030512~negative regulation of transforming growth factor beta receptor signaling pathway
GO:0030511~positive regulation of transforming growth factor beta receptor signaling pathway
GO:0030509~BMP signaling pathway
GO:0030501~positive regulation of bone mineralization
GO:0030336~negative regulation of cell migration
GO:0030335~positive regulation of cell migration
GO:0030334~regulation of cell migration
GO:0030330~DNA damage response, signal transduction by p53 class mediator
GO:0030326~embryonic limb morphogenesis
GO:0030325~adrenal gland development
GO:0030324~lung development
GO:0030318~melanocyte differentiation
GO:0030316~osteoclast differentiation
GO:0030308~negative regulation of cell growth
GO:0030307~positive regulation of cell growth
GO:0030279~negative regulation of ossification
GO:0030278~regulation of ossification
GO:0030242~pexophagy
GO:0030225~macrophage differentiation
GO:0030224~monocyte differentiation
GO:0030220~platelet formation
GO:0030218~erythrocyte differentiation
GO:0030217~T cell differentiation
GO:0030216~keratinocyte differentiation
GO:0030199~collagen fibril organization
GO:0030198~extracellular matrix organization
GO:0030183~B cell differentiation
GO:0030182~neuron differentiation
GO:0030178~negative regulation of Wnt signaling pathway
GO:0030177~positive regulation of Wnt signaling pathway
GO:0030168~platelet activation
GO:0030163~protein catabolic process
GO:0030155~regulation of cell adhesion
GO:0030154~cell differentiation
GO:0030101~natural killer cell activation
GO:0030100~regulation of endocytosis
GO:0030097~hemopoiesis
GO:0030036~actin cytoskeleton organization
GO:0030033~microvillus assembly
GO:0030010~establishment of cell polarity
GO:0023021~termination of signal transduction
GO:0023019~signal transduction involved in regulation of gene expression
GO:0023014~signal transduction by protein phosphorylation
GO:0022617~extracellular matrix disassembly
GO:0022614~membrane to membrane docking
GO:0022612~gland morphogenesis
GO:0022409~positive regulation of cell-cell adhesion
GO:0022408~negative regulation of cell-cell adhesion
GO:0022407~regulation of cell-cell adhesion
GO:0022038~corpus callosum development
GO:0021987~cerebral cortex development
GO:0021983~pituitary gland development
GO:0021915~neural tube development
GO:0021854~hypothalamus development
GO:0021772~olfactory bulb development
GO:0021766~hippocampus development
GO:0021542~dentate gyrus development
GO:0021510~spinal cord development
GO:0019896~axonal transport of mitochondrion
GO:0019886~antigen processing and presentation of exogenous peptide antigen via MHC class II
GO:0019827~stem cell population maintenance
GO:0019722~calcium-mediated signaling
GO:0019221~cytokine-mediated signaling pathway
GO:0019076~viral release from host cell
GO:0019068~virion assembly
GO:0019058~viral life cycle
GO:0018108~peptidyl-tyrosine phosphorylation
GO:0018107~peptidyl-threonine phosphorylation
GO:0018105~peptidyl-serine phosphorylation
GO:0017148~negative regulation of translation
GO:0017015~regulation of transforming growth factor beta receptor signaling pathway
GO:0016925~protein sumoylation
GO:0016575~histone deacetylation
GO:0016573~histone acetylation
GO:0016572~histone phosphorylation
GO:0016569~covalent chromatin modification
GO:0016567~protein ubiquitination
GO:0016540~protein autoprocessing
GO:0016525~negative regulation of angiogenesis
GO:0016477~cell migration
GO:0016447~somatic recombination of immunoglobulin gene segments
GO:0016337~single organismal cell-cell adhesion
GO:0016310~phosphorylation
GO:0016242~negative regulation of macroautophagy
GO:0016241~regulation of macroautophagy
GO:0016239~positive regulation of macroautophagy
GO:0016236~macroautophagy
GO:0016202~regulation of striated muscle tissue development
GO:0016197~endosomal transport
GO:0016192~vesicle-mediated transport
GO:0016055~Wnt signaling pathway
GO:0016050~vesicle organization
GO:0016049~cell growth
GO:0016032~viral process
GO:0015992~proton transport
GO:0015991~ATP hydrolysis coupled proton transport
GO:0015811~L-cystine transport
GO:0015807~L-amino acid transport
GO:0015804~neutral amino acid transport
GO:0015758~glucose transport
GO:0015031~protein transport
GO:0014912~negative regulation of smooth muscle cell migration
GO:0014911~positive regulation of smooth muscle cell migration
GO:0014909~smooth muscle cell migration
GO:0014898~cardiac muscle hypertrophy in response to stress
GO:0014894~response to denervation involved in regulation of muscle adaptation
GO:0014854~response to inactivity
GO:0014850~response to muscle activity
GO:0014823~response to activity
GO:0014070~response to organic cyclic compound
GO:0014068~positive regulation of phosphatidylinositol 3-kinase signaling
GO:0014066~regulation of phosphatidylinositol 3-kinase signaling
GO:0014065~phosphatidylinositol 3-kinase signaling
GO:0014047~glutamate secretion
GO:0014042~positive regulation of neuron maturation
GO:0014032~neural crest cell development
GO:0014002~astrocyte development
GO:0010998~regulation of translational initiation by eIF2 alpha phosphorylation
GO:0010977~negative regulation of neuron projection development
GO:0010976~positive regulation of neuron projection development
GO:0010975~regulation of neuron projection development
GO:0010971~positive regulation of G2/M transition of mitotic cell cycle
GO:0010942~positive regulation of cell death
GO:0010940~positive regulation of necrotic cell death
GO:0010939~regulation of necrotic cell death
GO:0010907~positive regulation of glucose metabolic process
GO:0010894~negative regulation of steroid biosynthetic process
GO:0010891~negative regulation of sequestering of triglyceride
GO:0010888~negative regulation of lipid storage
GO:0010875~positive regulation of cholesterol efflux
GO:0010870~positive regulation of receptor biosynthetic process
GO:0010863~positive regulation of phospholipase C activity
GO:0010862~positive regulation of pathway-restricted SMAD protein phosphorylation
GO:0010839~negative regulation of keratinocyte proliferation
GO:0010832~negative regulation of myotube differentiation
GO:0010824~regulation of centrosome duplication
GO:0010821~regulation of mitochondrion organization
GO:0010812~negative regulation of cell-substrate adhesion
GO:0010803~regulation of tumor necrosis factor-mediated signaling pathway
GO:0010801~negative regulation of peptidyl-threonine phosphorylation
GO:0010800~positive regulation of peptidyl-threonine phosphorylation
GO:0010762~regulation of fibroblast migration
GO:0010748~negative regulation of plasma membrane long-chain fatty acid transport
GO:0010744~positive regulation of macrophage derived foam cell differentiation
GO:0010718~positive regulation of epithelial to mesenchymal transition
GO:0010637~negative regulation of mitochondrial fusion
GO:0010634~positive regulation of epithelial cell migration
GO:0010631~epithelial cell migration
GO:0010629~negative regulation of gene expression
GO:0010628~positive regulation of gene expression
GO:0010595~positive regulation of endothelial cell migration
GO:0010592~positive regulation of lamellipodium assembly
GO:0010586~miRNA metabolic process
GO:0010575~positive regulation of vascular endothelial growth factor production
GO:0010544~negative regulation of platelet activation
GO:0010518~positive regulation of phospholipase activity
GO:0010508~positive regulation of autophagy
GO:0010507~negative regulation of autophagy
GO:0010506~regulation of autophagy
GO:0010470~regulation of gastrulation
GO:0010468~regulation of gene expression
GO:0010332~response to gamma radiation
GO:0010324~membrane invagination
GO:0010288~response to lead ion
GO:0010216~maintenance of DNA methylation
GO:0010212~response to ionizing radiation
GO:0010165~response to X-ray
GO:0010039~response to iron ion
GO:0010033~response to organic substance
GO:0010001~glial cell differentiation
GO:0009954~proximal/distal pattern formation
GO:0009953~dorsal/ventral pattern formation
GO:0009952~anterior/posterior pattern specification
GO:0009948~anterior/posterior axis specification
GO:0009887~organ morphogenesis
GO:0009880~embryonic pattern specification
GO:0009813~flavonoid biosynthetic process
GO:0009791~post-embryonic development
GO:0009790~embryo development
GO:0009749~response to glucose
GO:0009725~response to hormone
GO:0009653~anatomical structure morphogenesis
GO:0009636~response to toxic substance
GO:0009629~response to gravity
GO:0009615~response to virus
GO:0009612~response to mechanical stimulus
GO:0009611~response to wounding
GO:0009595~detection of biotic stimulus
GO:0009411~response to UV
GO:0009408~response to heat
GO:0009314~response to radiation
GO:0009267~cellular response to starvation
GO:0008637~apoptotic mitochondrial changes
GO:0008631~intrinsic apoptotic signaling pathway in response to oxidative stress
GO:0008630~intrinsic apoptotic signaling pathway in response to DNA damage
GO:0008625~extrinsic apoptotic signaling pathway via death domain receptors
GO:0008584~male gonad development
GO:0008543~fibroblast growth factor receptor signaling pathway
GO:0008542~visual learning
GO:0008361~regulation of cell size
GO:0008360~regulation of cell shape
GO:0008356~asymmetric cell division
GO:0008354~germ cell migration
GO:0008344~adult locomotory behavior
GO:0008340~determination of adult lifespan
GO:0008333~endosome to lysosome transport
GO:0008286~insulin receptor signaling pathway
GO:0008285~negative regulation of cell proliferation
GO:0008284~positive regulation of cell proliferation
GO:0008283~cell proliferation
GO:0008219~cell death
GO:0008156~negative regulation of DNA replication
GO:0008090~retrograde axonal transport
GO:0008089~anterograde axonal transport
GO:0008053~mitochondrial fusion
GO:0008045~motor neuron axon guidance
GO:0007628~adult walking behavior
GO:0007623~circadian rhythm
GO:0007616~long-term memory
GO:0007596~blood coagulation
GO:0007595~lactation
GO:0007586~digestion
GO:0007585~respiratory gaseous exchange
GO:0007584~response to nutrient
GO:0007569~cell aging
GO:0007568~aging
GO:0007565~female pregnancy
GO:0007528~neuromuscular junction development
GO:0007521~muscle cell fate determination
GO:0007519~skeletal muscle tissue development
GO:0007517~muscle organ development
GO:0007507~heart development
GO:0007435~salivary gland morphogenesis
GO:0007420~brain development
GO:0007416~synapse assembly
GO:0007411~axon guidance
GO:0007409~axonogenesis
GO:0007399~nervous system development
GO:0007346~regulation of mitotic cell cycle
GO:0007283~spermatogenesis
GO:0007281~germ cell development
GO:0007275~multicellular organism development
GO:0007267~cell-cell signaling
GO:0007266~Rho protein signal transduction
GO:0007265~Ras protein signal transduction
GO:0007264~small GTPase mediated signal transduction
GO:0007259~JAK-STAT cascade
GO:0007258~JUN phosphorylation
GO:0007257~activation of JUN kinase activity
GO:0007254~JNK cascade
GO:0007252~I-kappaB phosphorylation
GO:0007249~I-kappaB kinase/NF-kappaB signaling
GO:0007229~integrin-mediated signaling pathway
GO:0007224~smoothened signaling pathway
GO:0007223~Wnt signaling pathway, calcium modulating pathway
GO:0007220~Notch receptor processing
GO:0007219~Notch signaling pathway
GO:0007204~positive regulation of cytosolic calcium ion concentration
GO:0007184~SMAD protein import into nucleus
GO:0007183~SMAD protein complex assembly
GO:0007182~common-partner SMAD protein phosphorylation
GO:0007179~transforming growth factor beta receptor signaling pathway
GO:0007178~transmembrane receptor protein serine/threonine kinase signaling pathway
GO:0007173~epidermal growth factor receptor signaling pathway
GO:0007169~transmembrane receptor protein tyrosine kinase signaling pathway
GO:0007165~signal transduction
GO:0007162~negative regulation of cell adhesion
GO:0007160~cell-matrix adhesion
GO:0007159~leukocyte cell-cell adhesion
GO:0007155~cell adhesion
GO:0007131~reciprocal meiotic recombination
GO:0007094~mitotic spindle assembly checkpoint
GO:0007093~mitotic cell cycle checkpoint
GO:0007080~mitotic metaphase plate congression
GO:0007067~mitotic nuclear division
GO:0007050~cell cycle arrest
GO:0007049~cell cycle
GO:0007044~cell-substrate junction assembly
GO:0007042~lysosomal lumen acidification
GO:0007041~lysosomal transport
GO:0007040~lysosome organization
GO:0007035~vacuolar acidification
GO:0007034~vacuolar transport
GO:0007033~vacuole organization
GO:0007032~endosome organization
GO:0007030~Golgi organization
GO:0007029~endoplasmic reticulum organization
GO:0007010~cytoskeleton organization
GO:0007006~mitochondrial membrane organization
GO:0007005~mitochondrion organization
GO:0006997~nucleus organization
GO:0006995~cellular response to nitrogen starvation
GO:0006987~activation of signaling protein activity involved in unfolded protein response
GO:0006986~response to unfolded protein
GO:0006979~response to oxidative stress
GO:0006978~DNA damage response, signal transduction by p53 class mediator resulting in transcription of p21 class mediator
GO:0006977~DNA damage response, signal transduction by p53 class mediator resulting in cell cycle arrest
GO:0006975~DNA damage induced protein phosphorylation
GO:0006974~cellular response to DNA damage stimulus
GO:0006970~response to osmotic stress
GO:0006959~humoral immune response
GO:0006955~immune response
GO:0006954~inflammatory response
GO:0006950~response to stress
GO:0006935~chemotaxis
GO:0006928~movement of cell or subcellular component
GO:0006921~cellular component disassembly involved in execution phase of apoptosis
GO:0006919~activation of cysteine-type endopeptidase activity involved in apoptotic process
GO:0006915~apoptotic process
GO:0006914~autophagy
GO:0006909~phagocytosis
GO:0006904~vesicle docking involved in exocytosis
GO:0006897~endocytosis
GO:0006895~Golgi to endosome transport
GO:0006893~Golgi to plasma membrane transport
GO:0006892~post-Golgi vesicle-mediated transport
GO:0006888~ER to Golgi vesicle-mediated transport
GO:0006887~exocytosis
GO:0006886~intracellular protein transport
GO:0006879~cellular iron ion homeostasis
GO:0006865~amino acid transport
GO:0006820~anion transport
GO:0006661~phosphatidylinositol biosynthetic process
GO:0006641~triglyceride metabolic process
GO:0006633~fatty acid biosynthetic process
GO:0006626~protein targeting to mitochondrion
GO:0006623~protein targeting to vacuole
GO:0006622~protein targeting to lysosome
GO:0006612~protein targeting to membrane
GO:0006520~cellular amino acid metabolic process
GO:0006517~protein deglycosylation
GO:0006513~protein monoubiquitination
GO:0006511~ubiquitin-dependent protein catabolic process
GO:0006501~C-terminal protein lipidation
GO:0006497~protein lipidation
GO:0006476~protein deacetylation
GO:0006470~protein dephosphorylation
GO:0006469~negative regulation of protein kinase activity
GO:0006468~protein phosphorylation
GO:0006464~cellular protein modification process
GO:0006461~protein complex assembly
GO:0006417~regulation of translation
GO:0006367~transcription initiation from RNA polymerase II promoter
GO:0006366~transcription from RNA polymerase II promoter
GO:0006357~regulation of transcription from RNA polymerase II promoter
GO:0006355~regulation of transcription, DNA-templated
GO:0006352~DNA-templated transcription, initiation
GO:0006351~transcription, DNA-templated
GO:0006349~regulation of gene expression by genetic imprinting
GO:0006346~methylation-dependent chromatin silencing
GO:0006338~chromatin remodeling
GO:0006337~nucleosome disassembly
GO:0006310~DNA recombination
GO:0006309~apoptotic DNA fragmentation
GO:0006306~DNA methylation
GO:0006298~mismatch repair
GO:0006294~nucleotide-excision repair, preincision complex assembly
GO:0006284~base-excision repair
GO:0006281~DNA repair
GO:0006270~DNA replication initiation
GO:0006260~DNA replication
GO:0006211~5-methylcytosine catabolic process
GO:0006006~glucose metabolic process
GO:0005978~glycogen biosynthetic process
GO:0003413~chondrocyte differentiation involved in endochondral bone morphogenesis
GO:0003374~dynamin polymerization involved in mitochondrial fission
GO:0003344~pericardium morphogenesis
GO:0003323~type B pancreatic cell development
GO:0003289~atrial septum primum morphogenesis
GO:0003281~ventricular septum development
GO:0003274~endocardial cushion fusion
GO:0003215~cardiac right ventricle morphogenesis
GO:0003211~cardiac ventricle formation
GO:0003203~endocardial cushion morphogenesis
GO:0003198~epithelial to mesenchymal transition involved in endocardial cushion formation
GO:0003197~endocardial cushion development
GO:0003184~pulmonary valve morphogenesis
GO:0003183~mitral valve morphogenesis
GO:0003181~atrioventricular valve morphogenesis
GO:0003180~aortic valve morphogenesis
GO:0003179~heart valve morphogenesis
GO:0003157~endocardium development
GO:0003151~outflow tract morphogenesis
GO:0003149~membranous septum morphogenesis
GO:0003148~outflow tract septum morphogenesis
GO:0003139~secondary heart field specification
GO:0003130~BMP signaling pathway involved in heart induction
GO:0003007~heart morphogenesis
GO:0002931~response to ischemia
GO:0002903~negative regulation of B cell apoptotic process
GO:0002821~positive regulation of adaptive immune response
GO:0002756~MyD88-independent toll-like receptor signaling pathway
GO:0002755~MyD88-dependent toll-like receptor signaling pathway
GO:0002726~positive regulation of T cell cytokine production
GO:0002576~platelet degranulation
GO:0002548~monocyte chemotaxis
GO:0002467~germinal center formation
GO:0002320~lymphoid progenitor cell differentiation
GO:0002262~myeloid cell homeostasis
GO:0002237~response to molecule of bacterial origin
GO:0002230~positive regulation of defense response to virus by host
GO:0002224~toll-like receptor signaling pathway
GO:0002223~stimulatory C-type lectin receptor signaling pathway
GO:0002218~activation of innate immune response
GO:0002089~lens morphogenesis in camera-type eye
GO:0002088~lens development in camera-type eye
GO:0002076~osteoblast development
GO:0002062~chondrocyte differentiation
GO:0002053~positive regulation of mesenchymal cell proliferation
GO:0002052~positive regulation of neuroblast proliferation
GO:0002051~osteoblast fate commitment
GO:0002042~cell migration involved in sprouting angiogenesis
GO:0002040~sprouting angiogenesis
GO:0002011~morphogenesis of an epithelial sheet
GO:0001974~blood vessel remodeling
GO:0001958~endochondral ossification
GO:0001957~intramembranous ossification
GO:0001955~blood vessel maturation
GO:0001953~negative regulation of cell-matrix adhesion
GO:0001952~regulation of cell-matrix adhesion
GO:0001947~heart looping
GO:0001942~hair follicle development
GO:0001938~positive regulation of endothelial cell proliferation
GO:0001937~negative regulation of endothelial cell proliferation
GO:0001935~endothelial cell proliferation
GO:0001934~positive regulation of protein phosphorylation
GO:0001933~negative regulation of protein phosphorylation
GO:0001932~regulation of protein phosphorylation
GO:0001894~tissue homeostasis
GO:0001892~embryonic placenta development
GO:0001889~liver development
GO:0001844~protein insertion into mitochondrial membrane involved in apoptotic signaling pathway
GO:0001843~neural tube closure
GO:0001837~epithelial to mesenchymal transition
GO:0001836~release of cytochrome c from mitochondria
GO:0001824~blastocyst development
GO:0001822~kidney development
GO:0001817~regulation of cytokine production
GO:0001816~cytokine production
GO:0001783~B cell apoptotic process
GO:0001782~B cell homeostasis
GO:0001779~natural killer cell differentiation
GO:0001775~cell activation
GO:0001764~neuron migration
GO:0001763~morphogenesis of a branching structure
GO:0001759~organ induction
GO:0001714~endodermal cell fate specification
GO:0001709~cell fate determination
GO:0001708~cell fate specification
GO:0001707~mesoderm formation
GO:0001706~endoderm formation
GO:0001702~gastrulation with mouth forming second
GO:0001701~in utero embryonic development
GO:0001678~cellular glucose homeostasis
GO:0001666~response to hypoxia
GO:0001662~behavioral fear response
GO:0001658~branching involved in ureteric bud morphogenesis
GO:0001657~ureteric bud development
GO:0001656~metanephros development
GO:0001654~eye development
GO:0001649~osteoblast differentiation
GO:0001570~vasculogenesis
GO:0001569~patterning of blood vessels
GO:0001568~blood vessel development
GO:0001558~regulation of cell growth
GO:0001541~ovarian follicle development
GO:0001525~angiogenesis
GO:0001503~ossification
GO:0001502~cartilage condensation
GO:0001501~skeletal system development
GO:0000920~cell separation after cytokinesis
GO:0000910~cytokinesis
GO:0000902~cell morphogenesis
GO:0000422~mitophagy
GO:0000320~re-entry into mitotic cell cycle
GO:0000278~mitotic cell cycle
GO:0000266~mitochondrial fission
GO:0000226~microtubule cytoskeleton organization
GO:0000209~protein polyubiquitination
GO:0000189~MAPK import into nucleus
GO:0000188~inactivation of MAPK activity
GO:0000187~activation of MAPK activity
GO:0000186~activation of MAPKK activity
GO:0000185~activation of MAPKKK activity
GO:0000165~MAPK cascade
GO:0000122~negative regulation of transcription from RNA polymerase II promoter
GO:0000086~G2/M transition of mitotic cell cycle
GO:0000083~regulation of transcription involved in G1/S transition of mitotic cell cycle
GO:0000082~G1/S transition of mitotic cell cycle
GO:0000079~regulation of cyclin-dependent protein serine/threonine kinase activity
GO:0000077~DNA damage checkpoint
GO:0000045~autophagosome assembly

## Sheet: Autophagy genes
Supplementary Table S7: the significant enriched GO terms (P-value < 0.05) for autophagy-associated genes.
Term	P-value
GO:0006914~autophagy	4.21847e-150
GO:0016236~macroautophagy	3.81523e-89
GO:0010506~regulation of autophagy	1.46666e-54
GO:0006468~protein phosphorylation	3.98355e-50
GO:0016241~regulation of macroautophagy	1.24431e-49
GO:0000045~autophagosome assembly	1.74681e-48
GO:0010508~positive regulation of autophagy	9.52939e-45
GO:0000422~mitophagy	1.15299e-38
GO:0046777~protein autophosphorylation	1.18398e-37
GO:0010507~negative regulation of autophagy	1.75643e-35
GO:1903146~regulation of mitophagy	5.95214e-30
GO:0051092~positive regulation of NF-kappaB transcription factor activity	1.4747e-29
GO:0018105~peptidyl-serine phosphorylation	5.074e-29
GO:0006915~apoptotic process	2.61607e-26
GO:0008286~insulin receptor signaling pathway	3.42561e-26
GO:0016239~positive regulation of macroautophagy	3.37415e-24
GO:0035556~intracellular signal transduction	8.00148e-23
GO:0016192~vesicle-mediated transport	1.16591e-22
GO:0006886~intracellular protein transport	1.48805e-22
GO:0097352~autophagosome maturation	1.49602e-22
GO:0015031~protein transport	6.58592e-21
GO:0036258~multivesicular body assembly	1.02999e-20
GO:0090383~phagosome acidification	1.50172e-19
GO:0044804~nucleophagy	5.645e-18
GO:0016197~endosomal transport	1.19203e-17
GO:0033572~transferrin transport	1.504e-17
GO:0007050~cell cycle arrest	2.84207e-17
GO:0006661~phosphatidylinositol biosynthetic process	3.27837e-17
GO:0043066~negative regulation of apoptotic process	3.31306e-17
GO:2000785~regulation of autophagosome assembly	4.5168e-17
GO:0019058~viral life cycle	3.021e-16
GO:0032007~negative regulation of TOR signaling	5.41542e-16
GO:0018108~peptidyl-tyrosine phosphorylation	7.3368e-16
GO:0007165~signal transduction	1.29814e-15
GO:0032008~positive regulation of TOR signaling	6.1655e-15
GO:0006995~cellular response to nitrogen starvation	2.27094e-14
GO:0039702~viral budding via host ESCRT complex	4.3086e-14
GO:0048015~phosphatidylinositol-mediated signaling	4.90419e-14
GO:0043123~positive regulation of I-kappaB kinase/NF-kappaB signaling	1.38292e-13
GO:0014066~regulation of phosphatidylinositol 3-kinase signaling	1.76253e-13
GO:0043065~positive regulation of apoptotic process	1.99733e-13
GO:0048208~COPII vesicle coating	2.17034e-13
GO:0019886~antigen processing and presentation of exogenous peptide antigen via MHC class II	2.73805e-13
GO:0000187~activation of MAPK activity	4.29424e-13
GO:0034198~cellular response to amino acid starvation	6.96257e-13
GO:0042149~cellular response to glucose starvation	7.14016e-13
GO:0031647~regulation of protein stability	7.44997e-13
GO:0038128~ERBB2 signaling pathway	8.10784e-13
GO:1903955~positive regulation of protein targeting to mitochondrion	2.30866e-12
GO:0042059~negative regulation of epidermal growth factor receptor signaling pathway	3.76331e-12
GO:0034497~protein localization to pre-autophagosomal structure	5.54182e-12
GO:0071230~cellular response to amino acid stimulus	6.22833e-12
GO:0050690~regulation of defense response to virus by virus	6.73288e-12
GO:0007249~I-kappaB kinase/NF-kappaB signaling	1.29061e-11
GO:0007254~JNK cascade	1.50259e-11
GO:0008333~endosome to lysosome transport	1.88391e-11
GO:0046854~phosphatidylinositol phosphorylation	2.197e-11
GO:0006897~endocytosis	2.38249e-11
GO:0006904~vesicle docking involved in exocytosis	3.13788e-11
GO:0002223~stimulatory C-type lectin receptor signaling pathway	5.77875e-11
GO:0038095~Fc-epsilon receptor signaling pathway	7.29419e-11
GO:0015991~ATP hydrolysis coupled proton transport	8.11829e-11
GO:0010628~positive regulation of gene expression	1.06077e-10
GO:0050852~T cell receptor signaling pathway	1.36441e-10
GO:1901796~regulation of signal transduction by p53 class mediator	1.36785e-10
GO:0070423~nucleotide-binding oligomerization domain containing signaling pathway	2.88401e-10
GO:0006919~activation of cysteine-type endopeptidase activity involved in apoptotic process	3.01161e-10
GO:1901215~negative regulation of neuron death	3.54982e-10
GO:0000165~MAPK cascade	3.6114e-10
GO:0001934~positive regulation of protein phosphorylation	1.20856e-09
GO:2000786~positive regulation of autophagosome assembly	1.30333e-09
GO:0098779~mitophagy in response to mitochondrial depolarization	1.68574e-09
GO:0034599~cellular response to oxidative stress	2.96139e-09
GO:0048013~ephrin receptor signaling pathway	3.82712e-09
GO:0050790~regulation of catalytic activity	5.24508e-09
GO:0071456~cellular response to hypoxia	6.70321e-09
GO:0036092~phosphatidylinositol-3-phosphate biosynthetic process	1.13765e-08
GO:0052696~flavonoid glucuronidation	1.20341e-08
GO:0007265~Ras protein signal transduction	1.5334e-08
GO:0043491~protein kinase B signaling	2.03279e-08
GO:1902188~positive regulation of viral release from host cell	2.14544e-08
GO:1903543~positive regulation of exosomal secretion	3.25725e-08
GO:0009267~cellular response to starvation	4.63622e-08
GO:0043524~negative regulation of neuron apoptotic process	5.54144e-08
GO:0009813~flavonoid biosynthetic process	5.67681e-08
GO:0006887~exocytosis	5.8006e-08
GO:0006888~ER to Golgi vesicle-mediated transport	6.61452e-08
GO:0052695~cellular glucuronidation	7.05113e-08
GO:0032869~cellular response to insulin stimulus	8.24399e-08
GO:1900182~positive regulation of protein localization to nucleus	1.02595e-07
GO:0061025~membrane fusion	1.36092e-07
GO:0018107~peptidyl-threonine phosphorylation	1.45308e-07
GO:0007169~transmembrane receptor protein tyrosine kinase signaling pathway	1.62533e-07
GO:0014065~phosphatidylinositol 3-kinase signaling	1.68763e-07
GO:2001244~positive regulation of intrinsic apoptotic signaling pathway	2.03666e-07
GO:0035666~TRIF-dependent toll-like receptor signaling pathway	2.63049e-07
GO:0016242~negative regulation of macroautophagy	2.64664e-07
GO:1902902~negative regulation of autophagosome assembly	2.64664e-07
GO:1900034~regulation of cellular response to heat	2.83129e-07
GO:0006501~C-terminal protein lipidation	2.90491e-07
GO:0006470~protein dephosphorylation	3.43198e-07
GO:0045087~innate immune response	3.63529e-07
GO:0042147~retrograde transport, endosome to Golgi	4.0362e-07
GO:0060548~negative regulation of cell death	4.68428e-07
GO:0033138~positive regulation of peptidyl-serine phosphorylation	5.03849e-07
GO:0043547~positive regulation of GTPase activity	5.04863e-07
GO:0046326~positive regulation of glucose import	5.99324e-07
GO:0034613~cellular protein localization	7.42962e-07
GO:0072583~clathrin-mediated endocytosis	8.33133e-07
GO:0031663~lipopolysaccharide-mediated signaling pathway	1.26793e-06
GO:0007034~vacuolar transport	1.27919e-06
GO:2000378~negative regulation of reactive oxygen species metabolic process	1.38104e-06
GO:0050821~protein stabilization	1.45737e-06
GO:0032801~receptor catabolic process	1.57128e-06
GO:0045732~positive regulation of protein catabolic process	1.58216e-06
GO:0038083~peptidyl-tyrosine autophosphorylation	2.1762e-06
GO:1904262~negative regulation of TORC1 signaling	3.14188e-06
GO:0001666~response to hypoxia	3.46053e-06
GO:0006865~amino acid transport	3.47639e-06
GO:0071902~positive regulation of protein serine/threonine kinase activity	3.47639e-06
GO:0030168~platelet activation	3.71759e-06
GO:0000920~cell separation after cytokinesis	3.90715e-06
GO:1903599~positive regulation of mitophagy	4.21109e-06
GO:0014068~positive regulation of phosphatidylinositol 3-kinase signaling	4.66208e-06
GO:0030010~establishment of cell polarity	5.22212e-06
GO:0010803~regulation of tumor necrosis factor-mediated signaling pathway	5.34231e-06
GO:0007035~vacuolar acidification	6.12594e-06
GO:0031929~TOR signaling	6.12594e-06
GO:0034220~ion transmembrane transport	7.25457e-06
GO:0051090~regulation of sequence-specific DNA binding transcription factor activity	7.72993e-06
GO:0016032~viral process	8.10684e-06
GO:0050900~leukocyte migration	9.73555e-06
GO:0007032~endosome organization	1.02857e-05
GO:0090141~positive regulation of mitochondrial fission	1.08957e-05
GO:0006977~DNA damage response, signal transduction by p53 class mediator resulting in cell cycle arrest	1.26048e-05
GO:0031532~actin cytoskeleton reorganization	1.38258e-05
GO:0008630~intrinsic apoptotic signaling pathway in response to DNA damage	1.38258e-05
GO:0051402~neuron apoptotic process	1.39751e-05
GO:0048102~autophagic cell death	1.40126e-05
GO:0070374~positive regulation of ERK1 and ERK2 cascade	1.43853e-05
GO:0051403~stress-activated MAPK cascade	1.54753e-05
GO:0006497~protein lipidation	1.55786e-05
GO:0006954~inflammatory response	1.66894e-05
GO:0035994~response to muscle stretch	1.83751e-05
GO:0043162~ubiquitin-dependent protein catabolic process via the multivesicular body sorting pathway	1.83751e-05
GO:0007173~epidermal growth factor receptor signaling pathway	1.86508e-05
GO:0000278~mitotic cell cycle	1.89375e-05
GO:0061418~regulation of transcription from RNA polymerase II promoter in response to hypoxia	2.22233e-05
GO:2000145~regulation of cell motility	2.22233e-05
GO:0007264~small GTPase mediated signal transduction	2.56825e-05
GO:0043161~proteasome-mediated ubiquitin-dependent protein catabolic process	2.79347e-05
GO:0010939~regulation of necrotic cell death	2.9586e-05
GO:0046627~negative regulation of insulin receptor signaling pathway	3.05313e-05
GO:0043525~positive regulation of neuron apoptotic process	3.08982e-05
GO:0051291~protein heterooligomerization	3.21208e-05
GO:0007040~lysosome organization	3.25956e-05
GO:0006623~protein targeting to vacuole	3.55284e-05
GO:0051601~exocyst localization	3.55284e-05
GO:2000641~regulation of early endosome to late endosome transport	3.55284e-05
GO:1903214~regulation of protein targeting to mitochondrion	3.55284e-05
GO:0031295~T cell costimulation	4.75134e-05
GO:0032479~regulation of type I interferon production	5.21775e-05
GO:0010821~regulation of mitochondrion organization	5.21775e-05
GO:0007257~activation of JUN kinase activity	5.43761e-05
GO:0043552~positive regulation of phosphatidylinositol 3-kinase activity	5.51779e-05
GO:0038096~Fc-gamma receptor signaling pathway involved in phagocytosis	5.92488e-05
GO:0061734~parkin-mediated mitophagy in response to mitochondrial depolarization	5.93294e-05
GO:1904417~positive regulation of xenophagy	5.93294e-05
GO:1904714~regulation of chaperone-mediated autophagy	5.93294e-05
GO:0000186~activation of MAPKK activity	6.08116e-05
GO:0045944~positive regulation of transcription from RNA polymerase II promoter	6.62113e-05
GO:1902236~negative regulation of endoplasmic reticulum stress-induced intrinsic apoptotic signaling pathway	6.91124e-05
GO:0043393~regulation of protein binding	6.91124e-05
GO:0000266~mitochondrial fission	6.91124e-05
GO:0048010~vascular endothelial growth factor receptor signaling pathway	7.43013e-05
GO:0043410~positive regulation of MAPK cascade	7.49537e-05
GO:0032760~positive regulation of tumor necrosis factor production	7.51684e-05
GO:0060020~Bergmann glial cell differentiation	7.60116e-05
GO:0043653~mitochondrial fragmentation involved in apoptotic process	7.60116e-05
GO:1901673~regulation of mitotic spindle assembly	8.67162e-05
GO:1902176~negative regulation of oxidative stress-induced intrinsic apoptotic signaling pathway	8.67162e-05
GO:0045821~positive regulation of glycolytic process	8.67162e-05
GO:2001241~positive regulation of extrinsic apoptotic signaling pathway in absence of ligand	8.67162e-05
GO:0047496~vesicle transport along microtubule	8.67162e-05
GO:0016049~cell growth	9.00114e-05
GO:0005978~glycogen biosynthetic process	9.09959e-05
GO:0006997~nucleus organization	9.09959e-05
GO:0006909~phagocytosis	9.23293e-05
GO:0070555~response to interleukin-1	9.47829e-05
GO:0070059~intrinsic apoptotic signaling pathway in response to endoplasmic reticulum stress	9.47829e-05
GO:0043087~regulation of GTPase activity	9.85055e-05
GO:0070301~cellular response to hydrogen peroxide	0.000107919
GO:0051209~release of sequestered calcium ion into cytosol	0.000109575
GO:0030163~protein catabolic process	0.000109575
GO:0015992~proton transport	0.000112727
GO:0097192~extrinsic apoptotic signaling pathway in absence of ligand	0.000122155
GO:0006626~protein targeting to mitochondrion	0.000122155
GO:0051726~regulation of cell cycle	0.000130715
GO:0045893~positive regulation of transcription, DNA-templated	0.000132514
GO:0051865~protein autoubiquitination	0.000136843
GO:0042026~protein refolding	0.000137263
GO:0006921~cellular component disassembly involved in execution phase of apoptosis	0.00014359
GO:0002218~activation of innate immune response	0.000144565
GO:0045792~negative regulation of cell size	0.000144565
GO:0006476~protein deacetylation	0.000144565
GO:0031648~protein destabilization	0.000155835
GO:0042542~response to hydrogen peroxide	0.000165209
GO:0042981~regulation of apoptotic process	0.000165734
GO:0048538~thymus development	0.000168145
GO:0035542~regulation of SNARE complex assembly	0.000169566
GO:0050792~regulation of viral process	0.000169566
GO:0061635~regulation of protein complex stability	0.000169566
GO:0043619~regulation of transcription from RNA polymerase II promoter in response to oxidative stress	0.000169566
GO:0035897~proteolysis in other organism	0.000169566
GO:0032465~regulation of cytokinesis	0.00019984
GO:0050718~positive regulation of interleukin-1 beta secretion	0.00019984
GO:0048011~neurotrophin TRK receptor signaling pathway	0.000208596
GO:0031396~regulation of protein ubiquitination	0.000208596
GO:0007080~mitotic metaphase plate congression	0.000246612
GO:1900740~positive regulation of protein insertion into mitochondrial membrane involved in apoptotic signaling pathway	0.000275612
GO:0048511~rhythmic process	0.000281955
GO:0008283~cell proliferation	0.000303893
GO:0006893~Golgi to plasma membrane transport	0.000306211
GO:0051607~defense response to virus	0.000317872
GO:0031398~positive regulation of protein ubiquitination	0.00034134
GO:0030512~negative regulation of transforming growth factor beta receptor signaling pathway	0.00034134
GO:0001525~angiogenesis	0.000351175
GO:0046856~phosphatidylinositol dephosphorylation	0.000365238
GO:0098609~cell-cell adhesion	0.000368825
GO:0034351~negative regulation of glial cell apoptotic process	0.00037697
GO:0003374~dynamin polymerization involved in mitochondrial fission	0.00037697
GO:0051646~mitochondrion localization	0.00037697
GO:0031468~nuclear envelope reassembly	0.00037697
GO:0060997~dendritic spine morphogenesis	0.000410961
GO:0019068~virion assembly	0.000410961
GO:0034976~response to endoplasmic reticulum stress	0.000437684
GO:0006464~cellular protein modification process	0.000461149
GO:0051091~positive regulation of sequence-specific DNA binding transcription factor activity	0.000461149
GO:0043124~negative regulation of I-kappaB kinase/NF-kappaB signaling	0.00046154
GO:0032091~negative regulation of protein binding	0.000461602
GO:0000086~G2/M transition of mitotic cell cycle	0.000484065
GO:0007049~cell cycle	0.000526327
GO:0010634~positive regulation of epithelial cell migration	0.000557683
GO:0002755~MyD88-dependent toll-like receptor signaling pathway	0.000557683
GO:0031397~negative regulation of protein ubiquitination	0.000560531
GO:0016477~cell migration	0.000568671
GO:0007005~mitochondrion organization	0.000569111
GO:0043536~positive regulation of blood vessel endothelial cell migration	0.000605791
GO:0051493~regulation of cytoskeleton organization	0.000605791
GO:0042493~response to drug	0.000623681
GO:0071407~cellular response to organic cyclic compound	0.000628052
GO:0046628~positive regulation of insulin receptor signaling pathway	0.0006352
GO:0002756~MyD88-independent toll-like receptor signaling pathway	0.0006352
GO:0015804~neutral amino acid transport	0.0006352
GO:0006986~response to unfolded protein	0.00067625
GO:1903351~cellular response to dopamine	0.000718412
GO:0071499~cellular response to laminar fluid shear stress	0.000718412
GO:0032872~regulation of stress-activated MAPK cascade	0.000718412
GO:1903076~regulation of protein localization to plasma membrane	0.000718412
GO:0070262~peptidyl-serine dephosphorylation	0.000718412
GO:0051896~regulation of protein kinase B signaling	0.000718412
GO:0075733~intracellular transport of virus	0.000727226
GO:0048661~positive regulation of smooth muscle cell proliferation	0.000728389
GO:0010976~positive regulation of neuron projection development	0.000741046
GO:0007568~aging	0.000801705
GO:0051882~mitochondrial depolarization	0.000802519
GO:0043276~anoikis	0.000802519
GO:0043328~protein targeting to vacuole involved in ubiquitin-dependent protein catabolic process via the multivesicular body sorting pathway	0.000802519
GO:0090170~regulation of Golgi inheritance	0.000802519
GO:0030242~pexophagy	0.000802519
GO:0035973~aggrephagy	0.000802519
GO:1903061~positive regulation of protein lipidation	0.000802519
GO:1901098~positive regulation of autophagosome maturation	0.000802519
GO:0035694~mitochondrial protein catabolic process	0.000802519
GO:0051697~protein delipidation	0.000802519
GO:0014042~positive regulation of neuron maturation	0.000802519
GO:1904504~positive regulation of lipophagy	0.000802519
GO:0010998~regulation of translational initiation by eIF2 alpha phosphorylation	0.000802519
GO:0016567~protein ubiquitination	0.000807992
GO:0016310~phosphorylation	0.000812009
GO:0032880~regulation of protein localization	0.000853134
GO:0071260~cellular response to mechanical stimulus	0.000907524
GO:0032088~negative regulation of NF-kappaB transcription factor activity	0.000907524
GO:0008284~positive regulation of cell proliferation	0.000940634
GO:0023014~signal transduction by protein phosphorylation	0.000966222
GO:0045931~positive regulation of mitotic cell cycle	0.00101404
GO:0016050~vesicle organization	0.00101404
GO:0071222~cellular response to lipopolysaccharide	0.00104701
GO:0050731~positive regulation of peptidyl-tyrosine phosphorylation	0.0010501
GO:0070932~histone H3 deacetylation	0.00109362
GO:0032147~activation of protein kinase activity	0.00114501
GO:0071363~cellular response to growth factor stimulus	0.00114501
GO:0045922~negative regulation of fatty acid metabolic process	0.00123233
GO:0034058~endosomal vesicle fusion	0.00123233
GO:0010907~positive regulation of glucose metabolic process	0.00123233
GO:2001240~negative regulation of extrinsic apoptotic signaling pathway in absence of ligand	0.00125528
GO:0070534~protein K63-linked ubiquitination	0.00125528
GO:0010629~negative regulation of gene expression	0.00127676
GO:0030307~positive regulation of cell growth	0.00132017
GO:0051897~positive regulation of protein kinase B signaling	0.00132017
GO:0014850~response to muscle activity	0.00134124
GO:0043122~regulation of I-kappaB kinase/NF-kappaB signaling	0.00134124
GO:0045725~positive regulation of glycogen biosynthetic process	0.00134124
GO:0006974~cellular response to DNA damage stimulus	0.0014329
GO:0046330~positive regulation of JNK cascade	0.00145067
GO:0060291~long-term synaptic potentiation	0.00150835
GO:2001237~negative regulation of extrinsic apoptotic signaling pathway	0.00150835
GO:2000379~positive regulation of reactive oxygen species metabolic process	0.00157116
GO:0038061~NIK/NF-kappaB signaling	0.00164908
GO:0032922~circadian regulation of gene expression	0.00177959
GO:0001836~release of cytochrome c from mitochondria	0.00183684
GO:0090398~cellular senescence	0.00183684
GO:0035924~cellular response to vascular endothelial growth factor stimulus	0.00183684
GO:1902187~negative regulation of viral release from host cell	0.00185608
GO:0045109~intermediate filament organization	0.00185608
GO:0070431~nucleotide-binding oligomerization domain containing 2 signaling pathway	0.0019173
GO:0071225~cellular response to muramyl dipeptide	0.0019173
GO:0090611~ubiquitin-independent protein catabolic process via the multivesicular body sorting pathway	0.0019173
GO:0046755~viral budding	0.0019173
GO:0036091~positive regulation of transcription from RNA polymerase II promoter in response to oxidative stress	0.0019173
GO:0038203~TORC2 signaling	0.0019173
GO:0090131~mesenchyme migration	0.0019173
GO:0030100~regulation of endocytosis	0.00192667
GO:0043200~response to amino acid	0.00192667
GO:0046902~regulation of mitochondrial membrane permeability	0.00195751
GO:0051775~response to redox state	0.00195751
GO:0016572~histone phosphorylation	0.00195751
GO:1904903~ESCRT III complex disassembly	0.00195751
GO:0043280~positive regulation of cysteine-type endopeptidase activity involved in apoptotic process	0.00213489
GO:0042752~regulation of circadian rhythm	0.00214517
GO:0009615~response to virus	0.00216925
GO:0045742~positive regulation of epidermal growth factor receptor signaling pathway	0.00232738
GO:0090314~positive regulation of protein targeting to membrane	0.00232738
GO:0046034~ATP metabolic process	0.00234141
GO:0001938~positive regulation of endothelial cell proliferation	0.00238093
GO:0043154~negative regulation of cysteine-type endopeptidase activity involved in apoptotic process	0.00238093
GO:2000811~negative regulation of anoikis	0.00250185
GO:0000082~G1/S transition of mitotic cell cycle	0.00282427
GO:0032481~positive regulation of type I interferon production	0.00285635
GO:0033235~positive regulation of protein sumoylation	0.00293206
GO:0032495~response to muramyl dipeptide	0.00293206
GO:0045740~positive regulation of DNA replication	0.00294956
GO:0001933~negative regulation of protein phosphorylation	0.00299875
GO:0006950~response to stress	0.00299875
GO:0032502~developmental process	0.00329629
GO:0008053~mitochondrial fusion	0.00329629
GO:0050870~positive regulation of T cell activation	0.00329629
GO:0045859~regulation of protein kinase activity	0.00337385
GO:0045429~positive regulation of nitric oxide biosynthetic process	0.00343843
GO:0032148~activation of protein kinase B activity	0.00359581
GO:0006612~protein targeting to membrane	0.00359581
GO:0008089~anterograde axonal transport	0.00359581
GO:0006461~protein complex assembly	0.00364999
GO:0051552~flavone metabolic process	0.00366504
GO:0036289~peptidyl-serine autophosphorylation	0.00366504
GO:0048524~positive regulation of viral process	0.00366504
GO:0033210~leptin-mediated signaling pathway	0.00366504
GO:1903265~positive regulation of tumor necrosis factor-mediated signaling pathway	0.00366504
GO:0090166~Golgi disassembly	0.00366504
GO:0071287~cellular response to manganese ion	0.00366504
GO:0010324~membrane invagination	0.00366504
GO:0072593~reactive oxygen species metabolic process	0.0040047
GO:0030182~neuron differentiation	0.00403629
GO:0007030~Golgi organization	0.0041669
GO:0031669~cellular response to nutrient levels	0.00419261
GO:0036499~PERK-mediated unfolded protein response	0.00419261
GO:0008637~apoptotic mitochondrial changes	0.00425718
GO:0006895~Golgi to endosome transport	0.00425718
GO:0010824~regulation of centrosome duplication	0.00425718
GO:0032436~positive regulation of proteasomal ubiquitin-dependent protein catabolic process	0.00429018
GO:0007029~endoplasmic reticulum organization	0.00439427
GO:0072332~intrinsic apoptotic signaling pathway by p53 class mediator	0.00439427
GO:0002224~toll-like receptor signaling pathway	0.00439427
GO:0007420~brain development	0.00458283
GO:0030838~positive regulation of actin filament polymerization	0.00460247
GO:0006513~protein monoubiquitination	0.00531615
GO:0051881~regulation of mitochondrial membrane potential	0.00531615
GO:0060996~dendritic spine development	0.00577368
GO:0006622~protein targeting to lysosome	0.00577368
GO:0055089~fatty acid homeostasis	0.00577368
GO:0097284~hepatocyte apoptotic process	0.00577368
GO:0032006~regulation of TOR signaling	0.00577368
GO:0089711~L-glutamate transmembrane transport	0.00577368
GO:0006006~glucose metabolic process	0.00598451
GO:0051444~negative regulation of ubiquitin-protein transferase activity	0.00613109
GO:0034983~peptidyl-lysine deacetylation	0.00613109
GO:0070417~cellular response to cold	0.00613109
GO:0043312~neutrophil degranulation	0.00613109
GO:0032057~negative regulation of translational initiation in response to stress	0.00613109
GO:0031642~negative regulation of myelination	0.00613109
GO:1901799~negative regulation of proteasomal protein catabolic process	0.00613109
GO:0007411~axon guidance	0.00649133
GO:0000209~protein polyubiquitination	0.00669674
GO:0042593~glucose homeostasis	0.00681038
GO:0090630~activation of GTPase activity	0.00688551
GO:0050728~negative regulation of inflammatory response	0.00688551
GO:0007010~cytoskeleton organization	0.00737194
GO:0042060~wound healing	0.00756614
GO:0032480~negative regulation of type I interferon production	0.00757217
GO:0001678~cellular glucose homeostasis	0.00770718
GO:0090303~positive regulation of wound healing	0.00770718
GO:0071732~cellular response to nitric oxide	0.00770718
GO:0006820~anion transport	0.00770718
GO:0048009~insulin-like growth factor receptor signaling pathway	0.00770718
GO:0071361~cellular response to ethanol	0.00770718
GO:0043406~positive regulation of MAP kinase activity	0.00772514
GO:0016055~Wnt signaling pathway	0.00797302
GO:0051000~positive regulation of nitric-oxide synthase activity	0.00831327
GO:2001243~negative regulation of intrinsic apoptotic signaling pathway	0.00831327
GO:0000226~microtubule cytoskeleton organization	0.00900501
GO:0032731~positive regulation of interleukin-1 beta production	0.0093787
GO:1903071~positive regulation of ER-associated ubiquitin-dependent protein catabolic process	0.0093787
GO:0008090~retrograde axonal transport	0.0093787
GO:1904224~negative regulation of glucuronosyltransferase activity	0.0093787
GO:0071550~death-inducing signaling complex assembly	0.0093787
GO:2001030~negative regulation of cellular glucuronidation	0.0093787
GO:0051247~positive regulation of protein metabolic process	0.0093787
GO:0043068~positive regulation of programmed cell death	0.0093787
GO:0010518~positive regulation of phospholipase activity	0.0093787
GO:0070527~platelet aggregation	0.00982841
GO:0019722~calcium-mediated signaling	0.00993921
GO:0032469~endoplasmic reticulum calcium ion homeostasis	0.0100221
GO:0036503~ERAD pathway	0.0100221
GO:0045947~negative regulation of translational initiation	0.0100221
GO:0008631~intrinsic apoptotic signaling pathway in response to oxidative stress	0.0100221
GO:0061684~chaperone-mediated autophagy	0.0101882
GO:0061738~late endosomal microautophagy	0.0101882
GO:1990737~response to manganese-induced endoplasmic reticulum stress	0.0101882
GO:1902774~late endosome to lysosome transport	0.0101882
GO:0023021~termination of signal transduction	0.0101882
GO:1903595~positive regulation of histamine secretion by mast cell	0.0101882
GO:2000074~regulation of type B pancreatic cell development	0.0101882
GO:0031281~positive regulation of cyclase activity	0.0101882
GO:0044805~late nucleophagy	0.0101882
GO:0000189~MAPK import into nucleus	0.0101882
GO:0032258~CVT pathway	0.0101882
GO:1901525~negative regulation of macromitophagy	0.0101882
GO:1903378~positive regulation of oxidative stress-induced neuron intrinsic apoptotic signaling pathway	0.0101882
GO:1904715~negative regulation of chaperone-mediated autophagy	0.0101882
GO:0009595~detection of biotic stimulus	0.0101882
GO:1903542~negative regulation of exosomal secretion	0.0101882
GO:1903772~regulation of viral budding via host ESCRT complex	0.0101882
GO:0034727~piecemeal microautophagy of nucleus	0.0101882
GO:2000630~positive regulation of miRNA metabolic process	0.0101882
GO:1903774~positive regulation of viral budding via host ESCRT complex	0.0101882
GO:0097051~establishment of protein localization to endoplasmic reticulum membrane	0.0101882
GO:0098792~xenophagy	0.0101882
GO:0032212~positive regulation of telomere maintenance via telomerase	0.0104469
GO:0045595~regulation of cell differentiation	0.0104469
GO:0071333~cellular response to glucose stimulus	0.0111508
GO:0050727~regulation of inflammatory response	0.0117869
GO:0009636~response to toxic substance	0.0117877
GO:0015758~glucose transport	0.0121414
GO:0071364~cellular response to epidermal growth factor stimulus	0.0121414
GO:1902042~negative regulation of extrinsic apoptotic signaling pathway via death domain receptors	0.0121414
GO:0070371~ERK1 and ERK2 cascade	0.0121609
GO:0048870~cell motility	0.0121609
GO:0040008~regulation of growth	0.0124679
GO:0031623~receptor internalization	0.0127142
GO:0032418~lysosome localization	0.0127441
GO:0048488~synaptic vesicle endocytosis	0.0127441
GO:0044257~cellular protein catabolic process	0.0127441
GO:1904355~positive regulation of telomere capping	0.0127441
GO:0097194~execution phase of apoptosis	0.0127441
GO:0010832~negative regulation of myotube differentiation	0.0127441
GO:0014002~astrocyte development	0.0127441
GO:0050764~regulation of phagocytosis	0.0134519
GO:0052697~xenobiotic glucuronidation	0.0134519
GO:0030335~positive regulation of cell migration	0.0135676
GO:0016573~histone acetylation	0.0140201
GO:0034644~cellular response to UV	0.0143651
GO:0007569~cell aging	0.0144736
GO:0090201~negative regulation of release of cytochrome c from mitochondria	0.0158955
GO:0061178~regulation of insulin secretion involved in cellular response to glucose stimulus	0.0158955
GO:1901214~regulation of neuron death	0.0158955
GO:0031333~negative regulation of protein complex assembly	0.0158955
GO:1901216~positive regulation of neuron death	0.0158955
GO:0030968~endoplasmic reticulum unfolded protein response	0.0161635
GO:0072661~protein targeting to plasma membrane	0.0170635
GO:0032868~response to insulin	0.0172628
GO:0016575~histone deacetylation	0.0181157
GO:1901998~toxin transport	0.0183665
GO:1903206~negative regulation of hydrogen peroxide-induced cell death	0.018378
GO:0001952~regulation of cell-matrix adhesion	0.018378
GO:1902475~L-alpha-amino acid transmembrane transport	0.018378
GO:0048280~vesicle fusion with Golgi apparatus	0.018378
GO:0051146~striated muscle cell differentiation	0.018378
GO:0045080~positive regulation of chemokine biosynthetic process	0.018378
GO:0060252~positive regulation of glial cell proliferation	0.018378
GO:0043114~regulation of vascular permeability	0.018378
GO:0006517~protein deglycosylation	0.018378
GO:0061001~regulation of dendritic spine morphogenesis	0.018378
GO:0035455~response to interferon-alpha	0.018378
GO:0002726~positive regulation of T cell cytokine production	0.018378
GO:0009749~response to glucose	0.0188814
GO:0045766~positive regulation of angiogenesis	0.0191161
GO:0048169~regulation of long-term neuronal synaptic plasticity	0.0194953
GO:0060324~face development	0.0194953
GO:0001935~endothelial cell proliferation	0.0194953
GO:0045022~early endosome to late endosome transport	0.0194953
GO:2000676~positive regulation of type B pancreatic cell apoptotic process	0.0195738
GO:0015811~L-cystine transport	0.0195738
GO:0070849~response to epidermal growth factor	0.0195738
GO:0007006~mitochondrial membrane organization	0.0195738
GO:0007258~JUN phosphorylation	0.0195738
GO:0043201~response to leucine	0.0195738
GO:0010940~positive regulation of necrotic cell death	0.0195738
GO:1901031~regulation of response to reactive oxygen species	0.0195738
GO:0008356~asymmetric cell division	0.0195738
GO:0045324~late endosome to vacuole transport	0.0195738
GO:0070370~cellular heat acclimation	0.0195738
GO:0032095~regulation of response to food	0.0195738
GO:0035404~histone-serine phosphorylation	0.0195738
GO:1903800~positive regulation of production of miRNAs involved in gene silencing by miRNA	0.0195738
GO:0050882~voluntary musculoskeletal movement	0.0195738
GO:1903377~negative regulation of oxidative stress-induced neuron intrinsic apoptotic signaling pathway	0.0195738
GO:0010748~negative regulation of plasma membrane long-chain fatty acid transport	0.0195738
GO:0046718~viral entry into host cell	0.0199333
GO:0051281~positive regulation of release of sequestered calcium ion into cytosol	0.0199429
GO:0042787~protein ubiquitination involved in ubiquitin-dependent protein catabolic process	0.0199737
GO:0032956~regulation of actin cytoskeleton organization	0.0202276
GO:0007179~transforming growth factor beta receptor signaling pathway	0.0204469
GO:0060071~Wnt signaling pathway, planar cell polarity pathway	0.0204469
GO:0051259~protein oligomerization	0.0208096
GO:0051898~negative regulation of protein kinase B signaling	0.0208511
GO:0034605~cellular response to heat	0.0208511
GO:1902017~regulation of cilium assembly	0.0208511
GO:0035023~regulation of Rho protein signal transduction	0.021572
GO:0001764~neuron migration	0.0220101
GO:0036498~IRE1-mediated unfolded protein response	0.022862
GO:0014047~glutamate secretion	0.0231226
GO:0090200~positive regulation of release of cytochrome c from mitochondria	0.0231226
GO:0010033~response to organic substance	0.0231226
GO:0007528~neuromuscular junction development	0.0231226
GO:0034446~substrate adhesion-dependent cell spreading	0.0235536
GO:0046716~muscle cell cellular homeostasis	0.0235588
GO:0070584~mitochondrion morphogenesis	0.0235588
GO:0070987~error-free translesion synthesis	0.0235588
GO:0006892~post-Golgi vesicle-mediated transport	0.0235588
GO:0000185~activation of MAPKKK activity	0.0241703
GO:2000773~negative regulation of cellular senescence	0.0241703
GO:0034067~protein localization to Golgi apparatus	0.0241703
GO:0045820~negative regulation of glycolytic process	0.0241703
GO:0060333~interferon-gamma-mediated signaling pathway	0.0243945
GO:0008219~cell death	0.0264811
GO:0051973~positive regulation of telomerase activity	0.0266124
GO:0071549~cellular response to dexamethasone stimulus	0.0266124
GO:0050766~positive regulation of phagocytosis	0.0266124
GO:0032092~positive regulation of protein binding	0.0273862
GO:0030308~negative regulation of cell growth	0.0278044
GO:0060828~regulation of canonical Wnt signaling pathway	0.028098
GO:0035584~calcium-mediated signaling using intracellular calcium source	0.028098
GO:0001892~embryonic placenta development	0.028098
GO:0032438~melanosome organization	0.028098
GO:0014911~positive regulation of smooth muscle cell migration	0.028098
GO:0051056~regulation of small GTPase mediated signal transduction	0.0284567
GO:0006520~cellular amino acid metabolic process	0.0296401
GO:0030217~T cell differentiation	0.0304204
GO:0090004~positive regulation of establishment of protein localization to plasma membrane	0.0304204
GO:0007281~germ cell development	0.0304204
GO:2000505~regulation of energy homeostasis	0.0308295
GO:1990440~positive regulation of transcription from RNA polymerase II promoter in response to endoplasmic reticulum stress	0.0308295
GO:0031000~response to caffeine	0.0308295
GO:0007041~lysosomal transport	0.0308295
GO:0071985~multivesicular body sorting pathway	0.0308295
GO:0090399~replicative senescence	0.0308295
GO:0071872~cellular response to epinephrine stimulus	0.0308295
GO:0015807~L-amino acid transport	0.0308295
GO:0007409~axonogenesis	0.0309994
GO:0006928~movement of cell or subcellular component	0.0312566
GO:0045040~protein import into mitochondrial outer membrane	0.0313448
GO:0061462~protein localization to lysosome	0.0313448
GO:0071801~regulation of podosome assembly	0.0313448
GO:0070842~aggresome assembly	0.0313448
GO:1901300~positive regulation of hydrogen peroxide-mediated programmed cell death	0.0313448
GO:0060761~negative regulation of response to cytokine stimulus	0.0313448
GO:0038033~positive regulation of endothelial cell chemotaxis by VEGF-activated vascular endothelial growth factor receptor signaling pathway	0.0313448
GO:0072656~maintenance of protein location in mitochondrion	0.0313448
GO:0051583~dopamine uptake involved in synaptic transmission	0.0313448
GO:0032611~interleukin-1 beta production	0.0313448
GO:0048668~collateral sprouting	0.0313448
GO:1901985~positive regulation of protein acetylation	0.0313448
GO:2001028~positive regulation of endothelial cell chemotaxis	0.0313448
GO:0002821~positive regulation of adaptive immune response	0.0313448
GO:0035948~positive regulation of gluconeogenesis by positive regulation of transcription from RNA polymerase II promoter	0.0313448
GO:0048639~positive regulation of developmental growth	0.0313448
GO:0010637~negative regulation of mitochondrial fusion	0.0313448
GO:0055069~zinc ion homeostasis	0.0313448
GO:0090335~regulation of brown fat cell differentiation	0.0313448
GO:0072659~protein localization to plasma membrane	0.0324954
GO:0007586~digestion	0.0324954
GO:0035335~peptidyl-tyrosine dephosphorylation	0.0330768
GO:0006469~negative regulation of protein kinase activity	0.0330768
GO:0050772~positive regulation of axonogenesis	0.0331213
GO:0045861~negative regulation of proteolysis	0.0331213
GO:0035307~positive regulation of protein dephosphorylation	0.0331213
GO:0006417~regulation of translation	0.0333776
GO:0006633~fatty acid biosynthetic process	0.0333776
GO:0034097~response to cytokine	0.0333776
GO:0007623~circadian rhythm	0.0334047
GO:1990090~cellular response to nerve growth factor stimulus	0.0345537
GO:0007628~adult walking behavior	0.0345537
GO:0042771~intrinsic apoptotic signaling pathway in response to DNA damage by p53 class mediator	0.0345537
GO:0010332~response to gamma radiation	0.0345537
GO:0043507~positive regulation of JUN kinase activity	0.0345537
GO:0071479~cellular response to ionizing radiation	0.0345537
GO:0031175~neuron projection development	0.0352509
GO:0032496~response to lipopolysaccharide	0.0352588
GO:0022617~extracellular matrix disassembly	0.035974
GO:0097191~extrinsic apoptotic signaling pathway	0.0366751
GO:0051384~response to glucocorticoid	0.0382183
GO:0032897~negative regulation of viral transcription	0.0383463
GO:0016540~protein autoprocessing	0.0383463
GO:0048546~digestive tract morphogenesis	0.0383463
GO:0061029~eyelid development in camera-type eye	0.0383463
GO:0002230~positive regulation of defense response to virus by host	0.0386342
GO:0045453~bone resorption	0.0386342
GO:0060045~positive regulation of cardiac muscle cell proliferation	0.0386342
GO:0032435~negative regulation of proteasomal ubiquitin-dependent protein catabolic process	0.0386342
GO:0061024~membrane organization	0.039018
GO:0046677~response to antibiotic	0.039018
GO:0042177~negative regulation of protein catabolic process	0.039018
GO:0043488~regulation of mRNA stability	0.0423719
GO:0006511~ubiquitin-dependent protein catabolic process	0.0436734
GO:0002931~response to ischemia	0.0438174
GO:0050796~regulation of insulin secretion	0.0445794
GO:0048278~vesicle docking	0.0446389
GO:0043278~response to morphine	0.0446389
GO:0035493~SNARE complex assembly	0.0451847
GO:0019896~axonal transport of mitochondrion	0.0451847
GO:0019076~viral release from host cell	0.0451847
GO:0007033~vacuole organization	0.0451847
GO:0045084~positive regulation of interleukin-12 biosynthetic process	0.0451847
GO:0051353~positive regulation of oxidoreductase activity	0.0451847
GO:0042304~regulation of fatty acid biosynthetic process	0.0451847
GO:0007042~lysosomal lumen acidification	0.0451847
GO:0010631~epithelial cell migration	0.0451847
GO:0072655~establishment of protein localization to mitochondrion	0.0451847
GO:0022038~corpus callosum development	0.0451847
GO:0048312~intracellular distribution of mitochondria	0.0451847
GO:0060440~trachea formation	0.0451847
GO:0036003~positive regulation of transcription from RNA polymerase II promoter in response to stress	0.0451847
GO:0070585~protein localization to mitochondrion	0.0451847
GO:1903715~regulation of aerobic respiration	0.0451847
GO:0060267~positive regulation of respiratory burst	0.0451847
GO:0051346~negative regulation of hydrolase activity	0.0451847
GO:1903428~positive regulation of reactive oxygen species biosynthetic process	0.0451847
GO:0031113~regulation of microtubule polymerization	0.0451847
GO:0090330~regulation of platelet aggregation	0.0451847
GO:0007507~heart development	0.045599
GO:0030036~actin cytoskeleton organization	0.045786
GO:0032743~positive regulation of interleukin-2 production	0.0467024
GO:0045721~negative regulation of gluconeogenesis	0.0467024
GO:1990126~retrograde transport, endosome to plasma membrane	0.0467024
GO:1901224~positive regulation of NIK/NF-kappaB signaling	0.0467024
GO:0048193~Golgi vesicle transport	0.0467024
GO:0040029~regulation of gene expression, epigenetic	0.0467024
GO:0043330~response to exogenous dsRNA	0.0489549

## Sheet: Autophagy miRNAs
Supplementary Table S7: the significant enriched GO terms (P-value < 0.05) for autophagy-associated miRNAs.
Term	P-value
GO:0045944~positive regulation of transcription from RNA polymerase II promoter	1.54917e-71
GO:0045893~positive regulation of transcription, DNA-templated	6.57138e-59
GO:0000122~negative regulation of transcription from RNA polymerase II promoter	7.6553e-47
GO:0010628~positive regulation of gene expression	5.61582e-35
GO:0008284~positive regulation of cell proliferation	1.56674e-34
GO:0008285~negative regulation of cell proliferation	8.4448e-34
GO:0043066~negative regulation of apoptotic process	2.74637e-33
GO:0043065~positive regulation of apoptotic process	3.93104e-32
GO:0006366~transcription from RNA polymerase II promoter	1.31122e-28
GO:0045892~negative regulation of transcription, DNA-templated	1.4724e-25
GO:0042493~response to drug	2.70087e-24
GO:0030335~positive regulation of cell migration	5.57671e-24
GO:0006915~apoptotic process	4.36376e-23
GO:0001934~positive regulation of protein phosphorylation	6.49299e-23
GO:0007165~signal transduction	1.94275e-22
GO:0007050~cell cycle arrest	6.52139e-22
GO:0045669~positive regulation of osteoblast differentiation	1.48907e-21
GO:0001666~response to hypoxia	2.1823e-21
GO:0006468~protein phosphorylation	6.13521e-21
GO:0042060~wound healing	8.0708e-21
GO:0007179~transforming growth factor beta receptor signaling pathway	1.05502e-20
GO:0071456~cellular response to hypoxia	6.66446e-19
GO:0048015~phosphatidylinositol-mediated signaling	1.36181e-18
GO:0033138~positive regulation of peptidyl-serine phosphorylation	1.6213e-18
GO:0048661~positive regulation of smooth muscle cell proliferation	3.17907e-17
GO:0001525~angiogenesis	7.94882e-17
GO:0070374~positive regulation of ERK1 and ERK2 cascade	8.69829e-17
GO:0010629~negative regulation of gene expression	1.80344e-16
GO:0016477~cell migration	9.59682e-16
GO:0000165~MAPK cascade	1.22942e-15
GO:0008283~cell proliferation	1.40051e-15
GO:0042981~regulation of apoptotic process	2.16042e-15
GO:0071260~cellular response to mechanical stimulus	2.22908e-15
GO:0045766~positive regulation of angiogenesis	2.42051e-15
GO:0051091~positive regulation of sequence-specific DNA binding transcription factor activity	1.07419e-14
GO:0071407~cellular response to organic cyclic compound	1.78305e-14
GO:0001938~positive regulation of endothelial cell proliferation	5.14617e-14
GO:0018105~peptidyl-serine phosphorylation	7.36942e-14
GO:0030198~extracellular matrix organization	1.1668e-13
GO:0007049~cell cycle	2.7673e-13
GO:0045599~negative regulation of fat cell differentiation	4.69207e-13
GO:0090090~negative regulation of canonical Wnt signaling pathway	4.91079e-13
GO:0060070~canonical Wnt signaling pathway	5.55559e-13
GO:0043524~negative regulation of neuron apoptotic process	6.29783e-13
GO:0050900~leukocyte migration	6.77437e-13
GO:0048146~positive regulation of fibroblast proliferation	7.51498e-13
GO:0007507~heart development	1.11131e-12
GO:1902042~negative regulation of extrinsic apoptotic signaling pathway via death domain receptors	1.16696e-12
GO:0043406~positive regulation of MAP kinase activity	1.27099e-12
GO:0043410~positive regulation of MAPK cascade	1.53375e-12
GO:0042127~regulation of cell proliferation	1.76708e-12
GO:0018108~peptidyl-tyrosine phosphorylation	2.51907e-12
GO:0000187~activation of MAPK activity	3.36704e-12
GO:0070301~cellular response to hydrogen peroxide	3.64257e-12
GO:0018107~peptidyl-threonine phosphorylation	3.86859e-12
GO:0007265~Ras protein signal transduction	4.13546e-12
GO:0051726~regulation of cell cycle	5.69882e-12
GO:1902895~positive regulation of pri-miRNA transcription from RNA polymerase II promoter	7.67837e-12
GO:0045429~positive regulation of nitric oxide biosynthetic process	9.322e-12
GO:0048013~ephrin receptor signaling pathway	1.03109e-11
GO:0071230~cellular response to amino acid stimulus	1.03734e-11
GO:0006954~inflammatory response	1.48792e-11
GO:0010718~positive regulation of epithelial to mesenchymal transition	1.54937e-11
GO:0000082~G1/S transition of mitotic cell cycle	1.65925e-11
GO:0014066~regulation of phosphatidylinositol 3-kinase signaling	1.70939e-11
GO:0006351~transcription, DNA-templated	1.8359e-11
GO:0035019~somatic stem cell population maintenance	2.10755e-11
GO:0001837~epithelial to mesenchymal transition	3.18629e-11
GO:0071356~cellular response to tumor necrosis factor	4.06657e-11
GO:0060021~palate development	4.66286e-11
GO:0030501~positive regulation of bone mineralization	6.32391e-11
GO:0043525~positive regulation of neuron apoptotic process	8.67838e-11
GO:0007173~epidermal growth factor receptor signaling pathway	1.24491e-10
GO:0001649~osteoblast differentiation	1.4553e-10
GO:0010862~positive regulation of pathway-restricted SMAD protein phosphorylation	1.48828e-10
GO:0010468~regulation of gene expression	2.04589e-10
GO:0051092~positive regulation of NF-kappaB transcription factor activity	2.64052e-10
GO:0032355~response to estradiol	2.91761e-10
GO:0048010~vascular endothelial growth factor receptor signaling pathway	3.43832e-10
GO:0001701~in utero embryonic development	3.96541e-10
GO:0038128~ERBB2 signaling pathway	4.11263e-10
GO:0071222~cellular response to lipopolysaccharide	4.18399e-10
GO:0001658~branching involved in ureteric bud morphogenesis	4.35094e-10
GO:0045740~positive regulation of DNA replication	4.35094e-10
GO:1901796~regulation of signal transduction by p53 class mediator	4.3761e-10
GO:0007568~aging	5.74017e-10
GO:0008630~intrinsic apoptotic signaling pathway in response to DNA damage	7.00857e-10
GO:0046777~protein autophosphorylation	7.17756e-10
GO:0002062~chondrocyte differentiation	7.27696e-10
GO:0008584~male gonad development	7.32818e-10
GO:2000352~negative regulation of endothelial cell apoptotic process	7.50525e-10
GO:0050680~negative regulation of epithelial cell proliferation	8.44507e-10
GO:0051301~cell division	1.20744e-09
GO:0006338~chromatin remodeling	1.42911e-09
GO:0060395~SMAD protein signal transduction	1.54034e-09
GO:0071560~cellular response to transforming growth factor beta stimulus	1.79416e-09
GO:0006974~cellular response to DNA damage stimulus	1.99155e-09
GO:0045597~positive regulation of cell differentiation	2.10954e-09
GO:0035335~peptidyl-tyrosine dephosphorylation	3.07287e-09
GO:0045165~cell fate commitment	3.21772e-09
GO:0060548~negative regulation of cell death	3.5686e-09
GO:0001657~ureteric bud development	3.63799e-09
GO:0030307~positive regulation of cell growth	3.67967e-09
GO:0001889~liver development	3.71079e-09
GO:0016055~Wnt signaling pathway	4.00725e-09
GO:0043433~negative regulation of sequence-specific DNA binding transcription factor activity	4.21738e-09
GO:0051781~positive regulation of cell division	5.08207e-09
GO:0032956~regulation of actin cytoskeleton organization	5.08207e-09
GO:0043552~positive regulation of phosphatidylinositol 3-kinase activity	5.55236e-09
GO:0007411~axon guidance	6.4259e-09
GO:0030324~lung development	7.09604e-09
GO:2000145~regulation of cell motility	8.59068e-09
GO:0043123~positive regulation of I-kappaB kinase/NF-kappaB signaling	9.51202e-09
GO:0001843~neural tube closure	9.7133e-09
GO:0031663~lipopolysaccharide-mediated signaling pathway	1.00849e-08
GO:0043280~positive regulation of cysteine-type endopeptidase activity involved in apoptotic process	1.0121e-08
GO:0098609~cell-cell adhesion	1.10881e-08
GO:0006919~activation of cysteine-type endopeptidase activity involved in apoptotic process	1.26594e-08
GO:0045666~positive regulation of neuron differentiation	1.32098e-08
GO:0060412~ventricular septum morphogenesis	1.61661e-08
GO:0051897~positive regulation of protein kinase B signaling	1.69129e-08
GO:0010595~positive regulation of endothelial cell migration	2.22313e-08
GO:0002053~positive regulation of mesenchymal cell proliferation	2.49754e-08
GO:0097192~extrinsic apoptotic signaling pathway in absence of ligand	3.0501e-08
GO:0001501~skeletal system development	3.13193e-08
GO:0032092~positive regulation of protein binding	3.38292e-08
GO:0045600~positive regulation of fat cell differentiation	3.38683e-08
GO:0007155~cell adhesion	3.76929e-08
GO:0030199~collagen fibril organization	4.67764e-08
GO:0046854~phosphatidylinositol phosphorylation	5.90818e-08
GO:0060065~uterus development	6.02451e-08
GO:2000811~negative regulation of anoikis	6.05093e-08
GO:0034644~cellular response to UV	6.24077e-08
GO:0043434~response to peptide hormone	6.24077e-08
GO:0023014~signal transduction by protein phosphorylation	6.24077e-08
GO:0009611~response to wounding	6.63049e-08
GO:0016032~viral process	7.36736e-08
GO:0007254~JNK cascade	7.54268e-08
GO:0030182~neuron differentiation	7.59455e-08
GO:0050821~protein stabilization	8.52669e-08
GO:0009612~response to mechanical stimulus	9.00682e-08
GO:0097150~neuronal stem cell population maintenance	1.05935e-07
GO:0046330~positive regulation of JNK cascade	1.25697e-07
GO:0014068~positive regulation of phosphatidylinositol 3-kinase signaling	1.25697e-07
GO:0045786~negative regulation of cell cycle	1.33525e-07
GO:2001240~negative regulation of extrinsic apoptotic signaling pathway in absence of ligand	1.33525e-07
GO:0036120~cellular response to platelet-derived growth factor stimulus	1.41627e-07
GO:0010634~positive regulation of epithelial cell migration	1.47307e-07
GO:0043491~protein kinase B signaling	1.47307e-07
GO:0022617~extracellular matrix disassembly	1.52275e-07
GO:0030509~BMP signaling pathway	1.52275e-07
GO:0032496~response to lipopolysaccharide	1.57604e-07
GO:0051496~positive regulation of stress fiber assembly	1.74826e-07
GO:0050731~positive regulation of peptidyl-tyrosine phosphorylation	1.81594e-07
GO:0060045~positive regulation of cardiac muscle cell proliferation	2.12025e-07
GO:0045736~negative regulation of cyclin-dependent protein serine/threonine kinase activity	2.12025e-07
GO:0001958~endochondral ossification	2.50506e-07
GO:0048538~thymus development	2.62574e-07
GO:0043536~positive regulation of blood vessel endothelial cell migration	3.06188e-07
GO:0051146~striated muscle cell differentiation	3.38232e-07
GO:0006978~DNA damage response, signal transduction by p53 class mediator resulting in transcription of p21 class mediator	3.99884e-07
GO:0030316~osteoclast differentiation	4.0334e-07
GO:0043154~negative regulation of cysteine-type endopeptidase activity involved in apoptotic process	4.12772e-07
GO:0048701~embryonic cranial skeleton morphogenesis	4.25442e-07
GO:0036092~phosphatidylinositol-3-phosphate biosynthetic process	4.32056e-07
GO:0043518~negative regulation of DNA damage response, signal transduction by p53 class mediator	4.3884e-07
GO:0030512~negative regulation of transforming growth factor beta receptor signaling pathway	4.38851e-07
GO:0001503~ossification	4.43798e-07
GO:0035556~intracellular signal transduction	4.86441e-07
GO:0030326~embryonic limb morphogenesis	4.88584e-07
GO:0006357~regulation of transcription from RNA polymerase II promoter	5.05588e-07
GO:0030308~negative regulation of cell growth	5.11348e-07
GO:0009887~organ morphogenesis	5.46136e-07
GO:0007264~small GTPase mediated signal transduction	5.92925e-07
GO:0010507~negative regulation of autophagy	5.93362e-07
GO:0050679~positive regulation of epithelial cell proliferation	6.17664e-07
GO:0000045~autophagosome assembly	7.27938e-07
GO:0048839~inner ear development	7.27938e-07
GO:0048870~cell motility	7.33969e-07
GO:0001569~patterning of blood vessels	7.45834e-07
GO:0045931~positive regulation of mitotic cell cycle	7.45834e-07
GO:0032869~cellular response to insulin stimulus	8.35676e-07
GO:0045665~negative regulation of neuron differentiation	8.62905e-07
GO:0016049~cell growth	8.62905e-07
GO:0090002~establishment of protein localization to plasma membrane	1.06832e-06
GO:0030336~negative regulation of cell migration	1.07615e-06
GO:0070059~intrinsic apoptotic signaling pathway in response to endoplasmic reticulum stress	1.08564e-06
GO:0006977~DNA damage response, signal transduction by p53 class mediator resulting in cell cycle arrest	1.11761e-06
GO:0003181~atrioventricular valve morphogenesis	1.13186e-06
GO:0034116~positive regulation of heterotypic cell-cell adhesion	1.13186e-06
GO:0071549~cellular response to dexamethasone stimulus	1.22947e-06
GO:0097421~liver regeneration	1.22947e-06
GO:0006367~transcription initiation from RNA polymerase II promoter	1.5014e-06
GO:0009636~response to toxic substance	1.50288e-06
GO:0001822~kidney development	1.89112e-06
GO:0007281~germ cell development	1.97338e-06
GO:0045668~negative regulation of osteoblast differentiation	2.01109e-06
GO:0030890~positive regulation of B cell proliferation	2.01109e-06
GO:0007623~circadian rhythm	2.02054e-06
GO:0030097~hemopoiesis	2.12473e-06
GO:0071300~cellular response to retinoic acid	2.29877e-06
GO:0031648~protein destabilization	2.54262e-06
GO:0071902~positive regulation of protein serine/threonine kinase activity	2.54262e-06
GO:1904707~positive regulation of vascular smooth muscle cell proliferation	2.55385e-06
GO:2000679~positive regulation of transcription regulatory region DNA binding	2.55385e-06
GO:0033627~cell adhesion mediated by integrin	2.55385e-06
GO:0010863~positive regulation of phospholipase C activity	2.75396e-06
GO:1904754~positive regulation of vascular associated smooth muscle cell migration	2.75396e-06
GO:0042475~odontogenesis of dentin-containing tooth	3.02077e-06
GO:0042771~intrinsic apoptotic signaling pathway in response to DNA damage by p53 class mediator	3.09133e-06
GO:0010332~response to gamma radiation	3.09133e-06
GO:0071498~cellular response to fluid shear stress	3.09937e-06
GO:0032147~activation of protein kinase activity	3.11177e-06
GO:0014065~phosphatidylinositol 3-kinase signaling	3.55538e-06
GO:0007267~cell-cell signaling	3.67024e-06
GO:0035924~cellular response to vascular endothelial growth factor stimulus	3.76353e-06
GO:0042593~glucose homeostasis	3.77015e-06
GO:0008286~insulin receptor signaling pathway	4.14406e-06
GO:0031295~T cell costimulation	4.14406e-06
GO:0090263~positive regulation of canonical Wnt signaling pathway	4.20743e-06
GO:0032868~response to insulin	4.33713e-06
GO:0007160~cell-matrix adhesion	4.54179e-06
GO:1900026~positive regulation of substrate adhesion-dependent cell spreading	4.73602e-06
GO:0001974~blood vessel remodeling	4.73602e-06
GO:0030168~platelet activation	5.24939e-06
GO:0030949~positive regulation of vascular endothelial growth factor receptor signaling pathway	5.32323e-06
GO:0070848~response to growth factor	5.32323e-06
GO:0061036~positive regulation of cartilage development	5.32323e-06
GO:0043401~steroid hormone mediated signaling pathway	5.36652e-06
GO:0031100~organ regeneration	5.97314e-06
GO:0006461~protein complex assembly	6.2753e-06
GO:0071375~cellular response to peptide hormone stimulus	6.35739e-06
GO:0009952~anterior/posterior pattern specification	6.5248e-06
GO:0009615~response to virus	6.5362e-06
GO:0051402~neuron apoptotic process	7.10877e-06
GO:0071364~cellular response to epidermal growth factor stimulus	7.10877e-06
GO:0060391~positive regulation of SMAD protein import into nucleus	7.35621e-06
GO:0097296~activation of cysteine-type endopeptidase activity involved in apoptotic signaling pathway	7.35621e-06
GO:0048712~negative regulation of astrocyte differentiation	7.35621e-06
GO:0030574~collagen catabolic process	8.18408e-06
GO:0034599~cellular response to oxidative stress	8.18408e-06
GO:0045080~positive regulation of chemokine biosynthetic process	8.39067e-06
GO:0051216~cartilage development	9.23748e-06
GO:0051090~regulation of sequence-specific DNA binding transcription factor activity	1.02891e-05
GO:1901216~positive regulation of neuron death	1.03166e-05
GO:0060749~mammary gland alveolus development	1.03166e-05
GO:0006355~regulation of transcription, DNA-templated	1.03302e-05
GO:0045787~positive regulation of cell cycle	1.04707e-05
GO:0051384~response to glucocorticoid	1.05016e-05
GO:0006281~DNA repair	1.09929e-05
GO:0048844~artery morphogenesis	1.10602e-05
GO:0030879~mammary gland development	1.10602e-05
GO:0071347~cellular response to interleukin-1	1.14567e-05
GO:0006470~protein dephosphorylation	1.16607e-05
GO:0071773~cellular response to BMP stimulus	1.33373e-05
GO:0001654~eye development	1.33373e-05
GO:1900740~positive regulation of protein insertion into mitochondrial membrane involved in apoptotic signaling pathway	1.33373e-05
GO:0008360~regulation of cell shape	1.35804e-05
GO:0007169~transmembrane receptor protein tyrosine kinase signaling pathway	1.50357e-05
GO:0001947~heart looping	1.54457e-05
GO:0071363~cellular response to growth factor stimulus	1.55631e-05
GO:1902043~positive regulation of extrinsic apoptotic signaling pathway via death domain receptors	1.56707e-05
GO:0031018~endocrine pancreas development	1.62428e-05
GO:0045840~positive regulation of mitotic nuclear division	1.62428e-05
GO:0045930~negative regulation of mitotic cell cycle	1.62428e-05
GO:0006260~DNA replication	1.73234e-05
GO:0002576~platelet degranulation	1.74657e-05
GO:0010165~response to X-ray	1.848e-05
GO:2001243~negative regulation of intrinsic apoptotic signaling pathway	1.848e-05
GO:0043547~positive regulation of GTPase activity	1.86521e-05
GO:0030225~macrophage differentiation	1.88196e-05
GO:0043507~positive regulation of JUN kinase activity	1.98085e-05
GO:0030513~positive regulation of BMP signaling pathway	1.98085e-05
GO:0071479~cellular response to ionizing radiation	1.98085e-05
GO:0000186~activation of MAPKK activity	2.09958e-05
GO:0003151~outflow tract morphogenesis	2.09958e-05
GO:0030900~forebrain development	2.09958e-05
GO:0042770~signal transduction in response to DNA damage	2.10936e-05
GO:0009749~response to glucose	2.13963e-05
GO:0050714~positive regulation of protein secretion	2.15834e-05
GO:0033598~mammary gland epithelial cell proliferation	2.18075e-05
GO:0032728~positive regulation of interferon-beta production	2.49654e-05
GO:0007275~multicellular organism development	2.54913e-05
GO:0071333~cellular response to glucose stimulus	2.55306e-05
GO:0035690~cellular response to drug	2.6817e-05
GO:0034976~response to endoplasmic reticulum stress	2.77534e-05
GO:0017148~negative regulation of translation	2.91555e-05
GO:0051592~response to calcium ion	2.91555e-05
GO:0002548~monocyte chemotaxis	2.97981e-05
GO:0097191~extrinsic apoptotic signaling pathway	2.97981e-05
GO:0014898~cardiac muscle hypertrophy in response to stress	3.06615e-05
GO:0032332~positive regulation of chondrocyte differentiation	3.26176e-05
GO:0001707~mesoderm formation	3.74554e-05
GO:0030155~regulation of cell adhesion	4.01888e-05
GO:0030522~intracellular receptor signaling pathway	4.18779e-05
GO:0034446~substrate adhesion-dependent cell spreading	4.18779e-05
GO:0007219~Notch signaling pathway	4.49458e-05
GO:0036499~PERK-mediated unfolded protein response	4.62855e-05
GO:0035278~miRNA mediated inhibition of translation	4.62855e-05
GO:0001706~endoderm formation	4.62855e-05
GO:0030511~positive regulation of transforming growth factor beta receptor signaling pathway	4.65672e-05
GO:0045648~positive regulation of erythrocyte differentiation	4.65672e-05
GO:0007249~I-kappaB kinase/NF-kappaB signaling	4.71926e-05
GO:1904953~Wnt signaling pathway involved in midbrain dopaminergic neuron differentiation	5.18649e-05
GO:0001892~embryonic placenta development	5.41033e-05
GO:0014911~positive regulation of smooth muscle cell migration	5.41033e-05
GO:0046627~negative regulation of insulin receptor signaling pathway	5.49721e-05
GO:0042149~cellular response to glucose starvation	5.49721e-05
GO:0032924~activin receptor signaling pathway	5.59997e-05
GO:0030279~negative regulation of ossification	5.59997e-05
GO:0006349~regulation of gene expression by genetic imprinting	5.59997e-05
GO:0007223~Wnt signaling pathway, calcium modulating pathway	5.71653e-05
GO:0048286~lung alveolus development	5.80799e-05
GO:0001933~negative regulation of protein phosphorylation	5.94584e-05
GO:0048103~somatic stem cell division	5.99146e-05
GO:0010907~positive regulation of glucose metabolic process	5.99146e-05
GO:0050729~positive regulation of inflammatory response	6.28224e-05
GO:0071158~positive regulation of cell cycle arrest	7.07525e-05
GO:2000134~negative regulation of G1/S transition of mitotic cell cycle	7.07525e-05
GO:2001235~positive regulation of apoptotic signaling pathway	7.07525e-05
GO:0001558~regulation of cell growth	7.54577e-05
GO:1901215~negative regulation of neuron death	7.70749e-05
GO:0007229~integrin-mediated signaling pathway	7.77028e-05
GO:0046326~positive regulation of glucose import	7.90765e-05
GO:0097193~intrinsic apoptotic signaling pathway	7.90765e-05
GO:0000077~DNA damage checkpoint	7.90765e-05
GO:0060325~face morphogenesis	7.90765e-05
GO:0050918~positive chemotaxis	8.04753e-05
GO:0051894~positive regulation of focal adhesion assembly	8.63856e-05
GO:0071480~cellular response to gamma radiation	8.63856e-05
GO:0032091~negative regulation of protein binding	8.85437e-05
GO:0016569~covalent chromatin modification	9.09263e-05
GO:0060389~pathway-restricted SMAD protein phosphorylation	9.17029e-05
GO:0097284~hepatocyte apoptotic process	9.17029e-05
GO:0060644~mammary gland epithelial cell differentiation	9.17029e-05
GO:0060425~lung morphogenesis	9.17029e-05
GO:2001275~positive regulation of glucose import in response to insulin stimulus	9.17029e-05
GO:0048666~neuron development	9.25945e-05
GO:0021542~dentate gyrus development	9.6607e-05
GO:0042789~mRNA transcription from RNA polymerase II promoter	9.6607e-05
GO:0048514~blood vessel morphogenesis	9.6607e-05
GO:0071310~cellular response to organic substance	9.6607e-05
GO:0044849~estrous cycle	9.6607e-05
GO:0030178~negative regulation of Wnt signaling pathway	0.000103945
GO:0048469~cell maturation	0.000109921
GO:0070373~negative regulation of ERK1 and ERK2 cascade	0.000111168
GO:0060041~retina development in camera-type eye	0.000111168
GO:0031398~positive regulation of protein ubiquitination	0.0001147
GO:0032436~positive regulation of proteasomal ubiquitin-dependent protein catabolic process	0.0001147
GO:0007596~blood coagulation	0.000114944
GO:0045860~positive regulation of protein kinase activity	0.000119982
GO:0038095~Fc-epsilon receptor signaling pathway	0.000131409
GO:1904886~beta-catenin destruction complex disassembly	0.000133397
GO:0001541~ovarian follicle development	0.000135408
GO:0046902~regulation of mitochondrial membrane permeability	0.0001372
GO:0046621~negative regulation of organ growth	0.0001372
GO:0043627~response to estrogen	0.000141181
GO:0060326~cell chemotaxis	0.000141181
GO:0035329~hippo signaling	0.000151795
GO:0010575~positive regulation of vascular endothelial growth factor production	0.000151795
GO:0000086~G2/M transition of mitotic cell cycle	0.000153628
GO:0045907~positive regulation of vasoconstriction	0.000155057
GO:0046677~response to antibiotic	0.000155057
GO:0003007~heart morphogenesis	0.000155057
GO:0001709~cell fate determination	0.000158837
GO:0001935~endothelial cell proliferation	0.000158837
GO:0010971~positive regulation of G2/M transition of mitotic cell cycle	0.000158837
GO:0072112~glomerular visceral epithelial cell differentiation	0.000166642
GO:0034616~response to laminar fluid shear stress	0.000166642
GO:0048009~insulin-like growth factor receptor signaling pathway	0.000167735
GO:0031623~receptor internalization	0.000176669
GO:0007067~mitotic nuclear division	0.000187475
GO:0007257~activation of JUN kinase activity	0.000197199
GO:0008625~extrinsic apoptotic signaling pathway via death domain receptors	0.000197199
GO:2001237~negative regulation of extrinsic apoptotic signaling pathway	0.000197199
GO:0042517~positive regulation of tyrosine phosphorylation of Stat3 protein	0.000197199
GO:0001764~neuron migration	0.000199921
GO:0045471~response to ethanol	0.000199921
GO:0002223~stimulatory C-type lectin receptor signaling pathway	0.000199921
GO:0048754~branching morphogenesis of an epithelial tube	0.000199995
GO:0000083~regulation of transcription involved in G1/S transition of mitotic cell cycle	0.000199995
GO:0003148~outflow tract septum morphogenesis	0.000199995
GO:0009880~embryonic pattern specification	0.000199995
GO:0009791~post-embryonic development	0.000204872
GO:0045747~positive regulation of Notch signaling pathway	0.000211947
GO:2001244~positive regulation of intrinsic apoptotic signaling pathway	0.000211947
GO:0009314~response to radiation	0.000215317
GO:0061418~regulation of transcription from RNA polymerase II promoter in response to hypoxia	0.000215317
GO:0006928~movement of cell or subcellular component	0.000219287
GO:0046718~viral entry into host cell	0.00023368
GO:0030334~regulation of cell migration	0.000246044
GO:0019827~stem cell population maintenance	0.000248129
GO:0050767~regulation of neurogenesis	0.000250633
GO:0001570~vasculogenesis	0.000258033
GO:0030278~regulation of ossification	0.000276529
GO:0090557~establishment of endothelial intestinal barrier	0.000276529
GO:0030857~negative regulation of epithelial cell differentiation	0.000276529
GO:0048715~negative regulation of oligodendrocyte differentiation	0.000276529
GO:0032495~response to muramyl dipeptide	0.000276529
GO:2000773~negative regulation of cellular senescence	0.000276529
GO:0045725~positive regulation of glycogen biosynthetic process	0.000287675
GO:0022408~negative regulation of cell-cell adhesion	0.000287675
GO:0002042~cell migration involved in sprouting angiogenesis	0.000287675
GO:0001953~negative regulation of cell-matrix adhesion	0.000287675
GO:0009954~proximal/distal pattern formation	0.000292052
GO:0071353~cellular response to interleukin-4	0.000292052
GO:0045737~positive regulation of cyclin-dependent protein serine/threonine kinase activity	0.000292052
GO:0030514~negative regulation of BMP signaling pathway	0.000292243
GO:0048662~negative regulation of smooth muscle cell proliferation	0.000299709
GO:0048008~platelet-derived growth factor receptor signaling pathway	0.000299709
GO:0071277~cellular response to calcium ion	0.000311243
GO:0042542~response to hydrogen peroxide	0.000311243
GO:0050727~regulation of inflammatory response	0.000316665
GO:0008543~fibroblast growth factor receptor signaling pathway	0.000328095
GO:0007346~regulation of mitotic cell cycle	0.000337592
GO:0010508~positive regulation of autophagy	0.000337592
GO:0051591~response to cAMP	0.000370893
GO:0006641~triglyceride metabolic process	0.000379521
GO:0048565~digestive tract development	0.000379521
GO:0042326~negative regulation of phosphorylation	0.000381652
GO:0008361~regulation of cell size	0.000381652
GO:0071499~cellular response to laminar fluid shear stress	0.000408033
GO:0061384~heart trabecula morphogenesis	0.000408033
GO:2000643~positive regulation of early endosome to late endosome transport	0.000408033
GO:1904948~midbrain dopaminergic neuron differentiation	0.000408033
GO:0030217~T cell differentiation	0.000410026
GO:2000379~positive regulation of reactive oxygen species metabolic process	0.000410026
GO:0006306~DNA methylation	0.000416532
GO:0070423~nucleotide-binding oligomerization domain containing signaling pathway	0.000416532
GO:0030878~thyroid gland development	0.000416532
GO:0030521~androgen receptor signaling pathway	0.00043478
GO:0016202~regulation of striated muscle tissue development	0.000439443
GO:0003203~endocardial cushion morphogenesis	0.000467866
GO:0060216~definitive hemopoiesis	0.000467866
GO:0035994~response to muscle stretch	0.000467866
GO:0045727~positive regulation of translation	0.000479428
GO:1990440~positive regulation of transcription from RNA polymerase II promoter in response to endoplasmic reticulum stress	0.000506772
GO:0060766~negative regulation of androgen receptor signaling pathway	0.000506772
GO:0035413~positive regulation of catenin import into nucleus	0.000506772
GO:0045778~positive regulation of ossification	0.000506772
GO:0090399~replicative senescence	0.000506772
GO:0006914~autophagy	0.000536195
GO:0045765~regulation of angiogenesis	0.000552098
GO:0043200~response to amino acid	0.000552098
GO:0009411~response to UV	0.000554529
GO:2000378~negative regulation of reactive oxygen species metabolic process	0.000563355
GO:0006921~cellular component disassembly involved in execution phase of apoptosis	0.000563355
GO:0050728~negative regulation of inflammatory response	0.000578352
GO:0045732~positive regulation of protein catabolic process	0.000578547
GO:0032757~positive regulation of interleukin-8 production	0.000581556
GO:0034260~negative regulation of GTPase activity	0.000700798
GO:0014823~response to activity	0.000700798
GO:0030224~monocyte differentiation	0.000727748
GO:0032331~negative regulation of chondrocyte differentiation	0.000727748
GO:2000114~regulation of establishment of cell polarity	0.000727748
GO:0006337~nucleosome disassembly	0.000727748
GO:0045595~regulation of cell differentiation	0.000732571
GO:0042220~response to cocaine	0.000732571
GO:0007093~mitotic cell cycle checkpoint	0.000732571
GO:0007584~response to nutrient	0.000736175
GO:0001502~cartilage condensation	0.000809045
GO:0001568~blood vessel development	0.000829154
GO:0002237~response to molecule of bacterial origin	0.000843181
GO:2000737~negative regulation of stem cell differentiation	0.000843181
GO:0035067~negative regulation of histone acetylation	0.000843181
GO:0048617~embryonic foregut morphogenesis	0.000843181
GO:0060539~diaphragm development	0.000843181
GO:0070933~histone H4 deacetylation	0.000843181
GO:0003215~cardiac right ventricle morphogenesis	0.000862545
GO:0060317~cardiac epithelial to mesenchymal transition	0.000862545
GO:0001817~regulation of cytokine production	0.000862545
GO:0051770~positive regulation of nitric-oxide synthase biosynthetic process	0.000862545
GO:0031054~pre-miRNA processing	0.000862545
GO:0045651~positive regulation of macrophage differentiation	0.000862545
GO:0030036~actin cytoskeleton organization	0.000871997
GO:0002088~lens development in camera-type eye	0.00095893
GO:0048704~embryonic skeletal system morphogenesis	0.00105297
GO:0000079~regulation of cyclin-dependent protein serine/threonine kinase activity	0.00105297
GO:0032570~response to progesterone	0.00105297
GO:0043392~negative regulation of DNA binding	0.0010717
GO:0035666~TRIF-dependent toll-like receptor signaling pathway	0.0010717
GO:0035116~embryonic hindlimb morphogenesis	0.0010717
GO:0010039~response to iron ion	0.00108978
GO:0031668~cellular response to extracellular stimulus	0.00108978
GO:0035066~positive regulation of histone acetylation	0.00108978
GO:0060037~pharyngeal system development	0.00108978
GO:0060324~face development	0.00108978
GO:0008542~visual learning	0.001091
GO:0030968~endoplasmic reticulum unfolded protein response	0.001091
GO:0043044~ATP-dependent chromatin remodeling	0.00113387
GO:0045662~negative regulation of myoblast differentiation	0.00113387
GO:0036003~positive regulation of transcription from RNA polymerase II promoter in response to stress	0.0012146
GO:0010216~maintenance of DNA methylation	0.0012146
GO:0033278~cell proliferation in midbrain	0.0012146
GO:0071321~cellular response to cGMP	0.0012146
GO:0003179~heart valve morphogenesis	0.0012146
GO:1903672~positive regulation of sprouting angiogenesis	0.0012146
GO:0060440~trachea formation	0.0012146
GO:0003180~aortic valve morphogenesis	0.0012146
GO:0007585~respiratory gaseous exchange	0.00123951
GO:0050852~T cell receptor signaling pathway	0.0012761
GO:0097190~apoptotic signaling pathway	0.0012969
GO:0032088~negative regulation of NF-kappaB transcription factor activity	0.0012969
GO:0042472~inner ear morphogenesis	0.00132022
GO:0071320~cellular response to cAMP	0.00132022
GO:0034097~response to cytokine	0.00132022
GO:0038083~peptidyl-tyrosine autophosphorylation	0.00132432
GO:0043409~negative regulation of MAPK cascade	0.00138365
GO:0035729~cellular response to hepatocyte growth factor stimulus	0.00138365
GO:0045821~positive regulation of glycolytic process	0.00138365
GO:0090303~positive regulation of wound healing	0.00138365
GO:0040029~regulation of gene expression, epigenetic	0.00138365
GO:0010812~negative regulation of cell-substrate adhesion	0.00138365
GO:0071361~cellular response to ethanol	0.00138365
GO:0030889~negative regulation of B cell proliferation	0.00138365
GO:0009653~anatomical structure morphogenesis	0.00146509
GO:0048643~positive regulation of skeletal muscle tissue development	0.00154916
GO:0051272~positive regulation of cellular component movement	0.00154916
GO:0003149~membranous septum morphogenesis	0.00154916
GO:0022407~regulation of cell-cell adhesion	0.00154916
GO:2000727~positive regulation of cardiac muscle cell differentiation	0.00154916
GO:0016572~histone phosphorylation	0.00154916
GO:0048935~peripheral nervous system neuron development	0.00154916
GO:0060674~placenta blood vessel development	0.00154916
GO:1902237~positive regulation of endoplasmic reticulum stress-induced intrinsic apoptotic signaling pathway	0.00154916
GO:0042118~endothelial cell activation	0.00154916
GO:0043161~proteasome-mediated ubiquitin-dependent protein catabolic process	0.00155204
GO:0051149~positive regulation of muscle cell differentiation	0.00155478
GO:0021772~olfactory bulb development	0.00157929
GO:0008637~apoptotic mitochondrial changes	0.00157929
GO:0048260~positive regulation of receptor-mediated endocytosis	0.00157929
GO:0043393~regulation of protein binding	0.00157929
GO:0009267~cellular response to starvation	0.00164629
GO:0032760~positive regulation of tumor necrosis factor production	0.00164629
GO:0045444~fat cell differentiation	0.00176797
GO:0006935~chemotaxis	0.00180866
GO:0010803~regulation of tumor necrosis factor-mediated signaling pathway	0.00185156
GO:0044344~cellular response to fibroblast growth factor stimulus	0.00185156
GO:0016337~single organismal cell-cell adhesion	0.0019056
GO:0006006~glucose metabolic process	0.00194468
GO:0048812~neuron projection morphogenesis	0.00200073
GO:0000910~cytokinesis	0.00200073
GO:0043407~negative regulation of MAP kinase activity	0.00200095
GO:0007595~lactation	0.00203938
GO:0070372~regulation of ERK1 and ERK2 cascade	0.00209043
GO:0007569~cell aging	0.00209043
GO:0030330~DNA damage response, signal transduction by p53 class mediator	0.00211431
GO:0043149~stress fiber assembly	0.00211431
GO:0006309~apoptotic DNA fragmentation	0.00211431
GO:0060441~epithelial tube branching involved in lung morphogenesis	0.00211431
GO:1903543~positive regulation of exosomal secretion	0.00211431
GO:0032270~positive regulation of cellular protein metabolic process	0.00211431
GO:0048714~positive regulation of oligodendrocyte differentiation	0.00211431
GO:0071157~negative regulation of cell cycle arrest	0.00222416
GO:0007094~mitotic spindle assembly checkpoint	0.00222416
GO:0042474~middle ear morphogenesis	0.00222416
GO:0017015~regulation of transforming growth factor beta receptor signaling pathway	0.00222416
GO:0002052~positive regulation of neuroblast proliferation	0.00222416
GO:0016925~protein sumoylation	0.00232524
GO:0046676~negative regulation of insulin secretion	0.00238316
GO:0042752~regulation of circadian rhythm	0.00241525
GO:0014070~response to organic cyclic compound	0.00241525
GO:0000902~cell morphogenesis	0.00249279
GO:0033628~regulation of cell adhesion mediated by integrin	0.00260969
GO:1901653~cellular response to peptide	0.00260969
GO:0001775~cell activation	0.00260969
GO:0031571~mitotic G1 DNA damage checkpoint	0.00260969
GO:0035280~miRNA loading onto RISC involved in gene silencing by miRNA	0.00261187
GO:0003183~mitral valve morphogenesis	0.00261187
GO:2000049~positive regulation of cell-cell adhesion mediated by cadherin	0.00261187
GO:0061626~pharyngeal arch artery morphogenesis	0.00261187
GO:0060740~prostate gland epithelium morphogenesis	0.00261187
GO:0007435~salivary gland morphogenesis	0.00261187
GO:0035194~posttranscriptional gene silencing by RNA	0.00261187
GO:0051549~positive regulation of keratinocyte migration	0.00261187
GO:2000766~negative regulation of cytoplasmic translation	0.00261187
GO:2000144~positive regulation of DNA-templated transcription, initiation	0.00261187
GO:1903140~regulation of establishment of endothelial barrier	0.00261187
GO:0061298~retina vasculature development in camera-type eye	0.00261187
GO:0048642~negative regulation of skeletal muscle tissue development	0.00261187
GO:0003344~pericardium morphogenesis	0.00261187
GO:0032287~peripheral nervous system myelin maintenance	0.00261187
GO:0010870~positive regulation of receptor biosynthetic process	0.00261187
GO:0042518~negative regulation of tyrosine phosphorylation of Stat3 protein	0.00261187
GO:0071455~cellular response to hyperoxia	0.00261187
GO:0021987~cerebral cortex development	0.00270673
GO:0016236~macroautophagy	0.00273721
GO:0032148~activation of protein kinase B activity	0.00276104
GO:0007204~positive regulation of cytosolic calcium ion concentration	0.0029625
GO:0042177~negative regulation of protein catabolic process	0.00302904
GO:0050873~brown fat cell differentiation	0.00302904
GO:0007259~JAK-STAT cascade	0.00302904
GO:0006879~cellular iron ion homeostasis	0.00304002
GO:0010977~negative regulation of neuron projection development	0.00304002
GO:0042730~fibrinolysis	0.00305457
GO:0045921~positive regulation of exocytosis	0.00305457
GO:0030520~intracellular estrogen receptor signaling pathway	0.00305457
GO:0042346~positive regulation of NF-kappaB import into nucleus	0.00305457
GO:0031647~regulation of protein stability	0.00306154
GO:0009790~embryo development	0.00310041
GO:0001942~hair follicle development	0.00310041
GO:0044804~nucleophagy	0.00310217
GO:0035162~embryonic hemopoiesis	0.00310217
GO:0007220~Notch receptor processing	0.00310217
GO:0051895~negative regulation of focal adhesion assembly	0.00310217
GO:2001234~negative regulation of apoptotic signaling pathway	0.00310217
GO:0032922~circadian regulation of gene expression	0.00319513
GO:0007283~spermatogenesis	0.00341234
GO:0030154~cell differentiation	0.00351469
GO:0061333~renal tubule morphogenesis	0.00357877
GO:0000320~re-entry into mitotic cell cycle	0.00357877
GO:0060965~negative regulation of gene silencing by miRNA	0.00357877
GO:1903347~negative regulation of bicellular tight junction assembly	0.00357877
GO:0032909~regulation of transforming growth factor beta2 production	0.00357877
GO:0030858~positive regulation of epithelial cell differentiation	0.00357877
GO:0033631~cell-cell adhesion mediated by integrin	0.00357877
GO:1903553~positive regulation of extracellular exosome assembly	0.00357877
GO:0042482~positive regulation of odontogenesis	0.00357877
GO:0051385~response to mineralocorticoid	0.00357877
GO:0010748~negative regulation of plasma membrane long-chain fatty acid transport	0.00357877
GO:0051098~regulation of binding	0.00357877
GO:0060129~thyroid-stimulating hormone-secreting cell differentiation	0.00357877
GO:0060071~Wnt signaling pathway, planar cell polarity pathway	0.0035882
GO:0031069~hair follicle morphogenesis	0.00358824
GO:0048863~stem cell differentiation	0.00358824
GO:0001656~metanephros development	0.00358824
GO:0042476~odontogenesis	0.00358824
GO:0035987~endodermal cell differentiation	0.00358824
GO:0043029~T cell homeostasis	0.00358824
GO:0010800~positive regulation of peptidyl-threonine phosphorylation	0.00358824
GO:0032755~positive regulation of interleukin-6 production	0.00367058
GO:0006661~phosphatidylinositol biosynthetic process	0.00375284
GO:0015758~glucose transport	0.00380533
GO:0043087~regulation of GTPase activity	0.00395106
GO:0032880~regulation of protein localization	0.00409422
GO:0060999~positive regulation of dendritic spine development	0.00410248
GO:0090103~cochlea morphogenesis	0.00410248
GO:0051000~positive regulation of nitric-oxide synthase activity	0.00410248
GO:0006346~methylation-dependent chromatin silencing	0.00411177
GO:0048596~embryonic camera-type eye morphogenesis	0.00411177
GO:0001759~organ induction	0.00411177
GO:0097067~cellular response to thyroid hormone stimulus	0.00411177
GO:0007252~I-kappaB phosphorylation	0.00411177
GO:0022409~positive regulation of cell-cell adhesion	0.00411177
GO:0032722~positive regulation of chemokine production	0.00439731
GO:0001702~gastrulation with mouth forming second	0.00439731
GO:0061178~regulation of insulin secretion involved in cellular response to glucose stimulus	0.00439731
GO:0070542~response to fatty acid	0.00439731
GO:1902041~regulation of extrinsic apoptotic signaling pathway via death domain receptors	0.00439731
GO:0007178~transmembrane receptor protein serine/threonine kinase signaling pathway	0.00439731
GO:0048663~neuron fate commitment	0.00439731
GO:0042325~regulation of phosphorylation	0.00439731
GO:0055093~response to hyperoxia	0.00439731
GO:0009948~anterior/posterior axis specification	0.00439731
GO:0035567~non-canonical Wnt signaling pathway	0.00439731
GO:0071380~cellular response to prostaglandin E stimulus	0.00439731
GO:0030593~neutrophil chemotaxis	0.0045684
GO:0043388~positive regulation of DNA binding	0.00459485
GO:0090200~positive regulation of release of cytochrome c from mitochondria	0.00459485
GO:0021983~pituitary gland development	0.00459485
GO:0040007~growth	0.00459485
GO:0003281~ventricular septum development	0.00459485
GO:0019221~cytokine-mediated signaling pathway	0.00461459
GO:0030218~erythrocyte differentiation	0.00463378
GO:0035264~multicellular organism growth	0.00467699
GO:0009629~response to gravity	0.00481571
GO:0033129~positive regulation of histone phosphorylation	0.00481571
GO:2000177~regulation of neural precursor cell proliferation	0.00481571
GO:0051247~positive regulation of protein metabolic process	0.00481571
GO:0048762~mesenchymal cell differentiation	0.00481571
GO:0033629~negative regulation of cell adhesion mediated by integrin	0.00481571
GO:0043068~positive regulation of programmed cell death	0.00481571
GO:0032927~positive regulation of activin receptor signaling pathway	0.00481571
GO:0045348~positive regulation of MHC class II biosynthetic process	0.00481571
GO:0002903~negative regulation of B cell apoptotic process	0.00481571
GO:2000774~positive regulation of cellular senescence	0.00481571
GO:0010544~negative regulation of platelet activation	0.00481571
GO:0060736~prostate gland growth	0.00481571
GO:0002011~morphogenesis of an epithelial sheet	0.00481571
GO:0001955~blood vessel maturation	0.00481571
GO:0071550~death-inducing signaling complex assembly	0.00481571
GO:0031659~positive regulation of cyclin-dependent protein serine/threonine kinase activity involved in G1/S transition of mitotic cell cycle	0.00481571
GO:0072075~metanephric mesenchyme development	0.00481571
GO:0006987~activation of signaling protein activity involved in unfolded protein response	0.00481571
GO:0007183~SMAD protein complex assembly	0.00481571
GO:1904706~negative regulation of vascular smooth muscle cell proliferation	0.00481571
GO:1903071~positive regulation of ER-associated ubiquitin-dependent protein catabolic process	0.00481571
GO:0040008~regulation of growth	0.00482615
GO:0031532~actin cytoskeleton reorganization	0.00524328
GO:0051291~protein heterooligomerization	0.00526146
GO:0006979~response to oxidative stress	0.00531886
GO:0048278~vesicle docking	0.00540125
GO:0032967~positive regulation of collagen biosynthetic process	0.00540125
GO:0033137~negative regulation of peptidyl-serine phosphorylation	0.00540125
GO:0043278~response to morphine	0.00540125
GO:0090398~cellular senescence	0.00540125
GO:0043488~regulation of mRNA stability	0.00553288
GO:0043408~regulation of MAPK cascade	0.00559614
GO:0000278~mitotic cell cycle	0.00559614
GO:0051209~release of sequestered calcium ion into cytosol	0.00559614
GO:0001662~behavioral fear response	0.00580466
GO:0010942~positive regulation of cell death	0.00580466
GO:0043542~endothelial cell migration	0.00580466
GO:0006298~mismatch repair	0.00581787
GO:0000422~mitophagy	0.00581787
GO:0072593~reactive oxygen species metabolic process	0.00581787
GO:0006950~response to stress	0.00591271
GO:0006955~immune response	0.00593475
GO:0043623~cellular protein complex assembly	0.00605107
GO:2000249~regulation of actin cytoskeleton reorganization	0.00605107
GO:0035904~aorta development	0.00605107
GO:0045216~cell-cell junction organization	0.00605107
GO:0051492~regulation of stress fiber assembly	0.00614254
GO:0031641~regulation of myelination	0.00614254
GO:0060334~regulation of interferon-gamma-mediated signaling pathway	0.00614254
GO:0060038~cardiac muscle cell proliferation	0.00614254
GO:0060413~atrial septum morphogenesis	0.00614254
GO:0030516~regulation of axon extension	0.00614254
GO:0046628~positive regulation of insulin receptor signaling pathway	0.00614254
GO:0014032~neural crest cell development	0.00614254
GO:0048546~digestive tract morphogenesis	0.00614254
GO:0071850~mitotic cell cycle arrest	0.00614254
GO:0008340~determination of adult lifespan	0.00614254
GO:0055089~fatty acid homeostasis	0.00614254
GO:0061029~eyelid development in camera-type eye	0.00614254
GO:0003198~epithelial to mesenchymal transition involved in endocardial cushion formation	0.00614254
GO:0038096~Fc-gamma receptor signaling pathway involved in phagocytosis	0.00648491
GO:0016525~negative regulation of angiogenesis	0.00682003
GO:0030216~keratinocyte differentiation	0.00687529
GO:0045671~negative regulation of osteoclast differentiation	0.00698509
GO:0070371~ERK1 and ERK2 cascade	0.00698509
GO:0048536~spleen development	0.00709017
GO:0030177~positive regulation of Wnt signaling pathway	0.00709017
GO:0033574~response to testosterone	0.00724216
GO:0021510~spinal cord development	0.00724216
GO:0035914~skeletal muscle cell differentiation	0.00730498
GO:0042733~embryonic digit morphogenesis	0.00766358
GO:0030855~epithelial cell differentiation	0.00786056
GO:1904837~beta-catenin-TCF complex assembly	0.00798281
GO:0034613~cellular protein localization	0.00798281
GO:0070102~interleukin-6-mediated signaling pathway	0.00799373
GO:0060020~Bergmann glial cell differentiation	0.00799373
GO:0007184~SMAD protein import into nucleus	0.00799373
GO:1901522~positive regulation of transcription from RNA polymerase II promoter involved in cellular response to chemical stimulus	0.00799373
GO:0045124~regulation of bone resorption	0.00799373
GO:0035988~chondrocyte proliferation	0.00799373
GO:1900027~regulation of ruffle assembly	0.00799373
GO:0034405~response to fluid shear stress	0.00799373
GO:0039694~viral RNA genome replication	0.00799373
GO:0061314~Notch signaling involved in heart development	0.00799373
GO:1902894~negative regulation of pri-miRNA transcription from RNA polymerase II promoter	0.00799373
GO:0032000~positive regulation of fatty acid beta-oxidation	0.00799373
GO:0048489~synaptic vesicle transport	0.00799373
GO:0043589~skin morphogenesis	0.00799373
GO:0031639~plasminogen activation	0.00799373
GO:0008354~germ cell migration	0.00799373
GO:0060068~vagina development	0.00799373
GO:0045647~negative regulation of erythrocyte differentiation	0.00799373
GO:0045638~negative regulation of myeloid cell differentiation	0.00811497
GO:0023019~signal transduction involved in regulation of gene expression	0.00811497
GO:0008156~negative regulation of DNA replication	0.00811497
GO:0008045~motor neuron axon guidance	0.00811497
GO:1902236~negative regulation of endoplasmic reticulum stress-induced intrinsic apoptotic signaling pathway	0.00811497
GO:0030325~adrenal gland development	0.00811497
GO:0045672~positive regulation of osteoclast differentiation	0.00811497
GO:0001894~tissue homeostasis	0.00811497
GO:0048668~collateral sprouting	0.00828777
GO:1900103~positive regulation of endoplasmic reticulum unfolded protein response	0.00828777
GO:0038033~positive regulation of endothelial cell chemotaxis by VEGF-activated vascular endothelial growth factor receptor signaling pathway	0.00828777
GO:0003289~atrial septum primum morphogenesis	0.00828777
GO:0035509~negative regulation of myosin-light-chain-phosphatase activity	0.00828777
GO:0010891~negative regulation of sequestering of triglyceride	0.00828777
GO:0010894~negative regulation of steroid biosynthetic process	0.00828777
GO:0060509~Type I pneumocyte differentiation	0.00828777
GO:0043550~regulation of lipid kinase activity	0.00828777
GO:1902966~positive regulation of protein localization to early endosome	0.00828777
GO:0001714~endodermal cell fate specification	0.00828777
GO:0022614~membrane to membrane docking	0.00828777
GO:0035791~platelet-derived growth factor receptor-beta signaling pathway	0.00828777
GO:0051534~negative regulation of NFAT protein import into nucleus	0.00828777
GO:1990314~cellular response to insulin-like growth factor stimulus	0.00828777
GO:1905007~positive regulation of epithelial to mesenchymal transition involved in endocardial cushion formation	0.00828777
GO:0007266~Rho protein signal transduction	0.00854822
GO:0010506~regulation of autophagy	0.00854822
GO:0042130~negative regulation of T cell proliferation	0.00856471
GO:0032467~positive regulation of cytokinesis	0.00856471
GO:0043923~positive regulation by host of viral transcription	0.00878636
GO:0014912~negative regulation of smooth muscle cell migration	0.00878636
GO:0071732~cellular response to nitric oxide	0.00878636
GO:1902230~negative regulation of intrinsic apoptotic signaling pathway in response to DNA damage	0.00878636
GO:0032735~positive regulation of interleukin-12 production	0.00888857
GO:0034612~response to tumor necrosis factor	0.00888857
GO:0000188~inactivation of MAPK activity	0.00888857
GO:0042327~positive regulation of phosphorylation	0.00888857
GO:0048147~negative regulation of fibroblast proliferation	0.00893224
GO:0031667~response to nutrient levels	0.00893224
GO:0042632~cholesterol homeostasis	0.00896377
GO:0045087~innate immune response	0.00912891
GO:0061025~membrane fusion	0.00943657
GO:0045596~negative regulation of cell differentiation	0.00994911
GO:0007519~skeletal muscle tissue development	0.00994911
GO:0060291~long-term synaptic potentiation	0.0102605
GO:0007399~nervous system development	0.0104029
GO:0070830~bicellular tight junction assembly	0.0109
GO:0006270~DNA replication initiation	0.0109
GO:0061098~positive regulation of protein tyrosine kinase activity	0.0111461
GO:0050999~regulation of nitric-oxide synthase activity	0.0111461
GO:2001238~positive regulation of extrinsic apoptotic signaling pathway	0.0111461
GO:0051607~defense response to virus	0.0114534
GO:0008344~adult locomotory behavior	0.0115199
GO:0051056~regulation of small GTPase mediated signal transduction	0.0120721
GO:0048485~sympathetic nervous system development	0.0121224
GO:0046688~response to copper ion	0.0121224
GO:0051044~positive regulation of membrane protein ectodomain proteolysis	0.0121224
GO:0021854~hypothalamus development	0.0121224
GO:0007420~brain development	0.0121302
GO:0010762~regulation of fibroblast migration	0.0122901
GO:0061072~iris morphogenesis	0.0122901
GO:0071803~positive regulation of podosome assembly	0.0122901
GO:0071481~cellular response to X-ray	0.0122901
GO:0045792~negative regulation of cell size	0.0122901
GO:0048048~embryonic eye morphogenesis	0.0122901
GO:2001022~positive regulation of response to DNA damage stimulus	0.0122901
GO:0035265~organ growth	0.0122901
GO:0034501~protein localization to kinetochore	0.0122901
GO:0003184~pulmonary valve morphogenesis	0.0122901
GO:0072015~glomerular visceral epithelial cell development	0.0122901
GO:0060044~negative regulation of cardiac muscle cell proliferation	0.0122901
GO:0003197~endocardial cushion development	0.0122901
GO:0040037~negative regulation of fibroblast growth factor receptor signaling pathway	0.0122901
GO:0043085~positive regulation of catalytic activity	0.0123706
GO:0050796~regulation of insulin secretion	0.013129
GO:0070555~response to interleukin-1	0.0131703
GO:0002931~response to ischemia	0.0131703
GO:0007517~muscle organ development	0.0131854
GO:0007565~female pregnancy	0.0131854
GO:0042102~positive regulation of T cell proliferation	0.0133076
GO:1900182~positive regulation of protein localization to nucleus	0.0136736
GO:0031954~positive regulation of protein autophosphorylation	0.0136736
GO:0045663~positive regulation of myoblast differentiation	0.0136736
GO:0050772~positive regulation of axonogenesis	0.0136736
GO:0070932~histone H3 deacetylation	0.0136736
GO:0072332~intrinsic apoptotic signaling pathway by p53 class mediator	0.0137913
GO:0033077~T cell differentiation in thymus	0.0137913
GO:0055007~cardiac muscle cell differentiation	0.0137913
GO:0048678~response to axon injury	0.0137913
GO:0046426~negative regulation of JAK-STAT cascade	0.0143925
GO:0048511~rhythmic process	0.0152209
GO:0043619~regulation of transcription from RNA polymerase II promoter in response to oxidative stress	0.0153609
GO:0051573~negative regulation of histone H3-K9 methylation	0.0153609
GO:0002320~lymphoid progenitor cell differentiation	0.0153609
GO:0001957~intramembranous ossification	0.0153609
GO:0090344~negative regulation of cell aging	0.0153609
GO:0097094~craniofacial suture morphogenesis	0.0153609
GO:0060536~cartilage morphogenesis	0.0153609
GO:0048667~cell morphogenesis involved in neuron differentiation	0.0153609
GO:0007182~common-partner SMAD protein phosphorylation	0.0153609
GO:0060706~cell differentiation involved in embryonic placenta development	0.0153609
GO:0048341~paraxial mesoderm formation	0.0153609
GO:0051045~negative regulation of membrane protein ectodomain proteolysis	0.0153609
GO:0071636~positive regulation of transforming growth factor beta production	0.0153609
GO:0031113~regulation of microtubule polymerization	0.0153609
GO:0007044~cell-substrate junction assembly	0.0153609
GO:0045591~positive regulation of regulatory T cell differentiation	0.0153609
GO:0060363~cranial suture morphogenesis	0.0153609
GO:0097527~necroptotic signaling pathway	0.0153609
GO:2000347~positive regulation of hepatocyte proliferation	0.0153609
GO:0042487~regulation of odontogenesis of dentin-containing tooth	0.0153609
GO:0032873~negative regulation of stress-activated MAPK cascade	0.0153609
GO:0045084~positive regulation of interleukin-12 biosynthetic process	0.0153609
GO:0051574~positive regulation of histone H3-K9 methylation	0.0153609
GO:0048681~negative regulation of axon regeneration	0.0153609
GO:0038092~nodal signaling pathway	0.0153609
GO:1903799~negative regulation of production of miRNAs involved in gene silencing by miRNA	0.0153609
GO:0031536~positive regulation of exit from mitosis	0.0153609
GO:0042787~protein ubiquitination involved in ubiquitin-dependent protein catabolic process	0.0154837
GO:0045859~regulation of protein kinase activity	0.0157676
GO:0035855~megakaryocyte development	0.0162225
GO:0031396~regulation of protein ubiquitination	0.0162225
GO:0010744~positive regulation of macrophage derived foam cell differentiation	0.0162225
GO:0014002~astrocyte development	0.0162225
GO:0010592~positive regulation of lamellipodium assembly	0.0162225
GO:0048011~neurotrophin TRK receptor signaling pathway	0.0162225
GO:2000045~regulation of G1/S transition of mitotic cell cycle	0.0162225
GO:0061028~establishment of endothelial barrier	0.0162225
GO:0048566~embryonic digestive tract development	0.0162225
GO:0007224~smoothened signaling pathway	0.0166403
GO:0006469~negative regulation of protein kinase activity	0.0167761
GO:0032715~negative regulation of interleukin-6 production	0.0168568
GO:0010033~response to organic substance	0.0168568
GO:0007616~long-term memory	0.0168568
GO:0032526~response to retinoic acid	0.0168664
GO:0051443~positive regulation of ubiquitin-protein transferase activity	0.0172628
GO:0071542~dopaminergic neuron differentiation	0.0172628
GO:1900087~positive regulation of G1/S transition of mitotic cell cycle	0.0172628
GO:0046427~positive regulation of JAK-STAT cascade	0.0172628
GO:0009408~response to heat	0.0173398
GO:0060445~branching involved in salivary gland morphogenesis	0.0178218
GO:0045820~negative regulation of glycolytic process	0.0178218
GO:0046849~bone remodeling	0.0178218
GO:0048711~positive regulation of astrocyte differentiation	0.0178218
GO:0045603~positive regulation of endothelial cell differentiation	0.0178218
GO:0033690~positive regulation of osteoblast proliferation	0.0178218
GO:0045945~positive regulation of transcription from RNA polymerase III promoter	0.0178218
GO:0061045~negative regulation of wound healing	0.0178218
GO:0060213~positive regulation of nuclear-transcribed mRNA poly(A) tail shortening	0.0178218
GO:0003323~type B pancreatic cell development	0.0178218
GO:0042511~positive regulation of tyrosine phosphorylation of Stat1 protein	0.0178218
GO:0060272~embryonic skeletal joint morphogenesis	0.0178218
GO:0032700~negative regulation of interleukin-17 production	0.0178218
GO:0090051~negative regulation of cell migration involved in sprouting angiogenesis	0.0178218
GO:1903364~positive regulation of cellular protein catabolic process	0.0178218
GO:0042551~neuron maturation	0.0178218
GO:0050927~positive regulation of positive chemotaxis	0.0178218
GO:0006284~base-excision repair	0.0187156
GO:0048873~homeostasis of number of cells within a tissue	0.0203734
GO:0001937~negative regulation of endothelial cell proliferation	0.0203734
GO:0051893~regulation of focal adhesion assembly	0.0211496
GO:0051571~positive regulation of histone H3-K4 methylation	0.0211496
GO:0030033~microvillus assembly	0.0211496
GO:0050775~positive regulation of dendrite morphogenesis	0.0211496
GO:0002076~osteoblast development	0.0211496
GO:1901214~regulation of neuron death	0.0211496
GO:0001824~blastocyst development	0.0211496
GO:0090201~negative regulation of release of cytochrome c from mitochondria	0.0211496
GO:0032733~positive regulation of interleukin-10 production	0.0214492
GO:0090630~activation of GTPase activity	0.0220141
GO:0042059~negative regulation of epidermal growth factor receptor signaling pathway	0.0220372
GO:0006959~humoral immune response	0.0223551
GO:0044267~cellular protein metabolic process	0.0225991
GO:0043966~histone H3 acetylation	0.022722
GO:0045814~negative regulation of gene expression, epigenetic	0.022754
GO:0032480~negative regulation of type I interferon production	0.0243699
GO:0045739~positive regulation of DNA repair	0.0243699
GO:0021915~neural tube development	0.0243699
GO:0007131~reciprocal meiotic recombination	0.0243699
GO:0045670~regulation of osteoclast differentiation	0.0246768
GO:0031669~cellular response to nutrient levels	0.0246768
GO:0031000~response to caffeine	0.0246768
GO:0046889~positive regulation of lipid biosynthetic process	0.0246768
GO:0001779~natural killer cell differentiation	0.0246768
GO:0031581~hemidesmosome assembly	0.0246768
GO:0061158~3'-UTR-mediated mRNA destabilization	0.0246768
GO:0002089~lens morphogenesis in camera-type eye	0.0246768
GO:0050777~negative regulation of immune response	0.0246768
GO:0048102~autophagic cell death	0.0249228
GO:0045722~positive regulation of gluconeogenesis	0.0249228
GO:0001844~protein insertion into mitochondrial membrane involved in apoptotic signaling pathway	0.0249228
GO:1901029~negative regulation of mitochondrial outer membrane permeabilization involved in apoptotic signaling pathway	0.0249228
GO:0051444~negative regulation of ubiquitin-protein transferase activity	0.0249228
GO:0045656~negative regulation of monocyte differentiation	0.0249228
GO:0006501~C-terminal protein lipidation	0.0249228
GO:0060059~embryonic retina morphogenesis in camera-type eye	0.0249228
GO:0034141~positive regulation of toll-like receptor 3 signaling pathway	0.0249228
GO:0060449~bud elongation involved in lung branching	0.0249228
GO:0038066~p38MAPK cascade	0.0249228
GO:0035356~cellular triglyceride homeostasis	0.0249228
GO:0061051~positive regulation of cell growth involved in cardiac muscle cell development	0.0249228
GO:0034351~negative regulation of glial cell apoptotic process	0.0249228
GO:0071679~commissural neuron axon guidance	0.0249228
GO:0031340~positive regulation of vesicle fusion	0.0249228
GO:2000617~positive regulation of histone H3-K9 acetylation	0.0249228
GO:0072577~endothelial cell apoptotic process	0.0249228
GO:0071470~cellular response to osmotic stress	0.0249228
GO:0060982~coronary artery morphogenesis	0.0249228
GO:0048699~generation of neurons	0.0249228
GO:2000121~regulation of removal of superoxide radicals	0.0249228
GO:0001783~B cell apoptotic process	0.0249228
GO:0043551~regulation of phosphatidylinositol 3-kinase activity	0.0249228
GO:0060501~positive regulation of epithelial cell proliferation involved in lung morphogenesis	0.0249228
GO:0010586~miRNA metabolic process	0.0249228
GO:0044321~response to leptin	0.0249228
GO:0034983~peptidyl-lysine deacetylation	0.0249228
GO:0071312~cellular response to alkaloid	0.0249228
GO:0060290~transdifferentiation	0.0249228
GO:0071374~cellular response to parathyroid hormone stimulus	0.0249228
GO:0007162~negative regulation of cell adhesion	0.0257537
GO:0034332~adherens junction organization	0.0257537
GO:0048813~dendrite morphogenesis	0.0257537
GO:0032481~positive regulation of type I interferon production	0.0258771
GO:0046856~phosphatidylinositol dephosphorylation	0.0262706
GO:0001782~B cell homeostasis	0.0269568
GO:0036342~post-anal tail morphogenesis	0.0269568
GO:0045807~positive regulation of endocytosis	0.0269568
GO:0070266~necroptotic process	0.0269568
GO:0051412~response to corticosterone	0.0269568
GO:0001708~cell fate specification	0.0269568
GO:0048169~regulation of long-term neuronal synaptic plasticity	0.0269568
GO:0006970~response to osmotic stress	0.0269568
GO:0030183~B cell differentiation	0.0270862
GO:0090559~regulation of membrane permeability	0.0274048
GO:0071409~cellular response to cycloheximide	0.0274048
GO:2000111~positive regulation of macrophage apoptotic process	0.0274048
GO:0072138~mesenchymal cell proliferation involved in ureteric bud development	0.0274048
GO:0051987~positive regulation of attachment of spindle microtubules to kinetochore	0.0274048
GO:1990785~response to water-immersion restraint stress	0.0274048
GO:0071464~cellular response to hydrostatic pressure	0.0274048
GO:0070434~positive regulation of nucleotide-binding oligomerization domain containing 2 signaling pathway	0.0274048
GO:0003130~BMP signaling pathway involved in heart induction	0.0274048
GO:0014854~response to inactivity	0.0274048
GO:0032613~interleukin-10 production	0.0274048
GO:0072125~negative regulation of glomerular mesangial cell proliferation	0.0274048
GO:0060350~endochondral bone morphogenesis	0.0274048
GO:0002051~osteoblast fate commitment	0.0274048
GO:1902263~apoptotic process involved in embryonic digit morphogenesis	0.0274048
GO:0070433~negative regulation of nucleotide-binding oligomerization domain containing 2 signaling pathway	0.0274048
GO:2001141~regulation of RNA biosynthetic process	0.0274048
GO:0003157~endocardium development	0.0274048
GO:0090308~regulation of methylation-dependent chromatin silencing	0.0274048
GO:0060559~positive regulation of calcidiol 1-monooxygenase activity	0.0274048
GO:0061309~cardiac neural crest cell development involved in outflow tract morphogenesis	0.0274048
GO:0070487~monocyte aggregation	0.0274048
GO:0061184~positive regulation of dermatome development	0.0274048
GO:0045608~negative regulation of auditory receptor cell differentiation	0.0274048
GO:0090116~C-5 methylation of cytosine	0.0274048
GO:0072277~metanephric glomerular capillary formation	0.0274048
GO:0044027~hypermethylation of CpG island	0.0274048
GO:0072193~ureter smooth muscle cell differentiation	0.0274048
GO:0043932~ossification involved in bone remodeling	0.0274048
GO:2001016~positive regulation of skeletal muscle cell differentiation	0.0274048
GO:0006211~5-methylcytosine catabolic process	0.0274048
GO:0042512~negative regulation of tyrosine phosphorylation of Stat1 protein	0.0274048
GO:1903659~regulation of complement-dependent cytotoxicity	0.0274048
GO:0003274~endocardial cushion fusion	0.0274048
GO:0035793~positive regulation of metanephric mesenchymal cell migration by platelet-derived growth factor receptor-beta signaling pathway	0.0274048
GO:0060374~mast cell differentiation	0.0274048
GO:0035986~senescence-associated heterochromatin focus assembly	0.0274048
GO:0070602~regulation of centromeric sister chromatid cohesion	0.0274048
GO:0016447~somatic recombination of immunoglobulin gene segments	0.0274048
GO:0042524~negative regulation of tyrosine phosphorylation of Stat5 protein	0.0274048
GO:0070141~response to UV-A	0.0274048
GO:0003413~chondrocyte differentiation involved in endochondral bone morphogenesis	0.0274048
GO:2000630~positive regulation of miRNA metabolic process	0.0274048
GO:0060128~corticotropin hormone secreting cell differentiation	0.0274048
GO:0038091~positive regulation of cell proliferation by VEGF-activated platelet derived growth factor receptor signaling pathway	0.0274048
GO:1990090~cellular response to nerve growth factor stimulus	0.0288725
GO:0071392~cellular response to estradiol stimulus	0.0288725
GO:0030901~midbrain development	0.0288725
GO:0006417~regulation of translation	0.0292955
GO:0042157~lipoprotein metabolic process	0.0298852
GO:0060048~cardiac muscle contraction	0.0299017
GO:0002040~sprouting angiogenesis	0.0317597
GO:0050715~positive regulation of cytokine secretion	0.0317597
GO:0048709~oligodendrocyte differentiation	0.0317597
GO:0001816~cytokine production	0.0317597
GO:0060976~coronary vasculature development	0.0317597
GO:0007159~leukocyte cell-cell adhesion	0.0317597
GO:0046686~response to cadmium ion	0.0317597
GO:0046580~negative regulation of Ras protein signal transduction	0.0317597
GO:0006897~endocytosis	0.0325472
GO:0043922~negative regulation by host of viral transcription	0.0329143
GO:2000573~positive regulation of DNA biosynthetic process	0.0329143
GO:0048599~oocyte development	0.0329143
GO:0010288~response to lead ion	0.0329143
GO:0032026~response to magnesium ion	0.0329143
GO:0033630~positive regulation of cell adhesion mediated by integrin	0.0329143
GO:1902166~negative regulation of intrinsic apoptotic signaling pathway in response to DNA damage by p53 class mediator	0.0329143
GO:0071285~cellular response to lithium ion	0.0329143
GO:0050730~regulation of peptidyl-tyrosine phosphorylation	0.0329143
GO:0035909~aorta morphogenesis	0.0329143
GO:0070306~lens fiber cell differentiation	0.0329143
GO:0071391~cellular response to estrogen stimulus	0.0329143
GO:0098586~cellular response to virus	0.0329143
GO:0051145~smooth muscle cell differentiation	0.0329143
GO:2000273~positive regulation of receptor activity	0.0329143
GO:0050872~white fat cell differentiation	0.0329143
GO:0030818~negative regulation of cAMP biosynthetic process	0.0329143
GO:0006995~cellular response to nitrogen starvation	0.0329143
GO:0043568~positive regulation of insulin-like growth factor receptor signaling pathway	0.0329143
GO:0030220~platelet formation	0.033686
GO:0010975~regulation of neuron projection development	0.033686
GO:0042246~tissue regeneration	0.033686
GO:0043523~regulation of neuron apoptotic process	0.033686
GO:0090190~positive regulation of branching involved in ureteric bud morphogenesis	0.033686
GO:0045879~negative regulation of smoothened signaling pathway	0.033686
GO:0009953~dorsal/ventral pattern formation	0.0339048
GO:0035115~embryonic forelimb morphogenesis	0.0339048
GO:0016575~histone deacetylation	0.0340275
GO:0008333~endosome to lysosome transport	0.03445
GO:0008219~cell death	0.03445
GO:0007416~synapse assembly	0.0353139
GO:0003139~secondary heart field specification	0.036987
GO:1904322~cellular response to forskolin	0.036987
GO:0051896~regulation of protein kinase B signaling	0.036987
GO:0035234~ectopic germ cell programmed cell death	0.036987
GO:0001763~morphogenesis of a branching structure	0.036987
GO:0045839~negative regulation of mitotic nuclear division	0.036987
GO:0070723~response to cholesterol	0.036987
GO:0051256~mitotic spindle midzone assembly	0.036987
GO:0002262~myeloid cell homeostasis	0.036987
GO:0048702~embryonic neurocranium morphogenesis	0.036987
GO:0014909~smooth muscle cell migration	0.036987
GO:0032966~negative regulation of collagen biosynthetic process	0.036987
GO:0090277~positive regulation of peptide hormone secretion	0.036987
GO:0097011~cellular response to granulocyte macrophage colony-stimulating factor stimulus	0.036987
GO:0010470~regulation of gastrulation	0.036987
GO:0010888~negative regulation of lipid storage	0.036987
GO:0048304~positive regulation of isotype switching to IgG isotypes	0.036987
GO:0097345~mitochondrial outer membrane permeabilization	0.036987
GO:0035196~production of miRNAs involved in gene silencing by miRNA	0.036987
GO:0048708~astrocyte differentiation	0.036987
GO:0022612~gland morphogenesis	0.036987
GO:0060346~bone trabecula formation	0.036987
GO:0060042~retina morphogenesis in camera-type eye	0.036987
GO:0030850~prostate gland development	0.036987
GO:0006975~DNA damage induced protein phosphorylation	0.036987
GO:0060231~mesenchymal to epithelial transition	0.036987
GO:0072091~regulation of stem cell proliferation	0.036987
GO:0040014~regulation of multicellular organism growth	0.0379437
GO:0051491~positive regulation of filopodium assembly	0.0379437
GO:0007005~mitochondrion organization	0.0380576
GO:0048468~cell development	0.0394644
GO:0045184~establishment of protein localization	0.0394644
GO:0051297~centrosome organization	0.0394872
GO:0002755~MyD88-dependent toll-like receptor signaling pathway	0.0394872
GO:2000377~regulation of reactive oxygen species metabolic process	0.0413682
GO:0031572~G2 DNA damage checkpoint	0.0413682
GO:0034614~cellular response to reactive oxygen species	0.0413682
GO:0030101~natural killer cell activation	0.0413682
GO:0030318~melanocyte differentiation	0.0413682
GO:0048545~response to steroid hormone	0.0413682
GO:0033209~tumor necrosis factor-mediated signaling pathway	0.0417446
GO:0031929~TOR signaling	0.0425654
GO:0071425~hematopoietic stem cell proliferation	0.0425654
GO:0032461~positive regulation of protein oligomerization	0.0425654
GO:2000353~positive regulation of endothelial cell apoptotic process	0.0425654
GO:0010875~positive regulation of cholesterol efflux	0.0425654
GO:2001241~positive regulation of extrinsic apoptotic signaling pathway in absence of ligand	0.0425654
GO:0010801~negative regulation of peptidyl-threonine phosphorylation	0.0425654
GO:0031529~ruffle organization	0.0425654
GO:0001678~cellular glucose homeostasis	0.0425654
GO:0043537~negative regulation of blood vessel endothelial cell migration	0.0425654
GO:0042176~regulation of protein catabolic process	0.0425654
GO:0032743~positive regulation of interleukin-2 production	0.0425654
GO:1900153~positive regulation of nuclear-transcribed mRNA catabolic process, deadenylation-dependent decay	0.0425654
GO:0043508~negative regulation of JUN kinase activity	0.0425654
GO:0010001~glial cell differentiation	0.0425654
GO:0045579~positive regulation of B cell differentiation	0.0425654
GO:0044030~regulation of DNA methylation	0.0425654
GO:0072001~renal system development	0.0425654
GO:0010839~negative regulation of keratinocyte proliferation	0.0425654
GO:0006909~phagocytosis	0.043419
GO:0051260~protein homooligomerization	0.0434905
GO:0060333~interferon-gamma-mediated signaling pathway	0.0447845
GO:0042104~positive regulation of activated T cell proliferation	0.0448444
GO:0060349~bone morphogenesis	0.0448444
GO:0031397~negative regulation of protein ubiquitination	0.0449427
GO:0043588~skin development	0.0456367
GO:0001932~regulation of protein phosphorylation	0.0456367
GO:0021766~hippocampus development	0.0461591
GO:0010212~response to ionizing radiation	0.0487079

## Sheet: Autophagy lncRNAs
Supplementary Table S7: the significant enriched GO terms (P-value < 0.05) for autophagy-associated lncRNAs.
Term	P-value
GO:0045944~positive regulation of transcription from RNA polymerase II promoter	7.88206e-61
GO:0006366~transcription from RNA polymerase II promoter	3.49595e-34
GO:0000122~negative regulation of transcription from RNA polymerase II promoter	2.55679e-33
GO:0045893~positive regulation of transcription, DNA-templated	1.82741e-31
GO:0006351~transcription, DNA-templated	1.3807e-22
GO:0045892~negative regulation of transcription, DNA-templated	4.9876e-22
GO:0006357~regulation of transcription from RNA polymerase II promoter	1.72696e-14
GO:0030521~androgen receptor signaling pathway	2.34258e-12
GO:0006367~transcription initiation from RNA polymerase II promoter	7.63302e-12
GO:0008285~negative regulation of cell proliferation	2.01946e-09
GO:0006355~regulation of transcription, DNA-templated	1.92233e-07
GO:0006338~chromatin remodeling	1.37467e-05
GO:0034097~response to cytokine	1.55241e-05
GO:0043392~negative regulation of DNA binding	2.34866e-05
GO:0009612~response to mechanical stimulus	2.89152e-05
GO:0043433~negative regulation of sequence-specific DNA binding transcription factor activity	3.13927e-05
GO:0006974~cellular response to DNA damage stimulus	3.92057e-05
GO:0006260~DNA replication	4.42051e-05
GO:0001568~blood vessel development	8.08161e-05
GO:0060021~palate development	9.83444e-05
GO:0006978~DNA damage response, signal transduction by p53 class mediator resulting in transcription of p21 class mediator	0.000115052
GO:0042789~mRNA transcription from RNA polymerase II promoter	0.00013909
GO:0002076~osteoblast development	0.00013909
GO:0001701~in utero embryonic development	0.0001438
GO:0051591~response to cAMP	0.000172132
GO:0050821~protein stabilization	0.000179981
GO:0030578~PML body organization	0.00021749
GO:0071560~cellular response to transforming growth factor beta stimulus	0.000220396
GO:0035914~skeletal muscle cell differentiation	0.000220396
GO:0042475~odontogenesis of dentin-containing tooth	0.000345015
GO:0000083~regulation of transcription involved in G1/S transition of mitotic cell cycle	0.00035278
GO:0043066~negative regulation of apoptotic process	0.000445008
GO:0048661~positive regulation of smooth muscle cell proliferation	0.000481977
GO:0002053~positive regulation of mesenchymal cell proliferation	0.00051111
GO:0042493~response to drug	0.000529064
GO:0008284~positive regulation of cell proliferation	0.000536091
GO:0060536~cartilage morphogenesis	0.00053942
GO:0051150~regulation of smooth muscle cell differentiation	0.00053942
GO:0006281~DNA repair	0.000575134
GO:0032436~positive regulation of proteasomal ubiquitin-dependent protein catabolic process	0.000616456
GO:0016569~covalent chromatin modification	0.000625922
GO:0006461~protein complex assembly	0.000705044
GO:0016925~protein sumoylation	0.000733011
GO:0071392~cellular response to estradiol stimulus	0.000864384
GO:0007507~heart development	0.000874817
GO:1902894~negative regulation of pri-miRNA transcription from RNA polymerase II promoter	0.00127928
GO:0042921~glucocorticoid receptor signaling pathway	0.00127928
GO:0016567~protein ubiquitination	0.00154553
GO:0051103~DNA ligation involved in DNA repair	0.00159277
GO:0060070~canonical Wnt signaling pathway	0.00163273
GO:0044255~cellular lipid metabolic process	0.00196175
GO:0007517~muscle organ development	0.00211006
GO:0030155~regulation of cell adhesion	0.00225126
GO:0061029~eyelid development in camera-type eye	0.00272819
GO:0051145~smooth muscle cell differentiation	0.00272819
GO:0003198~epithelial to mesenchymal transition involved in endocardial cushion formation	0.00272819
GO:0003151~outflow tract morphogenesis	0.00273296
GO:0035050~embryonic heart tube development	0.00364361
GO:2000679~positive regulation of transcription regulatory region DNA binding	0.00364361
GO:0071277~cellular response to calcium ion	0.00366803
GO:0051091~positive regulation of sequence-specific DNA binding transcription factor activity	0.00383718
GO:0071333~cellular response to glucose stimulus	0.0038756
GO:0030518~intracellular steroid hormone receptor signaling pathway	0.00414768
GO:0003203~endocardial cushion morphogenesis	0.00414768
GO:0009615~response to virus	0.00452878
GO:0030224~monocyte differentiation	0.00468216
GO:0050680~negative regulation of epithelial cell proliferation	0.00477683
GO:0070301~cellular response to hydrogen peroxide	0.00502022
GO:0032922~circadian regulation of gene expression	0.00502022
GO:0010628~positive regulation of gene expression	0.00526852
GO:0042127~regulation of cell proliferation	0.00541389
GO:0023019~signal transduction involved in regulation of gene expression	0.0058408
GO:0007420~brain development	0.0060501
GO:0001947~heart looping	0.00606794
GO:0051726~regulation of cell cycle	0.00690047
GO:1901796~regulation of signal transduction by p53 class mediator	0.00690047
GO:0045663~positive regulation of myoblast differentiation	0.00711652
GO:0070932~histone H3 deacetylation	0.00711652
GO:0030520~intracellular estrogen receptor signaling pathway	0.00711652
GO:0006915~apoptotic process	0.00758855
GO:0060045~positive regulation of cardiac muscle cell proliferation	0.00779736
GO:0090398~cellular senescence	0.00850637
GO:0071300~cellular response to retinoic acid	0.00887399
GO:0045648~positive regulation of erythrocyte differentiation	0.00924319
GO:0051149~positive regulation of muscle cell differentiation	0.00924319
GO:0016032~viral process	0.00980713
GO:0043065~positive regulation of apoptotic process	0.00995922
GO:0007623~circadian rhythm	0.0107109
GO:0007050~cell cycle arrest	0.0107351
GO:0031018~endocrine pancreas development	0.0107988
GO:0035329~hippo signaling	0.0116169
GO:0032728~positive regulation of interferon-beta production	0.0116169
GO:0045666~positive regulation of neuron differentiation	0.0119109
GO:0090427~activation of meiosis	0.0121121
GO:2001055~positive regulation of mesenchymal cell apoptotic process	0.0121121
GO:0055059~asymmetric neuroblast division	0.0121121
GO:0060532~bronchus cartilage development	0.0121121
GO:0007521~muscle cell fate determination	0.0121121
GO:0061145~lung smooth muscle development	0.0121121
GO:0061614~pri-miRNA transcription from RNA polymerase II promoter	0.0121121
GO:0036369~transcription factor catabolic process	0.0121121
GO:0035116~embryonic hindlimb morphogenesis	0.0124614
GO:0043388~positive regulation of DNA binding	0.0124614
GO:0009952~anterior/posterior pattern specification	0.0127522
GO:0006294~nucleotide-excision repair, preincision complex assembly	0.013332
GO:0071549~cellular response to dexamethasone stimulus	0.013332
GO:0006310~DNA recombination	0.0140765
GO:0034504~protein localization to nucleus	0.0142283
GO:0010332~response to gamma radiation	0.0151499
GO:0070911~global genome nucleotide-excision repair	0.0160966
GO:0035115~embryonic forelimb morphogenesis	0.0160966
GO:0007565~female pregnancy	0.0169516
GO:0070555~response to interleukin-1	0.017068
GO:0071364~cellular response to epidermal growth factor stimulus	0.017068
GO:0090090~negative regulation of canonical Wnt signaling pathway	0.0174412
GO:0016573~histone acetylation	0.0180638
GO:0045604~regulation of epidermal cell differentiation	0.0181136
GO:0035880~embryonic nail plate morphogenesis	0.0181136
GO:0007179~transforming growth factor beta receptor signaling pathway	0.0185033
GO:0048565~digestive tract development	0.0190836
GO:0006352~DNA-templated transcription, initiation	0.0201271
GO:0045597~positive regulation of cell differentiation	0.0211941
GO:0060534~trachea cartilage development	0.0240789
GO:0032925~regulation of activin receptor signaling pathway	0.0240789
GO:2000741~positive regulation of mesenchymal stem cell differentiation	0.0240789
GO:0032392~DNA geometric change	0.0240789
GO:0001649~osteoblast differentiation	0.0254759
GO:0031397~negative regulation of protein ubiquitination	0.0256898
GO:0007596~blood coagulation	0.0258502
GO:0009725~response to hormone	0.0268691
GO:0045599~negative regulation of fat cell differentiation	0.0268691
GO:1904837~beta-catenin-TCF complex assembly	0.02807
GO:0003211~cardiac ventricle formation	0.0300084
GO:0032870~cellular response to hormone stimulus	0.0305351
GO:0016575~histone deacetylation	0.0317989
GO:0043161~proteasome-mediated ubiquitin-dependent protein catabolic process	0.0352481
GO:0048667~cell morphogenesis involved in neuron differentiation	0.0359022
GO:0042693~muscle cell fate commitment	0.0359022
GO:0032873~negative regulation of stress-activated MAPK cascade	0.0359022
GO:0061312~BMP signaling pathway involved in heart development	0.0359022
GO:0051865~protein autoubiquitination	0.0370546
GO:0042542~response to hydrogen peroxide	0.0384174
GO:0007519~skeletal muscle tissue development	0.0384174
GO:2000144~positive regulation of DNA-templated transcription, initiation	0.0417605
GO:0014894~response to denervation involved in regulation of muscle adaptation	0.0417605
GO:0034616~response to laminar fluid shear stress	0.0417605
GO:0071374~cellular response to parathyroid hormone stimulus	0.0417605
GO:0001934~positive regulation of protein phosphorylation	0.0422479
GO:0007049~cell cycle	0.0432888
GO:0072091~regulation of stem cell proliferation	0.0475836
GO:0048743~positive regulation of skeletal muscle fiber development	0.0475836
GO:0002467~germinal center formation	0.0475836
GO:0060261~positive regulation of transcription initiation from RNA polymerase II promoter	0.0475836
GO:0009629~response to gravity	0.0475836
GO:0060993~kidney morphogenesis	0.0475836
GO:0085020~protein K6-linked ubiquitination	0.0475836
GO:0051216~cartilage development	0.0499786
GO:0071407~cellular response to organic cyclic compound	0.0499786
